# Supplementary material for: Reconstruction of an Integrated Genome-Scale Co-Expression Network Reveals Key Modules Involved in Lung Adenocarcinoma
Source: PLoS One. 2013 Jul 11;8(7):e67552. doi: 10.1371/journal.pone.0067552 (PMC3708931; doi:10.1371/journal.pone.0067552)
Supplement: Table S1 — A list from 181 genes obtained from gene mutation and GWAS data. (TXT) [file pone.0067552.s001.txt]

ABCB1
ACCS
ADAR
AKAP10
AKR1C3
AKT1
ALK
AMN1
APEX1
ARHGEF11
ATF1
ATM
AXIN2
BAG6
BAP1
BARD1
BIRC5
BRAF
BRCA2
C2orf44
CA10
CAMKK1
CASP3
CASP5
CASP8
CCDC6
CCNA2
CD74
CDH12
CDKN2A
CER1
CHD1L
CHEK2
CHRNA3
CHRNA4
CHRNA5
CLPTM1L
CNTN5
COL12A1
COL4A4
CSNK2A1P
CYP1A1
CYP1B1
CYP2A6
DHX16
DLEC1
DMD
DNMT3B
DROSHA
DUSP23
EGFR
EML4
EPB41L2
EPHA5
EPX
ERBB2
ERCC1
ERCC3
ERCC4
ERCC5
ERCC6
EZR
FAM107B
FAM188A
FAM38B
FASN
FEN1
FGFR2
FGFRL1
FRMPD4
GH1
GHR
GHRH
GPAM
GPR68
GPX1
GRIK1
GTF2E1
GTF2H1
GUCY2D
HLA-DQA1
HSPA1B
HSPA8
HSPB1
hTERT
IGFBP3
IGFBP5
IL17RB
ITGA11
ITGA7
KCNN3
KDR
KIF5B
KLHL31
KRAS
LRIG3
MAD1L1
MAD2L1
MAFG
MAP3K8
MATK
MCL1
MEOX2
MGMT
MIR196A2
MIR30C1
MLH1
MLL5
MS4A6A
MSH4
MYCL1
NBN
NELL1
NFE2L2
NKX2-1
NQO1
NRIP1
NUCB2
OGG1
PARK2
PCLO
PFAS
PIK3CA
PKD1L3
PKN1
PLCD1
POP1
PPAT
PPM1H
PPP2R1B
PPP2R5E
PTGS2
PTPN13
PTPRT
PYCRL
RAD23B
RASSF1
RET
RNF217
ROS1
SDC4
serca2b
SERPINI2
SETDB2
SFTPD
SLC1A1
SLC22A18
SLC25A21
SLC34A2
SLC37A2
SMARCA2
SMARCA4
SOD2
SOX2
SPACA1
SPRED1
STK11
SULT1E1
TBX10
TERT
TFG
TGFBR2
TMEM16G
TNC
TNFRSF10A
TNFSF8
TP53
TP53BP1
TPM3
TREX2
TSPAN33
TTN
VGLL4
WWOX
WWOX
XPC
XRCC1
XRCC4
YAP1
ZNF600
ZNF624
