# Supplementary material for: Reconstruction of an Integrated Genome-Scale Co-Expression Network Reveals Key Modules Involved in Lung Adenocarcinoma
Source: PLoS One. 2013 Jul 11;8(7):e67552. doi: 10.1371/journal.pone.0067552 (PMC3708931; doi:10.1371/journal.pone.0067552)
Supplement: Table S2 — Loci and genes obtained from CNV analysis. (TXT) [file pone.0067552.s002.txt]

Locus	Number of Genes	Gene List
16p11.2	212	ALDOA|ALDA|GSD12|MGC10942|MGC17716|MGC17767 , CA5P , CD19|B4|CVID3|MGC12802 , CTF1|CT-1|CT1 , FUS|ALS6|FUS1|HNRNPP2|POMP75|TLS , IL4R|CD124|IL-4RA|IL4RA , ITGAD|ADB2|CD11D|FLJ39841 , ITGAL|CD11A|LFA-1|LFA1A , ITGAM|CD11B|CR3A|MAC-1|MAC1A|MGC117044|MO1A|SLEB6 , ITGAX|CD11C|SLEB6 , KIF22|A-328A3.2|KID|KNSL4|OBP|OBP-1|OBP-2|SEMDJL2 , MAZ|PUR1|Pur-1|SAF-1|SAF-2|SAF-3|ZF87|ZNF801|Zif87 , PHKG2|GSD9C ,…
20p13	108	ACTG1P3|ACTGP3|dJ545L17.4 , ADRA1D|ADRA1|ADRA1A|ADRA1R|ALPHA1|DAR|dJ779E11.2 , AVP|ADH|ARVP|AVP-NPII|AVRP|VP , CDC25B , CENPB , CSNK2A1|CK2A1|CKII , EIF4EP1|EIF4EL2|dJ1022P6.3 , FKBP1A|FKBP-12|FKBP-1A|FKBP1|FKBP12|PKC12|PKCI2|PPIASE , GNRH2|GnRH-II|LH-RHII , IDH3B|FLJ11043|H-IDHB|MGC903|RP46 , OXT|MGC126890|MGC126892|OT|OT-NPI , PDYN|ADCA|MGC26418|PENKB|SCA23 , PRNP|ASCR|CD230|CJD|GSS|KURU|MGC266…
8q24.3	128	BAI1|FLJ41988|GDAIF , CYC1|UQCR4 , EEF1D|EF-1D|EF1D|FLJ20897|FP1047 , FRA8D , GLI4|HKR4|ZNF928 , GML|LY6DL , GPR20 , GPT|AAT1|ALT1|GPT1 , GRINA|HNRGW|LFG1|MGC99687|NMDARA1|TMBIM3 , HSF1|HSTF1 , LY6E|RIG-E|RIGE|SCA-2|SCA2|TSA-1 , LY6H|NMLY6 , TONSL|FLJ40087|IKBR|NFKBIL2 , PTK2|FADK|FAK|FAK1|FRNK|PPP1R71|p125FAK|pp125FAK , RPL8|L8 , TSTA3|FX|P35B|SDR4E1 , JRK|DKFZp686C24207|FLJ45729|JH8 , DGAT1|ARG…
3p21.31	108	APEH|AARE|ACPH|APH|D3F15S2|D3S48E|DNF15S2|MGC2178|OPH , SLC25A20|CAC|CACT , CCR5|CC-CKR-5|CCCKR5|CCR-5|CD195|CKR-5|CKR5|CMKBR5|FLJ78003|IDDM22 , CELSR3|CDHF11|EGFL1|FMI1|HFMI1|MEGF2|RESDA1 , GNAI2|GIP|GNAI2B|H_LUCA15.1|H_LUCA16.1 , LTF|GIG12|HLF2|LF , PLXNB1|KIAA0407|MGC149167|PLEXIN-B1|PLXN5|SEP , PRKCD|MAY1|MGC49908|PKCD|nPKC-delta , QARS|GLNRS|PRO2195 , SNORD13P3|RNU13P3|U13|U13.4B , SMARCC1|B…
17p13.3	94	ABR|FLJ45954|MDB , ALOX15|15-LOX-1|15LOX-1 , ASPA|ACY2|ASP , ATP2A3|SERCA3 , C1QBP|GC1QBP|HABP1|SF2p32|gC1Q-R|gC1qR|p32 , CRK|CRKII|FLJ38130|p38 , DPH1|DPH2L|DPH2L1|FLJ33211|OVCA1 , HIC1|ZBTB29|ZNF901|hic-1 , MNT|MAD6|MXD6|ROX|bHLHd3 , MYO1C|FLJ23903|MMI-beta|MMIb|NMI|myr2 , OR1D2|MGC119942|MGC119943|OLFR1|OR17-4 , OR3A1|OLFRA03|OR17-40|OR17-82|OR40 , OR3A2|OLFRA04|OR17-14|OR17-228|OR228 , P2RX1|…
17q21.31	85	DHX8|DDX8|HRH1|PRP22|PRPF22 , NBR1|1A1-3B|FLJ55359|FLJ98272|KIAA0049|M17S2 , MPP3|DLG3 , NMT1|NMT , RNY4P2|hY4.B7 , SHC1P2|SHCL1 , STAT3|APRF|FLJ20882|HIES|MGC16063 , EFTUD2|DKFZp686E24196|FLJ44695|KIAA0031|MFDM|Snrp116|Snu114|U5-116KD , PLEKHM1|AP162|B2|KIAA0356|OPTB6 , LRRC37A|DKFZp686N1231|KIAA0563 , GJC1|CX45|DKFZp686P0738|GJA7 , HEXIM1|CLP1|EDG1|FLJ13562|HIS1|MAQ1 , RUNDC3A|RAP2IP|RPIP-8|RPI…
20q13.33	88	MYT1|C20orf36|MTF1|MYTI|PLPB1 , OPRL1|KOR-3|MGC34578|NOCIR|OOR|ORL1 , PSMA7|C6|HSPC|MGC3755|RC6-1|XAPC7 , TAF4|FLJ41943|TAF2C|TAF2C1|TAF4A|TAFII130|TAFII135 , TCEA2|TFIIS , VAPB|ALS8|VAMP-B|VAP-B , RGS19|GAIP|RGSGAIP , SYCP2|SCP2 , ADRM1|ARM1|GP110|MGC29536|Rpn13 , DIDO1|BYE1|C20orf158|DATF-1|DATF1|DIDO2|DIDO3|DIO-1|DIO1|DKFZp434P1115|FLJ11265|KIAA0333|MGC16140|dJ885L7.8 , HRH3|GPCR97|HH3R , PRPF…
22q11.21	129	ARVCF|FLJ35345 , COMT , CRKL , CRYBB2P1|CRYB2B|MGC51252 , DGCR|CATCH22|DGS|VCF , GGT3P|GGT3 , GP1BB|BDPLT1|BS|CD42C|GPIBB , GSC2|GSCL , SERPIND1|D22S673|HC2|HCF2|HCII|HLS2|LS2|THPH10 , PI4KA|FLJ16556|PI4K-ALPHA|PIK4CA|pi4K230 , 5-Sep|CDCREL|CDCREL-1|CDCREL1|H5|HCDCREL-1|PNUTL1 , MAPK1|ERK|ERK2|ERT1|MAPK2|P42MAPK|PRKM1|PRKM2|p38|p40|p41|p41mapk , PRODH|FLJ33744|HSPOX2|MGC148078|MGC148079|PIG6|POX|…
3q29	89	BDH1|BDH|MGC2723|MGC4347|MGC9788|SDR9C1 , CPN2|ACBP , DLG1|DKFZp761P0818|DKFZp781B0426|DLGH1|SAP-97|SAP97|dJ1061C18.1.1|hdlg , GP5|CD42d|GPV , MUC4|ASGP|HSA276359|MUC-4 , PAK2|PAK65|PAKgamma , PCYT1A|CCTA|CT|CTA|CTPCT|PCYT1 , PPP1R2|IPP-2|IPP2|MGC87148 , RPL35A|DBA5|L35A , TFRC|CD71|T9|TFR|TFR1|TR|TRFR|p90 , KIAA0226|RUBICON , TNK2|ACK|ACK-1|ACK1|FLJ44758|FLJ45547|p21cdc42Hs , NCBP2|CBC2|CBP20|NI…
8p22	52	NAT1|AAC1|MNAT|NAT-1|NATI , NAT2|AAC2|NAT-2|PNAT , AACP|NATP , ASAH1|AC|ACDase|ASAH|FLJ21558|FLJ22079|PHP|PHP32 , CTSB|APPS|CPSB , DPYSL2|CRMP-2|CRMP2|DHPRP2|DRP-2|DRP2|N2A3|ULIP-2|ULIP2 , FGL1|HFREP1|HP-041|LFIRE-1|LFIRE1|MGC12455 , NPBWR1|GPR7|MGC129755 , LPL|HDLCQ11|LIPD , MSR1|CD204|SCARA1|SR-A|SRA|phSR1|phSR2 , PCM1|PTC4 , PDGFRL|PDGRL|PRLTS , SLC7A2|ATRC2|CAT2|HCAT2 , TUSC3|D8S1992|DKFZp686…
7p13	51	ADCY1|AC1 , AEBP1|ACLP|FLJ33612 , FRA7D , GLI3|ACLS|GCPS|GLI3-190|GLI3FL|PAP-A|PAPA|PAPA1|PAPB|PHS|PPDIV , HUS1|hHUS1 , IGFBP1|AFBP|IBP1|IGF-BP25|PP12|hIGFBP-1 , IGFBP3|BP-53|IBP3 , INSRL , PGAM2|GSD10|MGC88743|PGAM-M|PGAMM , POLD2 , PPIA|CYPA|CYPH|MGC117158|MGC12404|MGC23397 , PSMA2|HC3|MU|PMSA2|PSC2 , PURB|MGC126784|MGC126786|PURBETA , CDK13|CDC2L|CDC2L5|CHED|FLJ35215|KIAA1791|hCDK13 , TBRG4|CP…
1q44	114	ADSS|ADEH|ADSS 2|MGC20404 , FRA1I , HNRNPU|HNRPU|SAF-A|U21.1|hnRNP U , ZNF124|HZF-16|HZF16|MGC117046|ZK7 , CEP170|FAM68A|KAB|KIAA0470 , AKT3|DKFZp434N0250|PKB-GAMMA|PKBG|PRKBG|RAC-PK-gamma|RAC-gamma|STK-2 , ZNF238|C2H2-171|RP58|TAZ-1|ZBTB18 , TRIM58|BIA2|DKFZp434C091|DKFZp686N09198 , AHCTF1|DKFZp434N093|ELYS|MST108|TMBS62 , OR1C1|HSTPCR27|OR1-42|OR1.5.10|ORL211|TPCR27 , OR2M4|HSHTPCRX18|HTPCRX18|…
3p21.1	54	ACY1|ACY-1|ACY1D , ALAS1|ALAS|ALAS3|ALASH|MIG4 , AMT|GCE|GCST|GCVT|NKH , ARF4|ARF2 , COL7A1|EBD1|EBDCT|EBR1 , ITIH1|H1P|IATIH|IGHEP1|ITI-HC1|ITIH|MGC126415|SHAP , ITIH3|H3P , ITIH4|DKFZp686G21125|GP120|H4P|IHRP|ITI-HC4|ITIHL1|PK-120|PK120 , PDHB|DKFZp564K0164|PDHBD|PDHE1-B|PHE1B , ATXN7|ADCAII|FLJ17787|OPCA3|SCA7 , NEK4|MGC33171|NRK2|STK2|pp12301 , TNNC1|CMD1Z|CMH13|TN-C|TNC|TNNC , SLMAP|FLJ42206…
7p22.3	47	GPER|CEPR|CMKRL2|DRY12|FEG-1|GPCR-Br|GPR30|LERGU|LERGU2|LyGPR|MGC99678 , MAFK|FLJ32205|MGC71717|NFE2U|P18 , EIF3B|EIF3-ETA|EIF3-P110|EIF3-P116|EIF3S9|MGC104664|MGC131875|PRT1 , ADAP1|CENTA1|GCS1L|p42IP4 , IQCE|1700028P05Rik|KIAA1023|MGC41907 , SUN1|FLJ12407|KIAA0810|MGC176649|UNC84A , INTS1|DKFZp586J0619|FLJ46624|INT1|KIAA1440|NET28 , SNX8|DKFZp761E1721|Mvp1 , GET4|C7orf20|CEE|TRC35 , CYP2W1|MGC3…
8p21.3	42	ATP6V1B2|ATP6B1B2|ATP6B2|HO57|VATB|VPP3|Vma2 , BMP1|FLJ44432|PCOLC|PCP|PCP2|TLD , GFRA2|GDNFRB|NRTNR-ALPHA|NTNRA|RETL2|TRNR2 , LOXL2|LOR2|WS9-14 , PPP3CC|CALNA3|CNA3|PP2Bgamma , SLC18A1|CGAT|VAT1|VMAT1 , DOK2|p56DOK|p56dok-2 , ENTPD4|KIAA0392|LALP70|LAP70|LYSAL1|NTPDase-4|UDPase , PHYHIP|DYRK1AP3|KIAA0273|PAHX-AP|PAHXAP1 , SORBS3|SCAM-1|SCAM1|SH3D4 , NPM2|MGC78655 , RHOBTB2|DBC2|KIAA0717 , PSD3|D…
12p12.1	41	ACLS , BCAT1|BCATC|BCT1|DKFZp686E12175|ECA39|MECA39|PNAS121|PP18 , IAPP|DAP|IAP , KRAS|C-K-RAS|K-RAS2A|K-RAS2B|K-RAS4A|K-RAS4B|KI-RAS|KRAS1|KRAS2|NS|NS3|RASK2 , LDHB|LDH-B|LDH-H|LDHBD|TRG-5 , LRMP|JAW1 , MGST1|GST12|MGC14525|MGST|MGST-I , PTHLH|BDE2|HHM|MGC14611|PLP|PTHR|PTHRP , ST8SIA1|GD3S|SIAT8|SIAT8-A|SIAT8A|ST8SiaI , SOX5|L-SOX5|MGC35153 , HTNB , AD5 , PPFIBP1|L2|SGT2|hSGT2|hSgt2p , KIAA0528…
3q24	40	AGTR1|AG2S|AGTR1A|AGTR1B|AT1|AT1B|AT1R|AT2R1|AT2R1A|AT2R1B|HAT1R , CPA3|MC-CPA , CPB1|CPB|DKFZp779K1333|PASP|PCPB , GM2AP1|GM2AP , GYG1|GSD15|GYG , IDDM9 , PBX2P1|PBX2|PBXP1 , PLOD2|LH2|TLH , ZIC1|ZIC|ZNF201 , GMPS , CHST2|C6ST|GST-2|GST2|Gn6ST-1|glcNAc6ST-1 , P2RY14|GPR105|KIAA0001|P2Y14 , P2RY13|GPCR1|GPR86|GPR94|P2Y13|SP174 , GPR87|GPR95|KPG_002|MGC131898 , PLSCR2 , PLSCR4|TRA1 , P2RY12|ADPG-R…
8p12	56	ADRB3|BETA3AR|FLJ99960 , DUSP4|HVH2|MKP-2|MKP2|TYP , EIF4EBP1|4E-BP1|4EBP1|BP-1|MGC4316|PHAS-I , FGFR1|BFGFR|CD331|CEK|FGFBR|FGFR-1|FLG|FLJ99988|FLT-2|FLT2|HBGFR|KAL2|N-SAM|OGD|bFGF-R-1 , GTF2E2|FE|TF2E2|TFIIE-B , NRG1|ARIA|GGF|GGF2|HGL|HRG|HRG1|HRGA|MST131|NDF|SMDF , IDO1|IDO|IDO-1|INDO , PLAT|DKFZp686I03148|T-PA|TPA , PPP2CB|PP2Abeta|PP2CB , WRN|DKFZp686C2056|RECQ3|RECQL2|RECQL3 , UBXN8|D8S2298…
3p14.3	34	C3orf51|C1orf1|Po42 , CACNA1D|CACH3|CACN4|CACNL1A2|CCHL1A2|Cav1.3 , DNASE1L3|DHP2|DNAS1L3|LSD|SLEB16 , FLNB|ABP-278|ABP-280|AOI|DKFZp686A1668|DKFZp686O033|FH1|FLN-B|FLN1L|LRS1|SCT|TABP|TAP , PDHB|DKFZp564K0164|PDHBD|PDHE1-B|PHE1B , PPIAP16|PPIP6 , TKT|FLJ34765|TK|TKT1 , SLMAP|FLJ42206|KIAA1601|MGC138760|MGC138761|SLAP , ACOX2|BCOX|BRCACOX|BRCOX|THCCox , HESX1|ANF|CPHD5|MGC138294|RPX , RPP14|FLJ31…
3p22.1	47	CYP8B1|CP8B|CYP12|FLJ17826 , MOBP|MGC87379 , SEC22C|DKFZp761F2321|MGC13261|MGC5373|SEC22L3 , EPM2AIP1|FLJ11207|KIAA0766 , EIF1B|GC20 , TRAK1|MILT1|OIP106 , MYRIP|DKFZp586F1018|FLJ44025|MGC130034|MGC130035|SLAC2-C|SLAC2C , HIGD1A|DKFZp564K247|HIG1 , SNRK|DKFZp779A1866|FLJ20224|HSNFRK|KIAA0096 , SLC25A38|FLJ20551|FLJ22703 , ULK4|DKFZp434E1822|FAM7C1|FLJ20574|REC01035 , ANO10|FLJ10375|MGC47890|SCAR1…
3q28	35	AP2M1|AP50|CLAPM1|mu2 , EIF4A2|BM-010|DDX2B|EIF4A|EIF4F|eIF-4A-II|eIF4A-II , ETV5|ERM , FGF12|FGF12B|FHF1 , HES1|FLJ20408|HES-1|HHL|HRY|bHLHb39 , IL1RAP|C3orf13|FLJ37788|IL-1RAcP|IL1R3 , LPP|DKFZp779O0231|FLJ30652|FLJ41512 , MFI2|CD228|FLJ38863|MAP97|MGC4856|MTF1 , OPA1|FLJ12460|KIAA0567|MGM1|NPG|NTG|largeG , POLR2H|RPABC3|RPB17|RPB8|hsRPB8 , SST|SMST , FXR1|FXR1P , TP63|AIS|B(p51A)|B(p51B)|EEC3|…
18q12.1	36	AQP4|HMIWC2|MGC22454|MIWC , DSC1|CDHF1|DG2/DG3 , DSC2|ARVD11|CDHF2|DG2|DGII/III|DKFZp686I11137|DSC3 , DSC3|CDHF3|DSC|DSC1|DSC2|DSC4|HT-CP , DSG1|CDHF4|DG1|DSG|PPKS1|SPPK1 , DSG2|ARVC10|ARVD10|CDHF5|CMD1BB|HDGC|MGC117034|MGC117036|MGC117037 , DSG3|CDHF6|DKFZp686P23184|PVA , GALNT1|GALNAC-T1 , TTR|CTS|CTS1|HsT2651|PALB|TBPA , SLC14A2|FLJ16167|HUT2|MGC119566|MGC119567|UT-A2|UT2|UTA|UTR|hUT-A6 , MAPR…
7p21.1	26	ITGB8 , HDAC9|DKFZp779K1053|HD7|HD7b|HD9|HDAC|HDAC7|HDAC7B|HDAC9B|HDAC9FL|HDRP|KIAA0744|MITR , SNX13|KIAA0713|RGS-PX1 , SOSTDC1|DKFZp564D206|ECTODIN|USAG1 , TSPAN13|FLJ22934|NET-6|NET6|TM4SF13 , BZW2|MST017|MSTP017 , STAG3L4|FLJ13195 , AGR3|AG3|BCMP11|HAG3|PDIA18|hAG-3 , SCA21 , PRPS1L1|PRPS1|PRPS3|PRPSL|PRS-III , TWISTNB , FERD3L|MGC119861|N-TWIST|NATO3|NTWIST|bHLHa31 , RPL23P8|RPL23_4_790 , TME…
8q22.2	28	COX6C , POLR2K|ABC10-alpha|RPABC4|RPB10alpha|RPB12|RPB7.0|hRPB7.0|hsRPB10a , SPAG1|FLJ32920|HSD-3.8|SP75|TPIS , STK3|FLJ90748|KRS1|MST2 , KLF10|EGRA|TIEG|TIEG1 , CPQ|LDP|PGCP , RGS22|DKFZp434I092|FLJ40080|FLJ75004|MGC102908|PRTD-NY2 , PABPC1|PAB1|PABP|PABP1|PABPC2|PABPL1 , MRPL13|L13|L13A|L13mt|RPL13|RPML13 , LRP12|DKFZp781F1053|FLJ12929|ST7 , NIPAL2|FLJ13955|NPAL2 , NCALD|MGC33870|MGC74858 , OSR…
3q25.1	36	AADAC|CES5A1|DAC , FKBP1AP4|FKBP12|FKBP1P4 , IDDM9 , MLF1 , PFN2|D3S1319E|PFL , HLTF|HIP116|HIP116A|HLTF1|RNF80|SMARCA3|SNF2L3|ZBU1 , TSC22D2|KIAA0669|TILZ4a|TILZ4b|TILZ4c , RNF13|FLJ93817|MGC13689|RZF , SERP1|MGC117327|MGC133321|MGC133322|RAMP4 , GPR171|H963 , COMMD2|MGC57611 , SELT , SUCNR1|GPR91 , EIF2A|EIF-2A|MST089|MSTP004|MSTP089 , TM4SF18|L6D , MED12L|FLJ46288|KIAA1635|NOPAR|TNRC11L|TRALP|…
5p13.2	37	PRLR|hPRLrI , RAD1|HRAD1|REC1 , TARS|MGC9344|ThrRS , NIPBL|CDLS|CDLS1|DKFZp434L1319|FLJ11203|FLJ12597|FLJ13354|FLJ13648|FLJ44854|IDN3|IDN3-B|Scc2 , RAI14|DKFZp564G013|KIAA1334|NORPEG|RAI13 , SLC45A2|1A1|AIM1|MATP|SHEP5 , DDX4|MGC111074|VASA , WDR70|FLJ10233 , BRIX1|BRIX|BXDC2|FLJ11100 , C5orf42|DKFZp686K02105|FLJ13231|FLJ21126|JBTS17 , SPEF2|CT122|FLJ23164|FLJ23577|FLJ25395|KIAA1770|KPL2|MGC10284…
8q21.11	31	HNF4G|NR2A2|NR2A3 , RPL7|L7|MGC117326|humL7-1 , TCEB1|SIII|eloC , TERF1|FLJ41416|PIN2|TRBF1|TRF|TRF1|hTRF1-AS|t-TRF1 , LY96|ESOP-1|MD-2|MD2|ly-96 , STAU2|39K2|39K3|DKFZp781K0371|MGC119606 , MRPS28|FLJ22853|MRP-S28|MRP-S35|MRPS35 , PI15|CRISP8|DKFZp686F0366|P24TI|P25TI , GDAP1|CMT4|CMT4A|CMTRIA , TMEM70|FLJ20533|MC5DN2 , UBE2W|FLJ11011|UBC-16|UBC16|hUBC-16 , ZFHX4|FLJ16514|FLJ20980|ZFH4|ZHF4 , CRI…
8q22.3	40	ATP6V1C1|ATP6C|ATP6D|FLJ20057|VATC|Vma5 , FRA8A , ODF1|CT133|HSPB10|MGC129928|MGC129929|ODF|ODF2|ODF27|ODFP|ODFPG|ODFPGA|ODFPGB|RT7|SODF , TARBP2P|TRBP , FZD6|FZ-6|FZ6|HFZ6|NDNC10 , RIMS2|DKFZp781A0653|KIAA0751|OBOE|RAB3IP3|RIM2 , DCAF13|DKFZp564O0463|GM83|MGC126859|MGC138247|WDSOF1 , MRPL13|L13|L13A|L13mt|RPL13|RPML13 , ZNF706|PNAS-106|PNAS-113 , AZIN1|MGC3832|MGC691|OAZI|OAZIN|ODC1L , BAALC|FLJ…
3q26.2	37	APOD , BCHE|CHE1|E1 , ECT2|ARHGEF31|FLJ10461|MGC138291 , CLDN11|OSP|OTM , TRA2B|DKFZp686F18120|Htra2-beta|SFRS10|SRFS10|TRA2-BETA|TRAN2B , SI|MGC131621|MGC131622 , SLC2A2|GLUT2 , SEC62|Dtrp1|FLJ32803|HTP1|TLOC1|TP-1 , USP13|ISOT3|IsoT-3 , GPR160|GPCR1|GPCR150 , GOLIM4|GIMPC|GOLPH4|GPP130|P138 , MYNN|OSZF|ZBTB31|ZNF902 , EIF5A2|EIF-5A2|eIF5AII , SLC7A14|FLJ37228|KIAA1613 , LRRC31|FLJ23259|FLJ40019…
5q13.2	61	BTF3|BETA-NAC|BTF3a|BTF3b|NACB , CFL1P5|CFLL1|CFLP5 , CRHBP|CRF-BP|CRFBP , DHFR|DHFRP1|DYR , GTF2H2|BTF2|BTF2P44|MGC102806|T-BTF2P44|TFIIH|p44 , TNPO1|IPO2|KPNB2|MIP|MIP1|TRN , NAIP|BIRC1|FLJ18088|FLJ42520|FLJ58811|NLRB1|psiNAIP , SCZD1 , SMN1|BCD541|SMA|SMA1|SMA2|SMA3|SMA4|SMA@|SMN|SMN2|SMNT|T-BCD541 , SMN2|BCD541|C-BCD541|FLJ76644|MGC20996|MGC5208|SMN1|SMNC , CARTPT|CART , PLK2|SNK|hPlk2|hSNK ,…
1q43	52	CHRM3|EGBRS|HM3 , ENO1P1|ENO1P , LGALS8|Gal-8|PCTA-1|PCTA1|Po66-CBP , MTR|FLJ33168|FLJ43216|FLJ45386|MS|cblG , NID1|NID , RGS7 , RYR2|ARVC2|ARVD2|RYR-2|RyR|VTSIP , GGPS1|GGPPS|GGPPS1 , SDCCAG8|BBS16|CCCAP|CCCAP SLSN7|NPHP10|NY-CO-8|SLSN7|hCCCAP , OPN3|ECPN , HEATR1|BAP28|FLJ10359|MGC72083|UTP10 , FMN2 , ZP4|ZBP|ZP1|ZPB|Zp-4 , GREM2|CKTSF1B2|DAND3|PRDC , WDR64|FLJ32978 , LOC128136 , LOC200149 , PL…
7p15.2	49	EVX1 , GCK|FGQTL3|GK|GLK|HHF3|HK4|HKIV|HXKP|LGLK|MODY2 , HOXA@|HOX1@ , HOXA2|HOX1K , HOXA3|HOX1|HOX1E|MGC10155 , HOXA4|HOX1|HOX1D , HOXA5|HOX1|HOX1.3|HOX1C|MGC9376 , HOXA6|HOX1|HOX1.2|HOX1B , HOXA7|ANTP|HOX1|HOX1.1|HOX1A , HOXA9|ABD-B|HOX1|HOX1.7|HOX1G|MGC1934 , HOXA10|HOX1|HOX1.8|HOX1H|MGC12859|PL , HOXA11|HOX1|HOX1I , HOXA13|HOX1|HOX1J , UBA52P1|RPL40_1_796 , SKAP2|MGC10411|MGC33304|PRAP|RA70|S…
8q24.13	40	ANXA13|ANX13|ISA|MGC150460 , KIAA0196|MGC111053|SPG8 , TRIB1|C8FW|GIG2|SKIP1|TRB1 , ZHX1 , ZHX2|AFR1|KIAA0854|RAF , ATAD2|ANCCA|DKFZp667N1320|MGC131938|MGC142216|MGC29843|MGC5254|PRO2000 , ASAP1|AMAP1|CENTB4|DDEF1|KIAA1249|PAG2|PAP|ZG14P , TRMT12|FLJ20772|TRM12|TYW2 , WDYHV1|C8orf32|FLJ10204 , DERL1|DER-1|DER1|FLJ13784|FLJ42092|MGC3067|PRO2577 , TATDN1|FLJ43280 , C8orf76|FLJ14825|MGC9784 , FAM83A…
3p21.2	33	AMT|GCE|GCST|GCVT|NKH , ARF4|ARF2 , DOCK3|KIAA0299|MOCA|PBP , GRM2|GLUR2|GPRC1B|MGLUR2|mGlu2 , HYAL1|HYAL-1|LUCA1|MGC45987|NAT6 , IMPDH2|IMPD2|IMPDH-II , MYL3|CMH8|MLC1SB|MLC1V|VLC1 , PRKAR2A|MGC3606|PKR2|PRKAR2 , RPL29|HIP|HUMRPL29|L29|MGC88589 , SLMAP|FLJ42206|KIAA1601|MGC138760|MGC138761|SLAP , BAP1|DKFZp686N04275|FLJ35406|FLJ37180|HUCEP-13|KIAA0272|TPDS|UCHL2 , RRP9|RNU3IP2|U3-55K , VPRBP|DCA…
8p11.21	23	SFRP1|FRP|FRP-1|FRP1|FrzA|SARP2 , SLC20A2|GLVR-2|GLVR2|IBGC3|MLVAR|PIT-2|PIT2|RAM1 , CHRNA6|CHNRA6 , GOLGA7|GCP16|GOLGA3AP1|GOLGA7A|HSPC041|MGC21096|MGC4876 , THAP1|DYT6|FLJ10477|MGC33014 , ZMAT4|FLJ13842 , RNF170|DKFZp564A022|FLJ38306 , SGK196|FLJ23356|MGC126597 , GINS4|MGC14799|SLD5 , HOOK3|FLJ31058|HK3 , C8orf40 , AGPAT6|1-AGPAT 6|DKFZp586M1819|LPAAT-zeta|LPAATZ|TSARG7 , NKX6-3|FLJ25169|NKX6.3…
10q22.3	54	BMPR1A|10q23del|ACVRLK3|ALK3|CD292|SKR5 , KCNMA1|BKTM|DKFZp686K1437|KCa1.1|MGC71881|MaxiK|SAKCA|SLO|SLO-ALPHA|SLO1|bA205K10.1|mSLO1 , P4HA1|P4HA , SFTPD|COLEC7|PSP-D|SFTP4|SP-D , MBL1P|COLEC3P|MBL1P1 , LDB3|CMD1C|CYPHER|FLJ35865|KIAA01613|KIAA0613|LDB3Z1|LDB3Z4|LVNC3|ORACLE|PDLIM6|ZASP , ECD|GCR2|HSGT1 , MBL3P|COLEC2|MBL , ZMIZ1|FLJ13541|KIAA1224|MIZ|RAI17|TRAFIP10|ZIMP10|hZIMP10 , C10orf57|FLJ13…
3p14.1	27	MITF|CMM8|MI|WS2|WS2A|bHLHe32 , SUCLG2|GBETA , MAGI1|AIP-3|AIP3|BAIAP1|BAP-1|BAP1|MAGI-1|TNRC19|WWP3 , PSMD6|KIAA0107|Rpn7|S10|SGA-113M|p44S10 , FRMD4B|6030440G05Rik|GRSP1|KIAA1013 , FOXP1|12CC4|FLJ23741|MGC12942|MGC88572|MGC99551|QRF1|hFKH1B , LMOD3|DKFZp313F0135 , ADAMTS9|FLJ42955|KIAA1312 , THOC7|FLJ23445|NIF3L1BP1|fSAP24 , SLC25A26|DKFZp434E079|FLJ77340|SAMC , C3orf49|MGC17310 , PSMC1P1|PSMC1…
7p21.3	34	ETV1|DKFZp781L0674|ER81|MGC104699|MGC120533|MGC120534 , MEOX2|GAX|MOX2 , NDUFA4|CI-9k|CI-MLRQ|FLJ27440|MGC104422|MGC126843|MGC126845|MLRQ , PHF14|MGC176640 , ARL4A|ARL4 , AGR2|AG2|GOB-4|HAG-2|PDIA17|XAG-2 , NPM1P13 , NPM1P11 , MIOS|FLJ20323 , TMEM106B|FLJ11273|MGC33727 , C1GALT1|C1GALT|T-synthase , STAG3L4|FLJ13195 , SCIN|KIAA1905 , GLCCI1|FAM117C|GCTR|GIG18|TSSN1 , PER4 , SCA21 , VWDE|FLJ14712 ,…
8q21.3	34	CALB1|CALB , DECR1|DECR|NADPH|SDR18C1 , IMPA1|IMP|IMPA , MMP16|C8orf57|DKFZp761D112|MMP-X2|MT-MMP2|MT-MMP3|MT3-MMP , PMP2|FABP8|M-FABP|MP2|P2 , CPNE3|CPN3|KIAA0636|PRO1071 , CYP7B1|CBAS3|CP7B|SPG5A , FAM82B|FLJ20665|RMD-1|RMD1 , OTUD6B|DUBA5 , CNGB3 , TMEM55A|DKFZp762O076 , NECAB1|EFCBP1|STIP-1 , PSKH2 , MRPS16P1 , DCAF4L2|FLJ35775|MGC133227|WDR21C , SLC7A13|AGT-1|AGT1|MGC150476|MGC150477|XAT2 , …
3q27.1	28	PSMD2|MGC14274|P97|Rpn1|S2|TRAP2 , EIF2B5|CACH|CLE|EIF-2B|EIF2Bepsilon|LVWM , ECE2|KIAA0604|MGC17664|MGC2408|MGC78487 , ALG3|CDG1D|CDGS4|D16Ertd36e|NOT56L|Not56 , MCF2L2|ARHGEF22|DKFZp686H2395|DKFZp686K0690|FLJ42509|KIAA0861 , RNU3P4|U3|U3.6 , KLHL24|DRE1|FLJ25796|KRIP6 , ABCF3|EST201864|FLJ11198 , PARL|PSARL|PSARL1|PSENIP2|RHBDS1 , YEATS2|FLJ10201|FLJ12841|FLJ13308|FLJ33401|FLJ34335|KIAA1197 , M…
5p15.33	36	NDUFS6|CI-13kA|CI-13kD-A|CI13KDA , TERT|DKCA2|DKCB4|EST2|TCS1|TP2|TRT|hEST2|hTRT , TRIP13|16E1BP , PDCD6|ALG-2|FLJ46208|MGC111017|MGC119050|MGC9123|PEF1B , EXOC3|SEC6|SEC6L1|Sec6p , PP7080|DKFZp564I1171 , CEP72|FLJ10565|KIAA1519|MGC5307 , BRD9|DKFZp434D0711|DKFZp686L0539|FLJ43530|LAVS3040|PRO9856 , ZDHHC11|FLJ13153|ZNF399 , LPCAT1|AYTL2|FLJ12443|FLJ41609|PFAAP3|lpcat , CLPTM1L|CRR9|DKFZp666M1010|…
9p13.2	19	SHB|RP11-3J10.8|bA3J10.2 , MELK|HPK38|KIAA0175 , ZBTB5 , FRMPD1|FRMD2|KIAA0967|MGC138833 , FBXO10|FBX10|FLJ41992|MGC149840|PRMT11 , POLR1E|FLJ13390|FLJ13970|FLJ43482|PAF53|PRAF1|RP11-405L18.3 , DCAF10|FLJ23201|MGC10765|MGC131781|WDR32 , ZCCHC7|AIR1|FLJ22611|RP11-397D12.1 , RG9MTD3|FLJ31455|RP11-3J10.9|bA3J10.9 , FAM205B|C9orf144|DKFZp434J193 , TOMM5|C9orf105|RP11-263I4.1|Tom5|bA613M10.3 , RAB1C ,…
3p22.2	28	ACAA1|ACAA|PTHIO|THIO , RPSA|37LRP|67LR|LAMBR|LAMR1|LBP|LBP/p40|LRP|LRP/LR|NEM/1CHD4|SA|lamR|p40 , SCN10A|Nav1.8|PN3|SNS|hPN3 , LRRFIP2|DKFZp434H2035|FLJ20248|FLJ22683|FLJ58304|HUFI-2 , TRANK1|KIAA0342|LBA1 , OXSR1|KIAA1101|OSR1 , SCN11A|NAV1.9|NaN|SCN12A|SNS-2 , PRO1082 , DCLK3|CLR|DCAMKL3|DCDC3C|DCK3|KIAA1765 , TRICY1 , XIRP1|CMYA1|DKFZp451D042|DKFZp779C1255|DKFZp779C1947|Xin , TTC21A|DKFZp686P…
7p15.3	35	CHN2|ARHGAP3|BCH|CHN2-3|MGC138360|RHOGAP3 , CLK2P , GCK|FGQTL3|GK|GLK|HHF3|HK4|HKIV|HXKP|LGLK|MODY2 , HOXA1|BSAS|HOX1|HOX1F|MGC45232 , SP4|HF1B|MGC130008|MGC130009|SPR-1 , RAPGEF5|GFR|KIAA0277|MR-GEF|REPAC , RNU1-15P|RNU1P8|U1P11 , TRA2A|AWMS1|HSU53209 , CYCS|CYC|HCS|THC4 , TOMM7|TOM7 , CDCA7L|DKFZp762L0311|JPO2|R1|RAM2 , KLHL7|KLHL6|SBBI26 , STK31|FLJ16102|SGK396|TDRD8 , STAG3L4|FLJ13195 , FAM12…
3p14.2	20	FHIT|AP3Aase|FRA3B , MITF|CMM8|MI|WS2|WS2A|bHLHe32 , PDHB|DKFZp564K0164|PDHBD|PDHE1-B|PHE1B , CADPS|CADPS1|CAPS|CAPS1|KIAA1121 , FEZF2|FEZ|FEZL|FLJ10142|TOF|ZFP312|ZNF312 , C3orf14 , ID2B , FAM3D|EF7|OIT1 , SNTN|FLJ44379|S100A1L|S100AL|sentan , SYNPR|DKFZp686G0883|MGC26651|SPO , C3orf67|FLJ42117|FLJ42930|MGC48416 , LOC201617 , LOC285286 , LOC285401 , LOC339902 , RPS10P10|RPS10_4_378 , RPL10AP6|RP…
3q26.1	34	BCHE|CHE1|E1 , ECT2|ARHGEF31|FLJ10461|MGC138291 , SERPINI1|DKFZp781N13156|PI12|neuroserpin , SI|MGC131621|MGC131622 , SLC2A2|GLUT2 , HLTF|HIP116|HIP116A|HLTF1|RNF80|SMARCA3|SNF2L3|ZBU1 , KCNAB1|AKR6A3|KCNA1B|KV-BETA-1|Kvb1.3|hKvBeta3|hKvb3 , SMC4|CAP-C|CAPC|SMC-4|SMC4L1|hCAP-C , PDCD10|CCM3|MGC1212|MGC24477|TFAR15 , SLITRK3|KIAA0848|MGC138681 , NMD3|FLJ21053 , ZBBX|FLJ23049 , MNG3 , LOC131055 , O…
7p15.1	19	GCK|FGQTL3|GK|GLK|HHF3|HK4|HKIV|HXKP|LGLK|MODY2 , NPY|PYY4 , CREB5|CRE-BPA , YKT6 , CPVL|HVLP|MGC10029 , STAG3L4|FLJ13195 , SCA21 , JAZF1|DKFZp761K2222|TIP27|ZNF802 , LOC401317 , LOC401320|FLJ14434|FLJ37533|FLJ38737|FLJ39368|FLJ39921 , LOC402644 , DPY19L2P3 , DFNB44 , LOC644086 , LOC646767 , JAZF1-AS1|FLJ59585 , RPS2P30|RPS2_10_800 , RPS27P16|RPS27_9_801 , EDSS2 ,
5p12	25	PRKAA1|AMPK|AMPKa1|MGC33776|MGC57364 , ZNF131|pHZ-10 , PAIP1|MGC12360 , NNT|MGC126502|MGC126503 , FBXO4|DKFZp547N213|FBX4|FLJ10141 , CCL28|CCK1|MEC|MGC71902|SCYA28 , C5orf28|FLJ21657|MGC149524|MGC90226 , LOC153684|MGC120598 , NIM1|MGC42105 , RPL29P12|RPL29_6_558 , HCN1|BCNG-1|BCNG1|HAC-2 , MRPL50P3 , C5orf34|FLJ32363|MGC46448 , ANXA2R|AX2R|AXIIR|C5orf39 , LOC402213 , FLJ32255 , LOC648987 , LOC728…
5p15.2	34	CTNND2|GT24|NPRAP , DAP|MGC99796 , DNAH5|CILD3|DNAHC5|FLJ46759|HL1|KIAA1603|KTGNR|PCD , TRIO|ARHGEF23|FLJ42780|tgat , SEMA5A|FLJ12815|SEMAF|semF , 6-Mar|DOA10|KIAA0597|MARCH-VI|RNF176|TEB4 , CCT5|CCT-epsilon|CCTE|KIAA0098|TCP-1-epsilon , FAM105A|FLJ11127|FLJ43660|NET20 , DDX4|MGC111074|VASA , ARL15|ARFRP2|FLJ20051 , CENPH , ROPN1L|ASP|FLJ23003|FLJ25776|RSPH11 , FAM105B|FLJ34884 , FAM173B|FLJ20667…
8q24.11	9	EXT1|EXT|LGCR|LGS|TRPS2|TTV , EIF3H|EIF3S3|MGC102958|eIF3-gamma|eIF3-p40 , ASAP1|AMAP1|CENTB4|DDEF1|KIAA1249|PAG2|PAP|ZG14P , UTP23|C8orf53|MGC14595 , MED30|MED30S|MGC9890|THRAP6|TRAP25 , SLC30A8|ZNT8|ZnT-8 , AARD|C8orf85 , RAD21-AS1|C8orf81|NCRNA00255 , RPS10P16|RPS10_4_945 ,
9q13	44	APBA1|D9S411E|LIN10|MINT1|X11|X11A|X11ALPHA , KLF9|BTEB|BTEB1 , CMD1B|CMPD1|FDC , GCNT1|C2GNT|C2GNT-L|C2GNT1|G6NT|MGC126335|MGC126336|NACGT2|NAGCT2 , GSM1|GSP , RBPJP2|IGKJRBP2|RBPSUHP2 , PGM5|PGMRP , PRKACG|KAPG|PKACg , ZFAND5|ZA20D2|ZFAND5A|ZNF216 , PIP5K1B|MSS4|STM7 , TJP2|C9DUPq21.11|DFNA51|DUP9q21.11|MGC26306|X104|ZO2 , OSTF1|FLJ20559|OSF|SH3P2|bA235O14.1 , RBPJP4|K7|RBPSUHP4 , CTPL1|CAAR , …
9q21.13	27	ALDH1A1|ALDC|ALDH-E1|ALDH1|ALDH11|MGC2318|PUMB1|RALDH1 , ANXA1|ANX1|LPC1 , RNY4P1|hY4.B8 , GDA|CYPIN|GUANASE|KIAA1258|MGC9982|NEDASIN , TMEM2 , FAM108B1|C9orf77|RP11-409O11.2 , NMRK1|C9orf95|FLJ20559|NRK1|bA235O14.2 , C9orf40|FLJ10110|FLJ25795 , RFK|FLJ11149|RIFK , C9orf41|FLJ25795 , C9orf57|RP11-346E17.3 , C9orf85|MGC61599 , LOC138971 , TRPM6|CHAK2|HMGX|HOMG|HOMG1|HSH , LOC286382 , BTF3P4 , LOC3…
1q31.3	21	CFHR2|CFHL2|FHR2|HFL3 , LAD1|LadA|MGC10355 , TNNI1|DKFZp451O223|SSTNI|TNN1 , TMED5|CGI-100|DKFZp781B2248|p28 , GLRX2|CGI-133|GRX2 , APH1A|6530402N02Rik|APH-1|APH-1A|CGI-78 , CFHR5|CFHL5|FHR-5|FHR5|FLJ10549|MGC133240 , LOC127011 , ATP6V1G3|ATP6G3|MGC119810|MGC119813|Vma10 , NEK7 , DENND1B|C1ORF18|C1orf218|DKFZp547O0715|FAM31B|FLJ20054|FLJ21179|FLJ33888|MGC103810|MGC27044 , AF357533 , KCNT2|KCa4.2|…
2p13.2	16	EMX1 , NAT8|ATase2|CML1|GLA|Hcml1|TSC501|TSC510 , MRPL19|KIAA0104|L19mt|MGC20675|MRP-L15|MRP-L19|MRPL15|RLX1|RPML15 , SMYD5|NN8-4AG|RAI15|RRG1|ZMYND23 , CCT7|CCTETA|CCTH|MGC110985|NIP7-1|TCP1ETA , EXOC6B|KIAA0919|SEC15B|SEC15L2 , CYP26B1|CYP26A2|DKFZp686G0638|MGC129613|P450RAI-2|P450RAI2|RHFCA , MRPS5|MRP-S5|S5mt , PRADC1|C2orf7|MGC13004|PAP21 , FBXO41|FBX41|FLJ37709 , MRPL36P1 , NOTO , FCMTE2|AD…
3q26.33	26	ACTL6A|ACTL6|ARPN-BETA|Arp4|BAF53A|INO80K|MGC5382 , NDUFB5|CISGDH|DKFZp686N02262|FLJ30597|MGC111204|MGC12314|SGDH , ZNF639|6230400O18Rik|ANC-2H01|ANC_2H01|ZASC1 , PEX5L|DKFZp761J2017|PEX5R|PEX5RP|PXR2|PXR2B , MFN1|DKFZp762F247|FLJ20693|MGC41806|hfzo1|hfzo2 , MRPL47|L47mt|MGC45403|MRP-L47|NCM1 , GNB4 , LOC131054 , DNAJC19|FLJ99060|PAM18|TIM14|TIMM14 , TTC14|DKFZp313M1015|DRDL5813|FLJ00166|KIAA1980…
4q13.2	33	CENPC1|CENP-C|CENPC|MIF2|hcp-4 , MT2P1 , PRKG2|PRKGR2|cGKII , UGT2B10|MGC142209|UDPGT2B10 , TMPRSS11D|HAT|MGC150587|MGC150588 , UGT2B11|MGC129611|MGC129612 , STAP1|BRDG1|STAP-1 , TMPRSS11E|DESC1|FLJ75331|FLJ94490|MGC141972|MGC141974|TMPRSS11E2 , UGT2B28 , UBA6|E1-L2|FLJ10808|FLJ23367|MOP-4|UBE1L2 , UGT2A3|FLJ21934 , YTHDC1|KIAA1966|YT521|YT521-B , TMPRSS11B|DKFZp686L1818 , TMPRSS11A|ECRG1|MGC1331…
8p11.22	14	TACC1|DKFZp686K18126|FLJ42304|Ga55|KIAA1103 , ADAM18|ADAM27|MGC41836|MGC88272|tMDCIII , ADAM9|CORD9|KIAA0021|MCMP|MDC9|Mltng , PLEKHA2|FLJ25921|TAPP2 , RAB11FIP1|DKFZp686E2214|FLJ22524|FLJ22622|MGC78448|NOEL1A|RCP|rab11-FIP1 , TM2D2|BLP1|MGC125813|MGC125814 , HTRA4|FLJ90724 , ADAM32|FLJ26299|FLJ29004 , ADAM5P|ADAM5|TMDCII , RNF5P1 , MRPS7P1 , C8orf86|FLJ43582 , RPL3P10|RPL3_5_896 , LOC100130964 ,
9q21.32	21	ALDOB|ALDB|ALDO2 , HNRNPK|CSBP|FLJ41122|HNRPK|TUNP , TLE1|ESG|ESG1|GRG1 , KIF27|DKFZp434D0917|RP11-575L7.3 , RMI1|BLAP75|C9orf76|FAAP75|FLJ12888|RP11-346I8.1 , GKAP1|FLJ25469|GKAP42 , C9orf64|MGC10999 , RASEF|FLJ31614|RAB45 , FRMD3|4.1O|EPB41L4O|EPB41LO|MGC20553|P410 , FAM75D5|FAM75D5P|FLJ43950|FLJ46362|MGC132440|MGC132442 , FAM75D4|FLJ43859 , FAM75D3|FLJ44082 , FAM75D1|FLJ46321 , LOC401533 , FAM…
3p13	20	MYLKP1|MYLKP , OR7E22P|OR3.6|OR6DG , PDZRN3|LNX3|SEMACAP3 , RYBP|AAP1|DEDAF|YEAF1 , OR7E66P|OR3.3|OR3DG|OR7E20P|OR7E6P|hg630 , PRO0471 , EBLN2|EBLN-2|FLJ10213 , SHQ1|DKFZp686H07226|FLJ10539|Shq1p , PROK2|BV8|KAL4|MIT1|PK2 , PPP4R2|MGC131930|PP4R2 , DHX36|DDX36|G4R1|KIAA1488|MLEL1|RHAU , CCDC75P1 , HSP90AB5P|HSP90BE , CCDC137P , LOC654340 , GXYLT2|GLT8D4 , LOC100128160 , UQCRHP4 , RNU7-19P|U7.19 ,…
5p13.3	30	CDH6|CAD6|DKFZp564N1116|FLJ14176|KCAD , HPRTP2 , SUB1|MGC102747|P15|PC4|p14 , PDZD2|AIPC|KIAA0300|PAPIN|PDZK3|PIN1 , RAI14|DKFZp564G013|KIAA1334|NORPEG|RAI13 , DROSHA|ETOHI2|HSA242976|RANSE3L|RN3|RNASE3L|RNASEN , ZFR|FLJ41312|ZFR1 , DDX4|MGC111074|VASA , MTMR12|3-PAP|PIP3AP , C5orf22|DKFZp667N066|FLJ11193|FLJ23805|MGC33010 , GOLPH3|FLJ90675|GOPP1|GPP34|MIDAS , LOC153546 , RPL27P10|RPL27_5_551 , B…
7p11.2	74	CALM1P2 , CCT6A|CCT-zeta|CCT-zeta-1|CCT6|Cctz|HTR3|MGC126214|MGC126215|MoDP-2|TCP-1-zeta|TCP20|TCPZ|TTCP20 , FRA7A , HPVC1|HPV18E5L|PE5L , PHKG1|PHKG , PSPH|PSP|PSPHD , SEC61G|SSS1 , CHCHD2|C7orf17 , STAG3L4|FLJ13195 , VOPP1|DKFZp564K0822|ECOP|FLJ20532|GASP , ZNF479|KR19 , LOC154937 , SLC25A5P3|ANTP1 , VSTM2A|MGC33530|VSTM2 , DKFZp434L192 , LOC285878 , TNRC18P3|TNRC18C , 14-Sep|FLJ44060 , LOC3462…
7p12.3	23	GDI2P1|GDI2P , UPP1|UDRPASE|UP|UPASE|UPP , EPS15P1|EPS15L2 , TNS3|DKFZp686K12123|DKFZp686M1045|FLJ13732|FLJ35545|MGC88434|TEM6|TENS1 , STAG3L4|FLJ13195 , C7orf69|FLJ21075 , LINC00525|MGC16075 , C7orf57 , ABCA13|DKFZp313D2411|FLJ16398|FLJ33876|FLJ33951 , CDC14C|CDC14B2|CDC14Bretro|MGC26484 , PKD1L1|PRO19563 , SUN3|MGC33329|SUNC1 , MRPL42P4 , C7orf65 , FTLP15 , SEPT7P2|DKFZp313J1114|FLJ14186|FLJ314…
7p14.1	32	CAMK2B|CAM2|CAMK2|CAMKB|MGC29528 , SFRP4|FRP-4|FRPHE|MGC26498 , SCRN1|KIAA0193|SES1 , ELMO1|CED-12|CED12|ELMO-1|KIAA0281|MGC126406 , POU6F2|RPF-1|WT5|WTSL , NME8|CILD6|NM23-H8|SPTRX2|TXNDC3|sptrx-2 , EPDR1|EPDR|MERP-1|MERP1|UCC1 , YAE1D1|C7orf36 , STAG3L4|FLJ13195 , C7orf25|FLJ21167|MGC2821 , C7orf10|DERP13|FLJ11808|FLJ53872|ORF19 , MPLKIP|ABHS|C7orf11|ORF20 , INHBA-AS1 , FAM183B , LINC00265|NCRN…
8q23.1	19	ANGPT1|AGP1|AGPT|ANG1 , YWHAZ|14-3-3-zeta|KCIP-1|MGC111427|MGC126532|MGC138156|YWHAD , FZD6|FZ-6|FZ6|HFZ6|NDNC10 , EMC2|KIAA0103|TTC35 , RRM2B|DKFZp686M05248|MGC102856|MGC42116|MTDPS8A|MTDPS8B|P53R2 , PRO2949 , ENY2|FLJ20480|e(y)2 , ABRA|STARS , TMEM74|FLJ30668|NET36 , MAPK6PS5 , RSPO2|CRISTIN2|MGC35555|MGC43342 , AURKBPS1|AurBps1 , LOC728381 , TMCC1P1|TMCC1P , SLC16A14P1 , PGAM1P13 , RNU7-84P|U7…
9p22.1	17	PLIN2|ADFP|ADRP|MGC10598 , PSMC3P , RGP1|KIAA0258 , RRAGA|FIP-1|FIP1|RAGA , SLC24A2|FLJ45149|NCKX2 , HAUS6|Dgt6|FAM29A|MGC102696|MGC138798|MGC138799 , DENND4C|C9orf55|C9orf55B|DKFZp686I09113|FLJ20686|bA513M16.3 , FAM154A|C9orf138|FLJ35283|MGC35182 , ACER2|ALKCDase2|ASAH3L|FLJ41587 , LOC392288 , LOC646505 , SCARNA8|U92 , AD11 , RPS6P10|RPS6_4_967 , LOC100288035 , FECD7|FCD4 , SPG46 ,
9p22.3	17	FTH1P12|FTHL12 , SMARCA2|BAF190|BRM|FLJ36757|MGC74511|NCBRS|SNF2|SNF2L2|SNF2LA|SWI2|Sth1p|hBRM|hSNF2a , SNAPC3|MGC132011|MGC33124|PTFbeta|SNAP50 , PSIP1|DFS70|LEDGF|MGC74712|PAIP|PSIP2|p52|p75 , TTC39B|C9orf52|FLJ33868 , LDHAP4|LDHAL4 , MGC24103 , FREM1|BNAR|C9orf143|C9orf145|C9orf154|FLJ25461|MOTA|TILRR|TRIGNO2 , CCDC171|C9orf93|DKFZp686P12113|FLJ39267|FLJ46740|MGC50805|bA536D16.1|bA778P13.1 , R…
8q21.13	30	FABP5|E-FABP|EFABP|KFABP|PA-FABP|PAFABP , FTH1P11|FTHL11 , IMPA1|IMP|IMPA , STMN2|FLJ34868|FLJ50995|SCG10|SCGN10 , MRPS28|FLJ22853|MRP-S28|MRP-S35|MRPS35 , PAG1|CBP|FLJ37858|MGC138364|PAG , SNX16|DKFZp666H147 , ZFAND1|FLJ14007 , CHMP4C|MGC22825|SNF7-3|Shax3|VPS32C , CKS1BP7|CKS1|CKS1A , RPS5P5|RPS5_2_920 , SLC10A5|P5 , RPSAP47|RPSA_19_921 , HNRNPA1P4|HNRPA1P4 , RPL13AP18|RPL13A_5_919 , ZNF704|FLJ…
9p21.2	11	LRRC19|FLJ21302 , MOB3B|FLJ13204|FLJ23916|MGC32960|MOB1D|MOBKL2B , CAAP1|C9orf82|CAAP|FLJ13657|RP11-337A23.1 , IFT74|CCDC2|CMG-1|CMG1|FLJ22621|MGC111562 , LINGO2|FLJ31810|LERN3|LRRN6C , C9orf72|ALSFTD|FTDALS|MGC23980 , TUSC1|MGC131751|TSG-9|TSG9 , CTAGE12P , C9orf35 , LOC100506422|FLJ16323 , SPG46 ,
3q25.31	21	SI|MGC131621|MGC131622 , HLTF|HIP116|HIP116A|HLTF1|RNF80|SMARCA3|SNF2L3|ZBU1 , SSR3|TRAPG , SLC33A1|ACATN|AT-1|AT1|CCHLND|SPG42 , PLCH1|DKFZp434C1372|MGC117152|PLCL3 , TIPARP|DKFZp434J214|DKFZp686N0351|DKFZp686P1838|FLJ40466|PARP7|pART14 , CCNL1|ANIA6A|PRO1073|ania-6a , C3orf33|AC3-33|FLJ31139 , LOC339894|FLJ18260 , VN2R1P|CASRL1|GPRC2B , SETP14 , LEKR1|FLJ16641|FLJ37161 , KRT18P34 , FLJ46120 , P…
3q25.32	14	RARRES1|TIG1 , SHOX2|OG12|OG12X|SHOT , SI|MGC131621|MGC131622 , HLTF|HIP116|HIP116A|HLTF1|RNF80|SMARCA3|SNF2L3|ZBU1 , GPR79|GPR79P , SCHIP1|FLJ39160|SCHIP-1 , RSRC1|MGC12197|SFRS21|SRrp53 , LXN|ECI|TCI , MFSD1|FLJ14153|SMAP4 , C3orf55 , IQCJ , RPL15P6|RPL15_1_425 , RPL35AP9|RPL35A_2_427 , LOC100287290 ,
3q26.31	20	GHSR , NLGN1|KIAA1070|MGC45115|NL1 , TNIK , RNU4-4P|RNU4P4|U4|U4/5 , NCEH1|AADACL1|NCEH , FNDC3B|DKFZp686D14170|DKFZp762K137|FAD104|FLJ23399|MGC10002|PRO4979|YVTM2421 , SPATA16|NYD-SP12|SPGF6 , SLC31A1P1|CTR1P|CTR1psi|SLC31A1P , NAALADL2 , TMEM212|FLJ23172 , BZW1P1 , RPL8P4|RPL8_1_438 , LOC442097 , UBE2V1P2 , AMRS , APMR2 , PP13439 , RPS27AP8|RPS27A_2_437 , 10-Feb , ATP5G1P4 ,
5p15.1	49	FTH1P10|FTHL10 , MYO10|FLJ10639|FLJ21066|FLJ22268|FLJ43256|KIAA0799|MGC131988 , BASP1|CAP-23|CAP23|MGC8555|NAP-22|NAP22 , FBXL7|FBL6|FBL7 , RXFP3|GPCR135|MGC141998|MGC142000|RLN3R1|RXFPR3|SALPR , FAM134B|FLJ20152|FLJ22155|FLJ22179|JK-1|JK1 , DDX4|MGC111074|VASA , ANKH|ANK|CCAL2|CMDJ|CPPDD|FLJ27166|HANK|MANK , ZNF622|MGC17552|MGC2485|ZPR9 , EEF1A1P13|EEF1AL11 , LOC285696|FLJ34047|FLJ43202 , LOC285…
5p15.31	17	ASD1 , MTRR|MGC129643|MSR|cblE , NSUN2|FLJ20303|MISU|SAKI|TRM4 , FASTKD3|FLJ23274|MGC142123|MGC5297 , MED10|MGC5309|NUT2|TRG20 , UBE2QL1|FLJ25076|FLJ39293 , C5orf49 , LOC255167 , LOC285692 , MCDR3 , FLJ33360 , LOC442132 , LOC729506 , LOC100130063 , MYP16 , LOC100288963 , FAME3|FCMTE3 ,
7p21.2	15	DGKB|DAGK2|DGK|DGK-BETA|KIAA0718 , TWIST1|ACS3|BPES2|BPES3|CRS1|SCS|TWIST|bHLHa38 , STAG3L4|FLJ13195 , SCA21 , SP8|BTD , AGMO|FLJ16237|MGC131748|TMEM195 , DFNB44 , RPL26P21|RPL26_11_785 , RPL36AP26|RPL36A_8_787 , ISPD|FLJ42815|MDDGA7|Nip , LOC100128217 , EEF1A1P26 , RPL6P21|RPL6_5_786 , FGQTL4 , EDSS2 ,
7q21.11	19	EEC1|EEC , GRM3|GLUR3|GPRC1C|MGLUR3|mGlu3 , GUSB|BG|FLJ39445|MPS7 , HMGN2P11|28H|HMG17P1|HMGN2L11 , SEMA3E|KIAA0331|M-SEMAH|M-SemaK|SEMAH|coll-5 , PCLO|ACZ|DKFZp779G1236 , SEMA3D|MGC39708|Sema-Z2|coll-2 , MAGI2-IT1|MAGI2-IT|MAGI2IT|MAGI2IT1|PR47 , GNAT3|GDCA , RPL13AP17|RPL13A_6_816 , HNRNPA1P8 , LOC442707 , LOC729630 , RPL10P11|RPL10_4_817 , LOC100128317 , LOC100130572 , RPL7P30|RPL7_13_818 , LO…
8q24.12	14	HAS2|MGC126241|MGC126242 , TAF2|CIF150|TAF2B|TAFII150 , TRPS1|GC79|LGCR|MGC134928 , MTBP|MDM2BP , ASAP1|AMAP1|CENTB4|DDEF1|KIAA1249|PAG2|PAP|ZG14P , DEPTOR|DEP.6|DEPDC6|DKFZp564B1778|FLJ12341|FLJ12428|FLJ13854 , DSCC1|DCC1|MGC5528 , CYCSP23|HCP23 , LOC392264 , SAMD12|FLJ39458|MGC148139|MGC148140 , RPS26P35|RPS26_17_946 , SAMD12-AS1|C8orf26|NCRNA00252 , LOC100133147 , RPL35AP19|RPL35A_8_947 ,
8q24.22	19	ST3GAL1|"DKFZp666E036|DKFZp779K2051|FLJ36548|Gal-NAc6S|MGC9183|SIAT4A|SIATFL|ST3GalA|ST3GalA.1|ST3GalIA|ST3GalIA,1|ST3O" , WISP1|CCN4|FLJ14388|WISP1c|WISP1i|WISP1tc , EFR3A|DKFZp781J0562|KIAA0143 , LRRC6|LRTP|TSLRP , PHF20L1|MGC64923 , ZFAT|AITD3|KIAA1485|MGC126815|MGC126817|ZFAT1|ZNF406 , HPYR1|HPRG1|LINC00027|NCRNA00027 , TMEM71|FLJ33069|MGC111188 , ST13P6|FAM10A6|FAM10A6P , LOC286094 , RPL32P2…
9q21.12	11	SMC5|KIAA0594|SMC5L1 , RNU2-5P|RNU2P3 , TRPM3|GON-2|LTRPC3|MLSN2 , TMC1|DFNA36|DFNB11|DFNB7 , C9orf135 , MAMDC2|MGC21981 , PTAR1|FLJ45604 , MIR204|MIRN204|miRNA204 , RPS20P24|RPS20_10_984 , RPS27AP15|RPS27A_6_985 , SPG46 ,
9q21.33	21	ALDOB|ALDB|ALDO2 , CTSL1|CATL|CTSL|FLJ31037|MEP , HNRNPK|CSBP|FLJ41122|HNRPK|TUNP , AGTPBP1|CCP1|DKFZp686M20191|KIAA1035|NNA1 , GOLM1|C9orf155|FLJ22634|FLJ23608|GOLPH2|GP73|PSEC0257|bA379P1.3 , NAA35|FLJ21613|FLJ22643|MAK10|bA379P1.1 , ISCA1|HBLD2|ISA1|MGC4276|RP11-507D14.2|hIscA , CDC20P1|CDC20P , LOC389765 , C9orf153|MGC131702|bA507D14.1 , RPS6P13|RPS6_6_992 , CTSL3|HCTSL-s , C9orf170|FLJ45537 …
3p21.33	10	GLB1|EBP|ELNR1|MPS4B , PRO1082 , WDR48|DKFZp686G1794|KIAA1449|P80|UAF1 , ENTPD3-AS1|FLJ36665 , LOC285281 , LOC348817 , MRPS31P1 , MHB , RPL18AP9 , HYT7 ,
3q25.33	18	IL12A|CLMF|IL-12A|NFSK|NKSF1|P35 , KPNA4|FLJ31113|IPOA3|MGC12217|MGC26703|QIP1|SRP3 , SI|MGC131621|MGC131622 , HLTF|HIP116|HIP116A|HLTF1|RNF80|SMARCA3|SNF2L3|ZBU1 , SCHIP1|FLJ39160|SCHIP-1 , IFT80|ATD2|KIAA1374|MGC126543|WDR56 , ARL14|ARF7|FLJ22595 , KRT8P12|KRT8L2 , TRIM59|MGC129860|MGC129861|MGC26631|MRF1|RNF104|TRIM57|TSBF1 , C3orf80 , LOC401098 , B3GAT3P1|B3GAT3P|PSIGLCAT-I , MIR15B|MIRN15B|h…
3q27.2	14	DGKG|DAGK3|DGK-GAMMA|MGC104993|MGC133330 , IGF2BP2|IMP-2|IMP2|VICKZ2|p62 , VPS8|FLJ32099|KIAA0804 , SENP2|AXAM2|DKFZp762A2316|KIAA1331|SMT3IP2 , TMEM41A|2900010K02Rik|DKFZp686N06149|DKFZp686N107|MGC15397 , C3orf70 , LOC339926|DKFZp686G2324 , LOC344887 , EIF2S2P2|bcm2636 , C3orf65|FLJ32900 , RPL4P4|RPL4_2_444 , AMRS , RPL34P10|RPL34_8_445 , ERVK-11|N8.4|c3_E|polymerase ,
3q27.3	20	DGKG|DAGK3|DGK-GAMMA|MGC104993|MGC133330 , DNAJB11|ABBP-2|ABBP2|DJ9|Dj-9|EDJ|ERdj3|ERj3|ERj3p|PRO1080|UNQ537|hDj-9 , TBCCD1|FLJ10560 , RTP4|IFRG28 , KLHL6|FLJ00029 , RTP1|MGC35450 , LOC253573 , PSMD10P2 , LPP-AS2 , RTP2|MGC78665 , FLJ42393|AVPC1948 , RPS20P14|RPS20_6_446 , RPL29P9|RPL29_4_447 , SNORA81|HBI-61 , LOC730139 , AMRS , LOC100131635 , LOC100132058 , LOC100287402 , MIR1248|MIRN1248|hsa-m…
5p14.3	12	CDH12|CDHB|FLJ34857 , CDH18|CDH14|CDH14L|CDH24 , MYO10|FLJ10639|FLJ21066|FLJ22268|FLJ43256|KIAA0799|MGC131988 , PMCHL1 , DDX4|MGC111074|VASA , MCDR3 , HSPD1P1|HSPD1-2P , HSPD1P15|HSPD1-15P , ANIB4 , GUSBP1 , RPL32P14|RPL32_5_546 , MYP19 ,
7p22.2	13	GNA12|MGC104623|MGC99644|NNX3|RMP|gep , LFNG|SCDO3 , PMS2|HNPCC4|PMS2CL|PMSL2 , AP5Z1|KIAA0415|SPG48|zeta , STAG3L4|FLJ13195 , FBXL18|FLJ10776|FLJ11467|FLJ26934|FLJ38075|FLJ41541|Fbl18 , SDK1|FLJ31425 , LOC221946 , DFNB44 , LOC100129603 , LOC100131264 , RPL21P72|RPL21_28_779 , HYP10 ,
8q24.21	16	MYC|MRTL|bHLHe39|c-Myc , POU5F1B|OCT4-PG1|OTF3C|OTF3P1|POU5F1P1|POU5F1P4|POU5FLC20|POU5FLC8 , ASAP1-IT1|ASAP1-IT|ASAP1IT|ASAP1IT1|DDEF1IT1|HSPC054|NCRNA00050 , FAM49B|DKFZp686B04128|L1 , GSDMC|MLZE , CCDC26|MGC27434|RAM , FAM84B|BCMP101|NSE2 , SRRM1P1|SRRM1L|SRRM1P , TMEM75|FLJ36105 , LOC727677 , LOC728724 , LOC100130376 , RPL15P12|RPL15_6_949 , ARHI1 , MIR1208|MIRN1208|hsa-mir-1208 , PCAT1|PCAT-…
9p13.1	32	ZNF658|DKFZp572C163|FLJ32813|MGC35232 , STOML2|SLP-2 , CNTNAP3|CASPR3|CNTNAP3A|RP11-138L21.1|RP11-290L7.1 , FAM201A|C9orf122 , YBX1P10|BA327L3.4 , ANKRD18A|FLJ35740|FLJ40632|KIAA2015|MGC176674 , TCEA1P3 , IGFBPL1|IGFBP-RP4|bA113O24.1 , MRPS21P4 , FAM74A1 , LOC441402|FLJ14195|FLJ30083 , FAM75A2|FLJ56363 , LOC642373 , LOC642389 , LOC642490 , FAM220BP|C9orf51|bA392E22.4 , LOC647051 , FAM75A1|C9orf36…
3p12.3	22	GBE1|GBE , CNTN3|BIG-1|KIAA1496|PANG|PCS , ROBO2|KIAA1568|SAX3 , DAP4C , UNC93B3|UNC93B3P , LOC285299 , LOC339879|MGC157866 , OR7E55P|OR2DG|OR3.2|OR7E56P|OR7E57P|OST007|OST013 , AGGF1P3 , LOC401074 , CAP1P1 , OR7E121P , LOC643255 , RPS3AP15|RPS3A_2_382 , LOC653115|MGC142030 , RPL23AP49|RPL23A_12_383 , FAM86DP|FAM86D , LOC100128045 , NIPA2P2 , ZNF717|FLJ41782|X17|ZNF838 , LOC100131901 , FRG2C ,
3q25.2	16	MME|CALLA|CD10|DKFZp686O16152|MGC126681|MGC126707|NEP|SFE , P2RY1|P2Y1 , RAP2B|MGC20484 , SI|MGC131621|MGC131622 , HLTF|HIP116|HIP116A|HLTF1|RNF80|SMARCA3|SNF2L3|ZBU1 , ARHGEF26|CSGEF|DKFZp434D146|HMFN1864|SGEF , C3orf79 , DDX50P2|RH_II/GuBp2 , PABPC1P10|D3S3192|PAB1|PABPL1 , GPR149|IEDA|PGR10 , SCARNA7|U90 , LOC100130011 , RPL9P15|RPL9_4_422 , RPL21P42|RPL21_13_421 , ATP5LP5 , HMGN2P13 ,
6p25.3	18	F13A1|F13A , FOXF2|FKHL6|FREAC-2|FREAC2 , OR4F1P|HSDJ0609N19|OR4F1 , EXOC2|FLJ11026|SEC5|SEC5L1|Sec5p , DUSP22|FLJ35864|JKAP|JSP1|LMWDSP2|MKPX|VHX , HUS1B|MGC126746|MGC126748|RP11-532F6.1 , ELF2P2 , LOC285766 , LOC285768 , FLJ46552 , LINC00266-3|C6orf88|NCRNA00266-3|NCRNA00266C|dJ24O22.2 , KU-MEL-3 , FLJ43763 , LOC642335 , LOC646070 , SHEP8 , DDX11L4 , INTLQ3 ,
9p21.3	27	IFNA11P|IFNP11 , IFNA20P|FLJ13568|IFNP20 , C9orf53|bA149I2.3 , DMRTA1|DMO|MGC163307|MGC163309 , SMNP , ADAMTSL1|ADAMTSL-1|ADAMTSR1|C9orf94|DKFZp686L03130|FLJ35283|FLJ41032|FLJ46891|MGC118803|MGC118805|MGC40193|PUNCTIN , IFNA12P|IFNP12|IFNWP12 , IFNE|IFN-E|IFNE1|IFNT1|MGC119018|MGC119020|PRO655 , IFNWP5 , PTPLAD2|DKFZp686F01145|DKFZp686G24132|HACD4 , KHSRPP1 , LOC402360 , MIR31|MIRN31|hsa-mir-31|m…
9p23	23	FRDA2 , PTPRD|HPTP|HPTPD|HPTPDELTA|MGC119750|MGC119751|MGC119752|MGC119753|PTPD|RPTPDELTA , RN7SL5P|7LEM1|RN7SLP2 , TYRP1|CAS2|CATB|GP75|TRP|TYRP|b-PROTEIN , MPDZ|DKFZp781P216|FLJ25909|FLJ34626|FLJ90240|MUPP1 , CER1|DAND4|MGC119894|MGC119895|MGC96951 , LOC138864 , LURAP1L|C9orf150|FLJ38505|FLJ90271|MGC46502|bA3L8.2 , LOC347193 , FLJ41200 , RPS26P3|RPS26_11_962|bA338L20.1 , LOC646087 , LOC646114 ,…
9q21.2	11	PSAT1|EPIP|MGC1460|PSA|PSAT , UBQLN1|DA41|DSK2|FLJ90054|PLIC-1|UBQN|XDRP1 , CEP78|C9orf81|FLJ12643|FLJ52093|IP63|MGC135040 , SYNGR2P2 , ASS1P3|ASSP3 , PRUNE2|A214N16.3|BMCC1|BNIPXL|C9orf65|DKFZp762K117|FLJ50060|FLJ54876|FLJ59118|KIAA0367|RP11-58J3.2|bA214N16.3 , FOXB2|bA159H20.4 , ATP5J2P3|bA159H20.5 , LOC100128790 , RPL21P84|RPL21_32_987 , LOC100286938 ,
3q26.32	10	KCNMB2|MGC22431 , ZMAT3|FLJ12296|FLJ31683|MGC10613|PAG608|WIG-1|WIG1 , TBL1XR1|C21|DC42|FLJ12894|IRA1|TBLR1 , ASS1P7|ASSP7 , AMRS , LOC100129423 , LOC100131216 , 10-Feb , LINC00501 , ERVW-5|CL2 ,
7p14.2	21	CAMK2B|CAM2|CAMK2|CAMKB|MGC29528 , 7-Sep|CDC10|CDC3|DKFZp686M10191|NBLA02942|SEPT7A , FRA7C , SCRN1|KIAA0193|SES1 , NPM1P18 , DPY19L1|KIAA0877 , KIAA0895 , HERPUD2|FLJ22313|FLJ31032 , STAG3L4|FLJ13195 , EEPD1|HSPC107|KIAA1706 , PPP1R14BP4 , S100A11P2 , LOC401324 , PP13004 , LOC442293 , DFNB44 , DPY19L2P1 , SEPT7P3 , RPS17P13|RPS17_6_804 , MIR1200|MIRN1200|hsa-mir-1200 , ELMO1-AS1 ,
9p21.1	27	ACO1|ACONS|IREB1|IREBP|IREBP1|IRP1 , NDUFB6|B17|CI|MGC13675 , HMNJ|MNDJ , SLC25A6P2 , TAF1L|MGC134910|TAF2A2 , LOC286239 , SLC25A5P8 , ASS1P12|ASSP12 , LOC401497 , TMEM215|DKFZp686I2292|FLJ43330 , RBMXP2 , LOC442405 , KRT18P36 , LOC646700 , RPS26P2|RPS26_19_971|bA98O11.1 , LOC646808 , MIR876|MIRN876|hsa-mir-876 , MIR873|MIRN873|hsa-mir-873 , LOC100128274 , LOC100129250 , FTLP4 , LOC100131180 , LO…
9q21.11	35	FXN|CyaY|FA|FARR|FRDA|MGC57199|X25 , FAM189A2|C9orf61|MGC142243|MGC142245|RP11-548B3.1|X123 , FAM122A|C9orf42|MGC17347 , C9orf71|MGC34760|RP11-274B18.1 , LINC00537 , CBWD5|DC36|FLJ34856|FLJ40320|FLJ77192|MGC167043|MGC44166 , FOXD4L3|FOXD4L2|FOXD6|MGC119257 , LOC347097 , FOXD4L4|FOXD4b|bA460E7.2 , MGC21881 , AQP7P2 , CNN2P3 , LOC440896|FLJ30529|FLJ45355 , LOC494558 , CBWD6|DKFZp686L07117|FLJ60409 …
1q31.1	14	LAD1|LadA|MGC10355 , IVNS1ABP|DKFZp686K06216|FLARA3|FLJ10069|FLJ10411|FLJ10962|FLJ35593|FLJ36593|HSPC068|KIAA0850|KLHL39|ND1|NS-1|NS1-BP|NS1BP , APH1A|6530402N02Rik|APH-1|APH-1A|CGI-78 , LHX9 , HMCN1|ARMD1|FBLN6|FIBL-6|FIBL6 , ERVMER61-1|C1orf99|RP11-393M18.3 , FAM5C|BRINP3|DBCCR1L|DBCCR1L1|RP11-445K1.1 , RGS21 , LOC440704 , PSNP2 , LOC647132 , LOC100129274 , LOC100131939 , RPS3AP9|RPS3A_4_140 ,
3p12.1	8	CADM2|IGSF4D|MGC104534|MGC138341|MGC138343|NECL3|Necl-3|synCAM2 , LOC285232 , MRPS17P3 , VGLL3|DKFZp686O1845|FLJ38507|VGL-3|VGL3 , LOC440970 , LOC100130326 , PPATP1 , LINC00506 ,
7p12.1	12	SEMA3A|Hsema-I|Hsema-III|MGC133243|SEMA1|SEMAD|SEMAIII|SEMAL|SemD|coll-1 , COBL|DKFZp686G13227|KIAA0633|MGC131893 , RNU1-14P|RNU1P7|U1P17 , FIGNL1 , STAG3L4|FLJ13195 , POM121L12 , LOC392027 , FLJ45974 , LOC642663 , HAUS6P1 , LOC100131871 , LOC100133177 ,
7p12.2	9	DDC|AADC , GRB10|GRB-IR|Grb-10|IRBP|KIAA0207|MEG1|RSS , STAG3L4|FLJ13195 , VWC2|MGC131845|PSST739|UNQ739 , LOC389490 , LOC100129427 , C7orf72 , LOC100270790 , ALL2 ,
8q23.2	8	KCNV1|HNKA|KCNB3|KV2.3|KV8.1 , SYBU|FLJ20366|GOLSYN|KIAA1472|OCSYN|SNPHL , RPSAP48|RPSA_15_943 , LOC644335 , LOC100129370 , RPL18P6|RPL18_2_942 , LOC100132280 , LOC100132813 ,
9p22.2	9	BNC2|BSN2|DKFZp686A01127|FLJ20043|FLJ34928 , CNTLN|C9orf101|C9orf39|FLJ20276|FLJ25636|RP11-340N12.1|bA340N12.1 , LOC286299 , PSIP1P1|PSIP1P , LOC648570 , RPL31P42|RPL31_13_966 , FECD7|FCD4 , LOC100820732|FLJ34928 , SPG46 ,
9q21.31	8	ALDOB|ALDB|ALDO2 , TLE4|BCE-1|BCE1|E(spI)|ESG|ESG4|GRG4 , KRT18P24 , CHCHD2P9|C9orf49|CHCHD9 , RPS19P6|RPS19_2_988 , RPS20P25|RPS20_13_989 , LOC100287067 , MTND2P9 ,
5p14.2	8	CDH10 , DDX4|MGC111074|VASA , MCDR3 , LOC391771 , C5orf17|FLJ34836 , LOC503540 , LOC100130746 , MYP19 ,
8q23.3	5	CSMD3|KIAA1894 , RPL18P7|RPL18_4_944 , LOC100289099 , LOC100420746 , LINC00536 ,
8q24.23	4	CPSF1|CPSF160|HSU37012|P/cl.18 , FAM135B|C8ORFK32|MGC126009|MGC126010|MGC33221 , FLJ45872 , LOC100129367 ,
9p11.2	46	PRSS3|MTG|PRSS4|T9|TRY3|TRY4 , KGFLP1|MGC125746|MGC125747|MGC126891 , FAM75A6 , LOC401522 , LOC441410 , GPR116P2 , MYO5BP1 , LINC00268|NCRNA00268|NCRNA00268A , ATP5A1P7 , CBWD4P , LOC642929 , MEP1AP4 , RBPJP6 , LOC643395 , LOC643630 , LOC643648 , LOC643792|FLJ37512 , ATP5A1P6 , CNN2P4 , LOC648761 , ANKRD20A7P , LOC653453 , FAM27D1 , LOC728195 , LOC728433 , CNTNAP3B|DKFZp686I15204 , LOC728832 , LO…
