# Supplementary material for: Reconstruction of an Integrated Genome-Scale Co-Expression Network Reveals Key Modules Involved in Lung Adenocarcinoma
Source: PLoS One. 2013 Jul 11;8(7):e67552. doi: 10.1371/journal.pone.0067552 (PMC3708931; doi:10.1371/journal.pone.0067552)
Supplement: Table S3 — Final genes obtained from genome-scale analysis that used at the ARACNE input. (TXT) [file pone.0067552.s003.txt]

ID	Gene title	Gene symbol	Gene ID	UniGene title	UniGene symbol	UniGene ID	Nucleotide Title	GI	GenBank Accession	Platform_CLONEID	Platform_ORF	Platform_SPOTID	Chromosome location	Chromosome annotation	GO:Function	GO:Process	GO:Component	GO:Function ID	GO:Process ID	GO:Component ID
1494_f_at	cytochrome P450, family 2, subfamily A, polypeptide 6	CYP2A6	1548				Human cytochrome P450IIA3 (CYP2A3) mRNA, complete cds	180986	M33318				19q13.2	Chromosome 19, NC_000019.9 (41349443..41356352, complement)	aromatase activity///coumarin 7-hydroxylase activity///coumarin 7-hydroxylase activity///electron carrier activity///enzyme binding///heme binding///metal ion binding	coumarin catabolic process///coumarin metabolic process///drug metabolic process///drug metabolic process///exogenous drug catabolic process///oxidation reduction///steroid metabolic process	endoplasmic reticulum///endoplasmic reticulum membrane///membrane///microsome	GO:0070330///GO:0008389///GO:0008389///GO:0009055///GO:0019899///GO:0020037///GO:0046872	GO:0046226///GO:0009804///GO:0017144///GO:0017144///GO:0042738///GO:0055114///GO:0008202	GO:0005783///GO:0005789///GO:0016020///GO:0005792
1552263_at	mitogen-activated protein kinase 1	MAPK1	5594				Homo sapiens mitogen-activated protein kinase 1 (MAPK1), transcript variant 2, mRNA	75709179	NM_138957				22q11.21	Chromosome 22, NC_000022.10 (22113946..22221970, complement)	ATP binding///DNA binding///MAP kinase 2 activity///MAP kinase activity///kinase activity///mitogen-activated protein kinase kinase kinase binding///nucleotide binding///phosphotyrosine binding///protein binding///protein serine/threonine kinase activity///transcription factor binding///transferase activity	B cell receptor signaling pathway///Ras protein signal transduction///T cell receptor signaling pathway///cell cycle///chemotaxis///cytosine metabolic process///induction of apoptosis///interspecies interaction between organisms///labyrinthine layer blood vessel development///lipopolysaccharide-mediated signaling pathway///negative regulation of cell differentiation///nuclear translocation of MAP…	axon part///cytoplasm///cytosol///dendrite cytoplasm///insoluble fraction///microtubule cytoskeleton///NOT nucleolus///nucleoplasm///nucleus///perikaryon///protein complex///soluble fraction	GO:0005524///GO:0003677///GO:0016908///GO:0004707///GO:0016301///GO:0031435///GO:0000166///GO:0001784///GO:0005515///GO:0004674///GO:0008134///GO:0016740	GO:0050853///GO:0007265///GO:0050852///GO:0007049///GO:0006935///GO:0019858///GO:0006917///GO:0044419///GO:0060716///GO:0031663///GO:0045596///GO:0000189///GO:0009887///GO:0030335///GO:0008284///GO:0045941///GO:0045727///GO:0006468///GO:0006974///GO:0043627///GO:0043330///GO:0032496///GO:0006950///GO:0009636///GO:0019233///GO:0007165///GO:0007264///GO:0007268	GO:0033267///GO:0005737///GO:0005829///GO:0032839///GO:0005626///GO:0015630///NOT GO:0005730///GO:0005654///GO:0005634///GO:0043204///GO:0043234///GO:0005625
1552266_at	ADAM metallopeptidase domain 32	ADAM32	203102				Homo sapiens ADAM metallopeptidase domain 32 (ADAM32), mRNA	148664237	NM_145004				8p11.22	Chromosome 8, NC_000008.10 (38965050..39142436)	metalloendopeptidase activity///zinc ion binding	proteolysis	integral to membrane///membrane	GO:0004222///GO:0008270	GO:0006508	GO:0016021///GO:0016020
1552274_at	PX domain containing serine/threonine kinase	PXK	54899				Homo sapiens PX domain containing serine/threonine kinase, mRNA (cDNA clone MGC:23156 IMAGE:4856139), complete cds	15680248	BC014479				3p14.3	Chromosome 3, NC_000003.11 (58318617..58410878)	NOT ATP binding///actin binding///NOT nucleotide binding///phosphoinositide binding///phosphoinositide binding///protein C-terminus binding///protein binding///NOT protein kinase activity	cell communication///inflammatory response///negative regulation of ATPase activity///negative regulation of ion transport///NOT protein amino acid phosphorylation///regulation of synaptic transmission	cytoplasm///cytoplasm///nucleus///plasma membrane	NOT GO:0005524///GO:0003779///NOT GO:0000166///GO:0035091///GO:0035091///GO:0008022///GO:0005515///NOT GO:0004672	GO:0007154///GO:0006954///GO:0032780///GO:0043271///NOT GO:0006468///GO:0050804	GO:0005737///GO:0005737///GO:0005634///GO:0005886
1552283_s_at	zinc finger, DHHC-type containing 11	ZDHHC11	79844				Homo sapiens zinc finger, DHHC-type containing 11 (ZDHHC11), mRNA	196162714	NM_024786				5p15.33	Chromosome 5, NC_000005.9 (795720..851101, complement)	acyltransferase activity///metal ion binding///transferase activity///zinc ion binding		integral to membrane///membrane	GO:0008415///GO:0046872///GO:0016740///GO:0008270		GO:0016021///GO:0016020
1552291_at	phosphatidylinositol glycan anchor biosynthesis, class X	PIGX	54965				Homo sapiens phosphatidylinositol glycan anchor biosynthesis, class X (PIGX), transcript variant 2, mRNA	261490705	NM_017861				3q29	Chromosome 3, NC_000003.11 (196439246..196462878)		preassembly of GPI anchor in ER membrane	endoplasmic reticulum///endoplasmic reticulum membrane///integral to membrane///membrane		GO:0016254	GO:0005783///GO:0005789///GO:0016021///GO:0016020
1552293_at	transmembrane protein 196	TMEM196	256130				Homo sapiens transmembrane protein 196 (TMEM196), mRNA	197333841	NM_152774				7p21.1	Chromosome 7, NC_000007.13 (19758938..19812404, complement)			integral to membrane///membrane			GO:0016021///GO:0016020
1552344_s_at	CCR4-NOT transcription complex, subunit 7	CNOT7	29883				Homo sapiens CCR4-NOT transcription complex, subunit 7 (CNOT7), transcript variant 2, mRNA	85067504	NM_054026				8p22-p21.3	Chromosome 8, NC_000008.10 (17086740..17104387, complement)	nucleic acid binding///protein binding///signal transducer activity///transcription activator activity///transcription factor activity	carbohydrate metabolic process///positive regulation of transcription from RNA polymerase II promoter///regulation of transcription///signal transduction	CCR4-NOT complex///nucleus	GO:0003676///GO:0005515///GO:0004871///GO:0016563///GO:0003700	GO:0005975///GO:0045944///GO:0045449///GO:0007165	GO:0030014///GO:0005634
1552365_at	scinderin	SCIN	85477				Homo sapiens scinderin (SCIN), transcript variant 2, mRNA	194018526	NM_033128				7p21.3	Chromosome 7, NC_000007.13 (12610203..12693228)	actin binding///actin binding///actin filament binding///calcium ion binding///calcium ion binding///phosphatidylinositol binding///phosphatidylinositol-4,5-bisphosphate binding///phosphatidylserine binding	actin filament capping///actin filament severing///actin nucleation///calcium ion-dependent exocytosis///negative regulation of cell proliferation///positive regulation of apoptosis///positive regulation of megakaryocyte differentiation///positive regulation of secretion	cell cortex///cytoplasm///cytoskeleton///protein complex	GO:0003779///GO:0003779///GO:0051015///GO:0005509///GO:0005509///GO:0005545///GO:0005546///GO:0001786	GO:0051693///GO:0051014///GO:0045010///GO:0017156///GO:0008285///GO:0043065///GO:0045654///GO:0051047	GO:0005938///GO:0005737///GO:0005856///GO:0043234
1552378_s_at	retinol dehydrogenase 10 (all-trans)	RDH10	157506				Homo sapiens retinol dehydrogenase 10 (all-trans) (RDH10), mRNA	209364509	NM_172037				8q21.11	Chromosome 8, NC_000008.10 (74207265..74237516)	binding///oxidoreductase activity///retinol dehydrogenase activity	bud elongation involved in lung branching///ear development///embryonic camera-type eye development///embryonic forelimb morphogenesis///embryonic viscerocranium morphogenesis///gonad development///in utero embryonic development///metanephros development///neural crest cell development///nose development///organ morphogenesis///oxidation reduction///primary lung bud formation///retinal metabolic …	cytoplasm///endoplasmic reticulum///endoplasmic reticulum membrane///integral to membrane///membrane///membrane fraction///microsome///NOT nucleus	GO:0005488///GO:0016491///GO:0004745	GO:0060449///GO:0043583///GO:0031076///GO:0035115///GO:0048703///GO:0008406///GO:0001701///GO:0001656///GO:0014032///GO:0043584///GO:0009887///GO:0055114///GO:0060431///GO:0042574///GO:0002138///GO:0042572///GO:0007601	GO:0005737///GO:0005783///GO:0005789///GO:0016021///GO:0016020///GO:0005624///GO:0005792///NOT GO:0005634
1552455_at	prune homolog 2 (Drosophila)	PRUNE2	158471					0					9q21.2	Chromosome 9, NC_000009.11 (79226292..79521003, complement)	oxidoreductase activity///pyrophosphatase activity///transition metal ion binding	G1 phase///apoptosis///induction of apoptosis///oxidation reduction	cytoplasm	GO:0016491///GO:0016462///GO:0046914	GO:0051318///GO:0006915///GO:0006917///GO:0055114	GO:0005737
1552472_a_at	ArfGAP with coiled-coil, ankyrin repeat and PH domains 2	ACAP2	23527				Homo sapiens ArfGAP with coiled-coil, ankyrin repeat and PH domains 2 (ACAP2), mRNA	295842381	NM_012287				3q29	Chromosome 3, NC_000003.11 (194995474..195163817, complement)	ARF GTPase activator activity///metal ion binding///zinc ion binding	regulation of ARF GTPase activity		GO:0008060///GO:0046872///GO:0008270	GO:0032312
1552476_s_at	phospholipase C, delta 3	PLCD3	113026				Homo sapiens phospholipase C, delta 3 (PLCD3), mRNA	116284409	NM_133373				17q21.31	Chromosome 17, NC_000017.10 (43189008..43209891, complement)	calcium ion binding///hydrolase activity///phosphoinositide phospholipase C activity///signal transducer activity	angiogenesis///intracellular signaling pathway///labyrinthine layer blood vessel development///lipid catabolic process///regulation of cell proliferation	cytoplasm///membrane	GO:0005509///GO:0016787///GO:0004435///GO:0004871	GO:0001525///GO:0023034///GO:0060716///GO:0016042///GO:0042127	GO:0005737///GO:0016020
1552509_a_at	CD300 molecule-like family member g	CD300LG	146894				Homo sapiens CD300 molecule-like family member g (CD300LG), transcript variant 1, mRNA	270132809	NM_145273				17q21.31	Chromosome 17, NC_000017.10 (41924544..41940995)	receptor activity		apical plasma membrane///basolateral plasma membrane///endosome///integral to membrane///multivesicular body membrane///plasma membrane	GO:0004872		GO:0016324///GO:0016323///GO:0005768///GO:0016021///GO:0032585///GO:0005886
1552518_s_at	Mdm2, transformed 3T3 cell double minute 2, p53 binding protein (mouse) binding protein, 104kDa	MTBP	27085				Homo sapiens Mdm2, transformed 3T3 cell double minute 2, p53 binding protein (mouse) binding protein, 104kDa (MTBP), mRNA	141802591	NM_022045				8q24.12	Chromosome 8, NC_000008.10 (121457666..121535875)	protein binding	cell cycle///cell cycle arrest///negative regulation of cell proliferation///traversing start control point of mitotic cell cycle		GO:0005515	GO:0007049///GO:0007050///GO:0008285///GO:0007089
1552520_at	transmembrane protein 74	TMEM74	157753				Homo sapiens transmembrane protein 74, mRNA (cDNA clone MGC:33522 IMAGE:4819093), complete cds	34190633	BC030710				8q23.1	Chromosome 8, NC_000008.10 (109795346..109799770, complement)		autophagy	autophagic vacuole membrane///cytoplasmic vesicle///integral to membrane///lysosomal membrane///membrane		GO:0006914	GO:0000421///GO:0031410///GO:0016021///GO:0005765///GO:0016020
1552555_at	protease, serine, 36	PRSS36	146547				Homo sapiens protease, serine, 36 (PRSS36), mRNA	194328730	NM_173502				16p11.2	Chromosome 16, NC_000016.9 (31150248..31161415, complement)	peptidase activity///serine-type endopeptidase activity	proteolysis	cytoplasm///extracellular region///proteinaceous extracellular matrix	GO:0008233///GO:0004252	GO:0006508	GO:0005737///GO:0005576///GO:0005578
1552628_a_at	HERPUD family member 2	HERPUD2	64224				Homo sapiens HERPUD family member 2 (HERPUD2), mRNA	188497631	NM_022373				7p14.2	Chromosome 7, NC_000007.13 (35672269..35734772, complement)		response to unfolded protein///spermatogenesis	integral to membrane///membrane		GO:0006986///GO:0007283	GO:0016021///GO:0016020
1552630_a_at	Snf2-related CREBBP activator protein	SRCAP	10847				Homo sapiens Snf2-related CREBBP activator protein (SRCAP), mRNA	146219842	NM_006662				16p11.2	Chromosome 16, NC_000016.9 (30710462..30751450)	ATP binding///DNA binding///helicase activity///histone acetyltransferase activity///hydrolase activity///nucleotide binding///transcription coactivator activity	chromatin modification///interspecies interaction between organisms///regulation of transcription///regulation of transcription from RNA polymerase II promoter	nucleus///protein complex	GO:0005524///GO:0003677///GO:0004386///GO:0004402///GO:0016787///GO:0000166///GO:0003713	GO:0016568///GO:0044419///GO:0045449///GO:0006357	GO:0005634///GO:0043234
1552644_a_at	polyhomeotic homolog 3 (Drosophila)	PHC3	80012				Homo sapiens polyhomeotic homolog 3 (Drosophila) (PHC3), mRNA	148612878	NM_024947				3q26.2	Chromosome 3, NC_000003.11 (169805368..169899537, complement)	DNA binding///metal ion binding///zinc ion binding	multicellular organismal development	nucleus	GO:0003677///GO:0046872///GO:0008270	GO:0007275	GO:0005634
1552648_a_at	tumor necrosis factor receptor superfamily, member 10a	TNFRSF10A	8797				Homo sapiens tumor necrosis factor receptor superfamily, member 10a (TNFRSF10A), mRNA	259906437	NM_003844				8p21	Chromosome 8, NC_000008.10 (23048970..23082639, complement)	TRAIL binding///caspase activator activity///death receptor activity///protein binding///receptor activity///transcription factor binding	activation of NF-kappaB-inducing kinase activity///activation of caspase activity///induction of apoptosis///induction of apoptosis via death domain receptors///signal transduction	integral to membrane///membrane	GO:0045569///GO:0008656///GO:0005035///GO:0005515///GO:0004872///GO:0008134	GO:0007250///GO:0006919///GO:0006917///GO:0008625///GO:0007165	GO:0016021///GO:0016020
1552652_at	Hermansky-Pudlak syndrome 4	HPS4	89781					0					22cen-q12.3	Chromosome 22, NC_000022.10 (26847446..26879820, complement)	protein binding///protein dimerization activity///protein homodimerization activity	hemostasis///lysosome organization///positive regulation of eye pigmentation///protein stabilization///protein targeting	cytoplasm///lysosome///melanosome///membrane fraction///platelet dense granule	GO:0005515///GO:0046983///GO:0042803	GO:0007599///GO:0007040///GO:0048075///GO:0050821///GO:0006605	GO:0005737///GO:0005764///GO:0042470///GO:0005624///GO:0042827
1552731_at	actin-binding Rho activating protein	ABRA	137735				Homo sapiens actin-binding Rho activating protein (ABRA), mRNA	189458878	NM_139166				8q23.1	Chromosome 8, NC_000008.10 (107771711..107782472, complement)	actin binding///transcription coactivator activity	positive regulation of Rho protein signal transduction///positive regulation of transcription///positive regulation of transcription factor activity///positive regulation of transcription from RNA polymerase II promoter///protein import into nucleus, translocation///protein transport///transmembrane transport	actin cytoskeleton///cytoplasm///plasma membrane///sarcomere	GO:0003779///GO:0003713	GO:0035025///GO:0045941///GO:0051091///GO:0045944///GO:0000060///GO:0015031///GO:0055085	GO:0015629///GO:0005737///GO:0005886///GO:0030017
1552752_a_at	cell adhesion molecule 2	CADM2	253559				Homo sapiens cell adhesion molecule 2 (CADM2), transcript variant 3, mRNA	264681531	NM_153184				3p12.1	Chromosome 3, NC_000003.11 (85775632..86117951)			integral to membrane///membrane			GO:0016021///GO:0016020
1552758_at	histone deacetylase 9	HDAC9	9734				Homo sapiens histone deacetylase 9 (HDAC9), transcript variant 1, mRNA	116284378	NM_058176				7p21.1	Chromosome 7, NC_000007.13 (18535369..19036993)	histone deacetylase activity///NOT histone deacetylase activity///histone deacetylase binding///histone deacetylase binding///hydrolase activity///protein binding///protein deacetylase activity///protein kinase C binding///specific transcriptional repressor activity///transcription corepressor activity///transcription factor binding///transcription factor binding///transcription repressor activit…	B cell activation///B cell differentiation///cellular response to insulin stimulus///chromatin modification///heart development///histone H3 deacetylation///histone H4 deacetylation///histone deacetylation///inflammatory response///negative regulation of gene-specific transcription from RNA polymerase II promoter///negative regulation of transcription///negative regulation of transcription from R…	cytoplasm///cytoplasm///histone deacetylase complex///histone methyltransferase complex///nucleus///nucleus///transcription factor complex	GO:0004407///NOT GO:0004407///GO:0042826///GO:0042826///GO:0016787///GO:0005515///GO:0033558///GO:0005080///GO:0016566///GO:0003714///GO:0008134///GO:0008134///GO:0016564///GO:0070491///GO:0070491///GO:0070491	GO:0042113///GO:0030183///GO:0032869///GO:0016568///GO:0007507///GO:0070932///GO:0070933///GO:0016575///GO:0006954///GO:0010553///GO:0016481///GO:0000122///GO:0034983///GO:0090050///GO:0048742///GO:0051153///GO:0045449	GO:0005737///GO:0005737///GO:0000118///GO:0035097///GO:0005634///GO:0005634///GO:0005667
1552768_at	calcium/calmodulin-dependent protein kinase kinase 1, alpha	CAMKK1	84254				Homo sapiens calcium/calmodulin-dependent protein kinase kinase 1, alpha (CAMKK1), transcript variant 3, mRNA	148806858	NM_172207				17p13.2	Chromosome 17, NC_000017.10 (3763609..3796337, complement)	ATP binding///calmodulin binding///calmodulin-dependent protein kinase activity///nucleotide binding///transferase activity	protein amino acid phosphorylation	cytoplasm///cytosol///nucleus	GO:0005524///GO:0005516///GO:0004683///GO:0000166///GO:0016740	GO:0006468	GO:0005737///GO:0005829///GO:0005634
1552789_at	SEC62 homolog (S. cerevisiae)	SEC62	7095					0					3q26.2	Chromosome 3, NC_000003.11 (169684580..169716161)	protein transporter activity///receptor activity	cotranslational protein targeting to membrane///transmembrane transport	aggresome///endoplasmic reticulum///endoplasmic reticulum membrane///integral to membrane///intermediate filament cytoskeleton///membrane///rough endoplasmic reticulum	GO:0008565///GO:0004872	GO:0006613///GO:0055085	GO:0016235///GO:0005783///GO:0005789///GO:0016021///GO:0045111///GO:0016020///GO:0005791
1552799_at	t-SNARE domain containing 1	TSNARE1	203062				Homo sapiens t-SNARE domain containing 1 (TSNARE1), mRNA	254750703	NM_145003				8q24.3	Chromosome 8, NC_000008.10 (143293441..143436128, complement)	protein binding	vesicle-mediated transport	integral to membrane///membrane	GO:0005515	GO:0016192	GO:0016021///GO:0016020
1552836_at	zinc finger protein 619	ZNF619	285267					0					3p22.1	Chromosome 3, NC_000003.11 (40518633..40530117)	DNA binding///metal ion binding///zinc ion binding	regulation of transcription	intracellular///nucleus	GO:0003677///GO:0046872///GO:0008270	GO:0045449	GO:0005622///GO:0005634
1552865_a_at	intermediate filament tail domain containing 1	IFLTD1	160492				Homo sapiens intermediate filament tail domain containing 1 (IFLTD1), transcript variant 2, mRNA	224593267	NM_152590				12p12.1	Chromosome 12, NC_000012.11 (25629016..25801488, complement)	structural molecule activity		intermediate filament	GO:0005198		GO:0005882
1552884_at	NK6 homeobox 3	NKX6-3	157848				Homo sapiens NK6 homeobox 3 (NKX6-3), mRNA	90962997	NM_152568				8p11.21	Chromosome 8, NC_000008.10 (41503829..41504878, complement)	sequence-specific DNA binding///transcription factor activity	regulation of transcription, DNA-dependent	nucleus	GO:0043565///GO:0003700	GO:0006355	GO:0005634
1552893_at	calcium/calmodulin-dependent protein kinase II inhibitor 2	CAMK2N2	94032				Homo sapiens calcium/calmodulin-dependent protein kinase II inhibitor 2 (CAMK2N2), mRNA	68161536	NM_033259				3q27.1	Chromosome 3, NC_000003.11 (183977003..183979251, complement)	protein kinase inhibitor activity		cytoplasm///cytosol///nucleus	GO:0004860		GO:0005737///GO:0005829///GO:0005634
1552921_a_at	fidgetin-like 1	FIGNL1	63979				Homo sapiens fidgetin-like 1 (FIGNL1), transcript variant 2, mRNA	112789544	NM_022116				7p12.1	Chromosome 7, NC_000007.13 (50511831..50518088, complement)	ATP binding///hydrolase activity///magnesium ion binding///nucleoside-triphosphatase activity///nucleotide binding	ATP metabolic process		GO:0005524///GO:0016787///GO:0000287///GO:0017111///GO:0000166	GO:0046034
1552939_at	angiopoietin 1	ANGPT1	284					0					8q22.3-q23	Chromosome 8, NC_000008.10 (108261710..108510254, complement)	receptor tyrosine kinase binding	Tie receptor signaling pathway///activation of transmembrane receptor protein tyrosine kinase activity///anti-apoptosis///cell differentiation///heparin biosynthetic process///multicellular organismal development///negative regulation of apoptosis///negative regulation of vascular permeability///organ regeneration///ovarian follicle development///positive chemotaxis///positive regulation of ERK1 …	extracellular region///extracellular space///membrane raft///microvillus///plasma membrane	GO:0030971	GO:0048014///GO:0007171///GO:0006916///GO:0030154///GO:0030210///GO:0007275///GO:0043066///GO:0043116///GO:0031100///GO:0001541///GO:0050918///GO:0070374///GO:0045768///GO:0043536///GO:0010595///GO:0050731///GO:0051897///GO:0031398///GO:0002092///GO:0051260///GO:0034394///NOT GO:0001936///GO:0014842///GO:0043627///GO:0001666///GO:0033552///GO:0007165///GO:0002040	GO:0005576///GO:0005615///GO:0045121///GO:0005902///GO:0005886
1552960_at	leucine rich repeat containing 15	LRRC15	131578				Homo sapiens leucine rich repeat containing 15 (LRRC15), transcript variant 2, mRNA	288541296	NM_130830				3q29	Chromosome 3, NC_000003.11 (194075976..194090472, complement)	protein binding		integral to membrane///membrane	GO:0005515		GO:0016021///GO:0016020
1552971_at	sarcoglycan, zeta	SGCZ	137868				Homo sapiens sarcoglycan, zeta (SGCZ), mRNA	94721264	NM_139167				8p22	Chromosome 8, NC_000008.10 (13947373..15095792, complement)	protein binding	cytoskeleton organization	cytoplasm///cytoskeleton///integral to membrane///sarcoglycan complex///sarcolemma	GO:0005515	GO:0007010	GO:0005737///GO:0005856///GO:0016021///GO:0016012///GO:0042383
1552985_at	solute carrier family 30 (zinc transporter), member 8	SLC30A8	169026				Homo sapiens solute carrier family 30 (zinc transporter), member 8 (SLC30A8), transcript variant 1, mRNA	64762488	NM_173851				8q24.11	Chromosome 8, NC_000008.10 (118147337..118188953)	cation transmembrane transporter activity///protein homodimerization activity///zinc ion binding///zinc ion transmembrane transporter activity///zinc ion transmembrane transporter activity	cellular zinc ion homeostasis///cellular zinc ion homeostasis///NOT glucose homeostasis///insulin secretion///positive regulation of insulin secretion///regulation of sequestering of zinc ion///regulation of vesicle-mediated transport///response to glucose stimulus///response to glucose stimulus///sequestering of zinc ion///transmembrane transport///zinc ion transport	NOT Golgi apparatus///cytoplasmic membrane-bounded vesicle///integral to membrane///plasma membrane///secretory granule membrane///stored secretory granule///transport vesicle membrane	GO:0008324///GO:0042803///GO:0008270///GO:0005385///GO:0005385	GO:0006882///GO:0006882///NOT GO:0042593///GO:0030073///GO:0032024///GO:0061088///GO:0060627///GO:0009749///GO:0009749///GO:0032119///GO:0055085///GO:0006829	NOT GO:0005794///GO:0016023///GO:0016021///GO:0005886///GO:0030667///GO:0030141///GO:0030658
1552998_at	defensin, beta 125	DEFB125	245938				Homo sapiens defensin, beta 125 (DEFB125), mRNA	76563935	NM_153325				20p13	Chromosome 20, NC_000020.10 (68351..77296)		defense response to bacterium	extracellular region		GO:0042742	GO:0005576
1553004_at	polycystic kidney disease 1 like 1	PKD1L1	168507				Homo sapiens polycystic kidney disease 1 like 1 (PKD1L1), mRNA	33359209	NM_138295				7p12.3	Chromosome 7, NC_000007.13 (47814290..47988037, complement)	molecular_function	cell-cell adhesion	integral to membrane///membrane	GO:0003674	GO:0016337	GO:0016021///GO:0016020
1553011_at	TAF1 RNA polymerase II, TATA box binding protein (TBP)-associated factor, 210kDa-like	TAF1L	138474				Homo sapiens TAF1 RNA polymerase II, TATA box binding protein (TBP)-associated factor, 210kDa-like (TAF1L), mRNA	142375765	NM_153809				9p21.1	Chromosome 9, NC_000009.11 (32629452..32635667, complement)	DNA binding///TATA-binding protein binding///histone acetyltransferase activity///protein serine/threonine kinase activity///transcription activator activity	cell cycle///male meiosis///regulation of transcription from RNA polymerase II promoter///transcription initiation	cellular_component///nucleus///transcription factor TFIID complex	GO:0003677///GO:0017025///GO:0004402///GO:0004674///GO:0016563	GO:0007049///GO:0007140///GO:0006357///GO:0006352	GO:0005575///GO:0005634///GO:0005669
1553015_a_at	RecQ protein-like 4	RECQL4	9401				Homo sapiens RecQ protein-like 4 (RECQL4), mRNA	284005308	NM_004260				8q24.3	Chromosome 8, NC_000008.10 (145736671..145743200, complement)	ATP binding///ATP-dependent 3'-5' DNA helicase activity///ATP-dependent helicase activity///DNA strand annealing activity///bubble DNA binding///helicase activity///hydrolase activity///nucleic acid binding///nucleotide binding///zinc ion binding	DNA duplex unwinding///DNA recombination///DNA repair///DNA strand renaturation///multicellular organismal development///negative regulation of sister chromatid cohesion///pigmentation///positive regulation of cell proliferation///skeletal system morphogenesis	cytoplasm///nucleus	GO:0005524///GO:0043140///GO:0008026///GO:0000739///GO:0000405///GO:0004386///GO:0016787///GO:0003676///GO:0000166///GO:0008270	GO:0032508///GO:0006310///GO:0006281///GO:0000733///GO:0007275///GO:0045875///GO:0043473///GO:0008284///GO:0048705	GO:0005737///GO:0005634
1553019_at	transmembrane channel-like 2	TMC2	117532				Homo sapiens transmembrane channel-like 2 (TMC2), mRNA	94536851	NM_080751				20p13	Chromosome 20, NC_000020.10 (2517253..2622430)			integral to membrane///membrane			GO:0016021///GO:0016020
1553034_at	serologically defined colon cancer antigen 8	SDCCAG8	10806				Homo sapiens serologically defined colon cancer antigen 8 (SDCCAG8), mRNA	110347421	NM_006642				1q43	Chromosome 1, NC_000001.10 (243419320..243663393)			centrosome///cytoplasm///cytoskeleton///cytosol			GO:0005813///GO:0005737///GO:0005856///GO:0005829
1553041_at	5-hydroxytryptamine (serotonin) receptor 3, family member C	HTR3C	170572				Homo sapiens 5-hydroxytryptamine (serotonin) receptor 3, family member C (HTR3C), mRNA	47519866	NM_130770				3q27.1	Chromosome 3, NC_000003.11 (183770835..183778461)	extracellular ligand-gated ion channel activity///ion channel activity///receptor activity	ion transport	integral to membrane///plasma membrane///postsynaptic membrane	GO:0005230///GO:0005216///GO:0004872	GO:0006811	GO:0016021///GO:0005886///GO:0045211
1553060_at	protein serine kinase H2	PSKH2	85481				Homo sapiens protein serine kinase H2 (PSKH2), mRNA	14916454	NM_033126				8q21.3	Chromosome 8, NC_000008.10 (87060691..87081851, complement)	ATP binding///nucleotide binding///protein serine/threonine kinase activity///transferase activity	protein amino acid phosphorylation		GO:0005524///GO:0000166///GO:0004674///GO:0016740	GO:0006468
1553105_s_at	desmoglein 2	DSG2	1829				Homo sapiens desmoglein 2 (DSG2), mRNA	189181754	NM_001943				18q12.1	Chromosome 18, NC_000018.9 (29078027..29128814)	calcium ion binding	cell adhesion///homophilic cell adhesion	cell junction///cell-cell junction///desmosome///integral to membrane///plasma membrane///plasma membrane	GO:0005509	GO:0007155///GO:0007156	GO:0030054///GO:0005911///GO:0030057///GO:0016021///GO:0005886///GO:0005886
1553127_a_at	ring finger protein 168	RNF168	165918				Homo sapiens ring finger protein 168, mRNA (cDNA clone MGC:45398 IMAGE:5163887), complete cds	22832843	BC033791				3q29	Chromosome 3, NC_000003.11 (196198628..196230582, complement)	chromatin binding///histone binding///ligase activity///metal ion binding///protein binding///ubiquitin binding///ubiquitin-protein ligase activity///zinc ion binding	chromatin modification///double-strand break repair///histone H2A K63-linked ubiquitination///positive regulation of DNA repair///response to ionizing radiation	chromosome///nucleus///ubiquitin ligase complex	GO:0003682///GO:0042393///GO:0016874///GO:0046872///GO:0005515///GO:0043130///GO:0004842///GO:0008270	GO:0016568///GO:0006302///GO:0070535///GO:0045739///GO:0010212	GO:0005694///GO:0005634///GO:0000151
1553147_at	RAN binding protein 3-like	RANBP3L	202151				Homo sapiens RAN binding protein 3-like (RANBP3L), transcript variant 2, mRNA	239582742	NM_145000				5p13.2	Chromosome 5, NC_000005.9 (36249104..36302004, complement)		intracellular transport			GO:0046907
1553148_a_at	sorting nexin 13	SNX13	23161				yi59f10.r1 Soares placenta Nb2HP Homo sapiens cDNA clone IMAGE:143563 5-, mRNA sequence	850520	R75838				7p21.1	Chromosome 7, NC_000007.13 (17830385..17980131, complement)	phosphoinositide binding///protein binding///signal transducer activity	cell communication///negative regulation of signal transduction///protein transport		GO:0035091///GO:0005515///GO:0004871	GO:0007154///GO:0009968///GO:0015031
1553185_at	RAS and EF-hand domain containing	RASEF	158158				Homo sapiens RAS and EF-hand domain containing (RASEF), mRNA	40255118	NM_152573				9q21.32	Chromosome 9, NC_000009.11 (85597315..85678043, complement)	GTP binding///calcium ion binding///nucleotide binding	protein transport///small GTPase mediated signal transduction	cytoplasm///perinuclear region of cytoplasm	GO:0005525///GO:0005509///GO:0000166	GO:0015031///GO:0007264	GO:0005737///GO:0048471
1553229_at	zinc finger protein 572	ZNF572	137209				Homo sapiens zinc finger protein 572 (ZNF572), mRNA	223468694	NM_152412				8q24.13	Chromosome 8, NC_000008.10 (125985539..125991631)	DNA binding///metal ion binding///zinc ion binding	regulation of transcription	intracellular///nucleus	GO:0003677///GO:0046872///GO:0008270	GO:0045449	GO:0005622///GO:0005634
1553246_a_at	protein kinase-like protein SgK196	SGK196	84197				Homo sapiens protein kinase-like protein SgK196 (SGK196), mRNA	209364605	NM_032237				8p11.21	Chromosome 8, NC_000008.10 (42948657..42978323)	ATP binding///nucleotide binding///protein kinase activity	protein amino acid phosphorylation	integral to membrane///membrane	GO:0005524///GO:0000166///GO:0004672	GO:0006468	GO:0016021///GO:0016020
1553253_at	ankyrin repeat and SOCS box-containing 16	ASB16	92591				Homo sapiens ankyrin repeat and SOCS box-containing 16 (ASB16), mRNA	24586687	NM_080863				17q21.31	Chromosome 17, NC_000017.10 (42248074..42256451)	protein binding	intracellular signaling pathway		GO:0005515	GO:0023034
1553284_s_at	leishmanolysin-like (metallopeptidase M8 family)	LMLN	89782				Homo sapiens leishmanolysin-like (metallopeptidase M8 family) (LMLN), transcript variant 2, mRNA	223468598	NM_033029				3q29	Chromosome 3, NC_000003.11 (197687071..197770591)	metal ion binding///metalloendopeptidase activity///peptidase activity///zinc ion binding	cell adhesion///cell cycle///cell division///mitosis///proteolysis	cytoplasm///membrane	GO:0046872///GO:0004222///GO:0008233///GO:0008270	GO:0007155///GO:0007049///GO:0051301///GO:0007067///GO:0006508	GO:0005737///GO:0016020
1553295_at	ATP-binding cassette, sub-family A (ABC1), member 13	ABCA13	154664					0					7p12.3	Chromosome 7, NC_000007.13 (48211057..48687091)	ATP binding///ATPase activity///nucleotide binding	transport	integral to membrane///membrane	GO:0005524///GO:0016887///GO:0000166	GO:0006810	GO:0016021///GO:0016020
1553304_at	LSM14B, SCD6 homolog B (S. cerevisiae)	LSM14B	149986				Homo sapiens LSM14B, SCD6 homolog B (S. cerevisiae) (LSM14B), mRNA	148839361	NM_144703				20q13.33	Chromosome 20, NC_000020.10 (60697517..60710434)		multicellular organismal development///regulation of translation	ribonucleoprotein complex		GO:0007275///GO:0006417	GO:0030529
1553306_at	caspase 8, apoptosis-related cysteine peptidase	CASP8	841				Homo sapiens caspase 8, apoptosis-related cysteine peptidase (CASP8), transcript variant E, mRNA	122056472	NM_033358				2q33-q34	Chromosome 2, NC_000002.11 (202098166..202152434)	cysteine-type endopeptidase activity///cysteine-type peptidase activity///identical protein binding///peptidase activity///protein binding	activation of pro-apoptotic gene products///angiogenesis///apoptosis///heart development///induction of apoptosis by extracellular signals///induction of apoptosis by extracellular signals///macrophage differentiation///neural tube formation///positive regulation of I-kappaB kinase/NF-kappaB cascade///protein heterooligomerization///proteolysis///proteolysis involved in cellular protein catabolic…	Noc1p-Noc2p complex///cytoplasm///cytoskeleton///cytosol///death-inducing signaling complex///membrane raft///mitochondrial outer membrane///mitochondrion///nucleus	GO:0004197///GO:0008234///GO:0042802///GO:0008233///GO:0005515	GO:0008633///GO:0001525///GO:0006915///GO:0007507///GO:0008624///GO:0008624///GO:0030225///GO:0001841///GO:0043123///GO:0051291///GO:0006508///GO:0051603///GO:0042981///GO:0046677///GO:0032025///GO:0009409///GO:0032355///GO:0045471///GO:0032496///GO:0034612	GO:0030690///GO:0005737///GO:0005856///GO:0005829///GO:0031264///GO:0045121///GO:0005741///GO:0005739///GO:0005634
1553346_a_at	trinucleotide repeat containing 6A	TNRC6A	27327				Homo sapiens trinucleotide repeat containing 6A (TNRC6A), mRNA	116805347	NM_014494				16p11.2	Chromosome 16, NC_000016.9 (24741049..24837548)	RNA binding///nucleotide binding	cellular response to starvation///gene silencing by RNA///negative regulation of translation involved in gene silencing by miRNA///regulation of translation	cytoplasm///cytoplasmic mRNA processing body///micro-ribonucleoprotein complex	GO:0003723///GO:0000166	GO:0009267///GO:0031047///GO:0035278///GO:0006417	GO:0005737///GO:0000932///GO:0035068
1553387_at	ataxia telangiectasia mutated	ATM	472					0					11q22-q23	Chromosome 11, NC_000011.9 (108093559..108239826)	1-phosphatidylinositol-3-kinase activity///ATP binding///DNA binding///DNA-dependent protein kinase activity///identical protein binding///kinase activity///nucleotide binding///phosphotransferase activity, alcohol group as acceptor///protein N-terminus binding///protein binding///protein complex binding///protein dimerization activity///protein serine/threonine kinase activity///protein serine/t…	DNA damage induced protein phosphorylation///DNA damage response, signal transduction resulting in induction of apoptosis///DNA repair///G2/M transition DNA damage checkpoint///brain development///cell cycle///cell cycle arrest///cell death///cellular response to gamma radiation///female gamete generation///heart development///histone mRNA catabolic process///lipoprotein catabolic process///mitot…	colocalizes_with chromosome, telomeric region///cytoplasmic membrane-bounded vesicle///nucleoplasm///nucleus///spindle	GO:0016303///GO:0005524///GO:0003677///GO:0004677///GO:0042802///GO:0016301///GO:0000166///GO:0016773///GO:0047485///GO:0005515///GO:0032403///GO:0046983///GO:0004674///GO:0004674///GO:0016740	GO:0006975///GO:0008630///GO:0006281///GO:0031572///GO:0007420///GO:0007049///GO:0007050///GO:0008219///GO:0071480///GO:0007292///GO:0007507///GO:0071044///GO:0042159///GO:0007094///GO:0043066///GO:0043517///GO:0043525///GO:0002331///GO:0046777///GO:0007131///GO:0006974///GO:0010212///GO:0010149///GO:0007165///GO:0001756	colocalizes_with GO:0000781///GO:0016023///GO:0005654///GO:0005634///GO:0005819
1553399_a_at	chromosome 17 open reading frame 69	C17orf69	147081					0					17q21.31	Chromosome 17, NC_000017.10 (43716341..43723595)			extracellular region			GO:0005576
1553484_at	chromosome 12 open reading frame 67	C12orf67	144360					0					12p12.1	Chromosome 12, NC_000012.11 (24719898..24737102, complement)			integral to membrane///membrane			GO:0016021///GO:0016020
1553517_at	Fer3-like (Drosophila)	FERD3L	222894				Homo sapiens N-TWIST basic helix-loop-helix protein (NTWIST) mRNA, complete cds	22655502	AF517122				7p21.1	Chromosome 7, NC_000007.13 (19184405..19185044, complement)	DNA binding///transcription repressor activity	negative regulation of transcription	nucleus	GO:0003677///GO:0016564	GO:0016481	GO:0005634
1553524_at	diacylglycerol kinase, beta 90kDa	DGKB	1607				Homo sapiens diacylglycerol kinase, beta 90kDa (DGKB), transcript variant 2, mRNA	194097337	NM_145695				7p21.2	Chromosome 7, NC_000007.13 (14184674..14881075, complement)	ATP binding///calcium ion binding///diacylglycerol kinase activity///nucleotide binding///protein binding///transferase activity	activation of protein kinase C activity by G-protein coupled receptor protein signaling pathway	cytoplasm///membrane fraction///plasma membrane	GO:0005524///GO:0005509///GO:0004143///GO:0000166///GO:0005515///GO:0016740	GO:0007205	GO:0005737///GO:0005624///GO:0005886
1553550_at	vomeronasal 1 receptor 5 (gene/pseudogene)	VN1R5	317705				Homo sapiens vomeronasal 1 receptor 5 (gene/pseudogene) (VN1R5), mRNA	27777674	NM_173858				1q44	Chromosome 1, NC_000001.10 (247419374..247420447)	pheromone receptor activity///receptor activity	response to pheromone	integral to membrane///plasma membrane	GO:0016503///GO:0004872	GO:0019236	GO:0016021///GO:0005886
1553559_at	transmembrane protein 171	TMEM171	134285				Homo sapiens transmembrane protein 171 (TMEM171), transcript variant 1, mRNA	239735595	NM_173490				5q13.2	Chromosome 5, NC_000005.9 (72416402..72427641)			integral to membrane///membrane			GO:0016021///GO:0016020
1553574_at	interferon, epsilon	IFNE	338376				Homo sapiens interferon, epsilon (IFNE), mRNA	219555683	NM_176891				9p21.3	Chromosome 9, NC_000009.11 (21480838..21482312, complement)	cytokine activity///cytokine receptor binding	defense response///response to virus	extracellular region///extracellular space	GO:0005125///GO:0005126	GO:0006952///GO:0009615	GO:0005576///GO:0005615
1553668_at	leucine-rich repeats and calponin homology (CH) domain containing 3	LRCH3	84859				Homo sapiens leucine-rich repeats and calponin homology (CH) domain containing 3 (LRCH3), mRNA	39725659	NM_032773				3q29	Chromosome 3, NC_000003.11 (197518145..197598456)	protein binding		extracellular region	GO:0005515		GO:0005576
1553673_at	serine/threonine kinase 35	STK35	140901				Homo sapiens serine/threonine kinase 35 (STK35), mRNA	260099624	NM_080836				20p13	Chromosome 20, NC_000020.10 (2083519..2129201)	ATP binding///nucleotide binding///protein serine/threonine kinase activity///transferase activity	protein amino acid phosphorylation	cytoplasm///nucleolus///nucleus	GO:0005524///GO:0000166///GO:0004674///GO:0016740	GO:0006468	GO:0005737///GO:0005730///GO:0005634
1553705_a_at	cholinergic receptor, muscarinic 3	CHRM3	1131				Homo sapiens cholinergic receptor, muscarinic 3 (CHRM3), mRNA	54792120	NM_000740				1q43	Chromosome 1, NC_000001.10 (239792373..240072720)	G-protein coupled receptor activity///acetylcholine binding///drug binding///muscarinic acetylcholine receptor activity///phosphoinositide phospholipase C activity///receptor activity	G-protein coupled receptor protein signaling pathway///cell proliferation///digestion///nervous system development///positive regulation of smooth muscle contraction///protein modification process///regulation of vascular smooth muscle contraction///signal transduction	asymmetric synapse///axon terminus///basolateral plasma membrane///cell junction///dendrite///integral to plasma membrane///plasma membrane///postsynaptic membrane	GO:0004930///GO:0042166///GO:0008144///GO:0004981///GO:0004435///GO:0004872	GO:0007186///GO:0008283///GO:0007586///GO:0007399///GO:0045987///GO:0006464///GO:0003056///GO:0007165	GO:0032279///GO:0043679///GO:0016323///GO:0030054///GO:0030425///GO:0005887///GO:0005886///GO:0045211
1553706_at	HtrA serine peptidase 4	HTRA4	203100				Homo sapiens HtrA serine peptidase 4 (HTRA4), mRNA	209977115	NM_153692				8p11.22	Chromosome 8, NC_000008.10 (38831668..38846181)	insulin-like growth factor binding///peptidase activity///protein binding///serine-type endopeptidase activity	proteolysis///regulation of cell growth	extracellular region	GO:0005520///GO:0008233///GO:0005515///GO:0004252	GO:0006508///GO:0001558	GO:0005576
1553809_a_at	chromosome 9 open reading frame 71	C9orf71	169693				Homo sapiens chromosome 9 open reading frame 71 (C9orf71), mRNA	23397517	NM_153237				9q21.11	Chromosome 9, NC_000009.11 (71151496..71155783, complement)			integral to membrane///membrane			GO:0016021///GO:0016020
1553822_at	receptor (chemosensory) transporter protein 1	RTP1	132112				Homo sapiens receptor (chemosensory) transporter protein 1 (RTP1), mRNA	114687644	NM_153708				3q27.3	Chromosome 3, NC_000003.11 (186915274..186919253)	olfactory receptor binding	protein insertion into membrane	cell surface///integral to membrane///plasma membrane	GO:0031849	GO:0051205	GO:0009986///GO:0016021///GO:0005886
1553852_at	vacuolar protein sorting 13 homolog B (yeast)	VPS13B	157680				Homo sapiens vacuolar protein sorting 13 homolog B (yeast) (VPS13B), transcript variant 1, mRNA	35493700	NM_152564				8q22.2	Chromosome 8, NC_000008.10 (100025494..100889808)		protein localization///protein transport			GO:0008104///GO:0015031
1553952_at	zinc finger, DHHC-type containing 19	ZDHHC19	131540					0					3q29	Chromosome 3, NC_000003.11 (195924323..195938300, complement)	acyltransferase activity///metal ion binding///transferase activity///zinc ion binding		integral to membrane///membrane	GO:0008415///GO:0046872///GO:0016740///GO:0008270		GO:0016021///GO:0016020
1553997_a_at	aspartate beta-hydroxylase domain containing 1	ASPHD1	253982				Homo sapiens aspartate beta-hydroxylase domain containing 1, mRNA (cDNA clone IMAGE:4156741), partial cds	34189600	BC034275				16p11.2	Chromosome 16, NC_000016.9 (29912147..29917377)	oxidoreductase activity///oxidoreductase activity, acting on single donors with incorporation of molecular oxygen, incorporation of two atoms of oxygen///peptide-aspartate beta-dioxygenase activity	oxidation reduction///peptidyl-amino acid modification	integral to endoplasmic reticulum membrane///integral to membrane///membrane	GO:0016491///GO:0016702///GO:0004597	GO:0055114///GO:0018193	GO:0030176///GO:0016021///GO:0016020
1554003_at	190 kDa guanine nucleotide exchange factor	RGNEF	64283				Homo sapiens Rho-guanine nucleotide exchange factor, mRNA (cDNA clone IMAGE:4454960), complete cds	15341760	BC012946				5q13.2	Chromosome 5, NC_000005.9 (72921983..73207528)	RNA binding///Rho guanyl-nucleotide exchange factor activity///guanyl-nucleotide exchange factor activity///metal ion binding	cell differentiation///regulation of Rho protein signal transduction	cytoplasm///intracellular///plasma membrane	GO:0003723///GO:0005089///GO:0005085///GO:0046872	GO:0030154///GO:0035023	GO:0005737///GO:0005622///GO:0005886
1554012_at	R-spondin 2 homolog (Xenopus laevis)	RSPO2	340419				Homo sapiens R-spondin 2 homolog (Xenopus laevis), mRNA (cDNA clone MGC:35555 IMAGE:5201681), complete cds	20380782	BC027938				8q23.1	Chromosome 8, NC_000008.10 (108911544..109095913, complement)	heparin binding	Wnt receptor signaling pathway///response to stimulus	extracellular region	GO:0008201	GO:0016055///GO:0050896	GO:0005576
1554026_a_at	myosin X	MYO10	4651				Homo sapiens myosin X, mRNA (cDNA clone IMAGE:5547594), complete cds	27469513	BC041694				5p15.1-p14.3	Chromosome 5, NC_000005.9 (16662016..16936385, complement)	ATP binding///actin binding///motor activity///nucleotide binding	signal transduction	cytoskeleton///myosin complex	GO:0005524///GO:0003779///GO:0003774///GO:0000166	GO:0007165	GO:0005856///GO:0016459
1554041_at	chromosome 20 open reading frame 141	C20orf141	128653				Homo sapiens chromosome 20 open reading frame 141, mRNA (cDNA clone MGC:33216 IMAGE:5265299), complete cds	34190985	BC021178				20p13	Chromosome 20, NC_000020.10 (2795657..2796476)			integral to membrane///membrane			GO:0016021///GO:0016020
1554063_at	chromosome 8 open reading frame 76	C8orf76	84933				Homo sapiens chromosome 8 open reading frame 76, mRNA (cDNA clone MGC:9784 IMAGE:3857253), complete cds	34190254	BC012379				8q24.13	Chromosome 8, NC_000008.10 (124232231..124253617, complement)	binding			GO:0005488
1554110_at	CUB domain containing protein 1	CDCP1	64866				Homo sapiens CUB domain containing protein 1, mRNA (cDNA clone IMAGE:4590554), complete cds	18088978	BC021099				3p21.31	Chromosome 3, NC_000003.11 (45123769..45187914, complement)			extracellular region///integral to membrane///plasma membrane			GO:0005576///GO:0016021///GO:0005886
1554148_a_at	solute carrier family 33 (acetyl-CoA transporter), member 1	SLC33A1	9197				Homo sapiens solute carrier family 33 (acetyl-CoA transporter), member 1, mRNA (cDNA clone MGC:20012 IMAGE:4559958), complete cds	15680145	BC014416				3q25.31	Chromosome 3, NC_000003.11 (155545371..155572167, complement)	acetyl-CoA transporter activity	cell death///transport	endoplasmic reticulum///endoplasmic reticulum membrane///integral to plasma membrane///membrane///membrane fraction	GO:0008521	GO:0008219///GO:0006810	GO:0005783///GO:0005789///GO:0005887///GO:0016020///GO:0005624
1554167_a_at	golgin A7	GOLGA7	51125				Homo sapiens golgi autoantigen, golgin subfamily a, 7, mRNA (cDNA clone MGC:21096 IMAGE:4707385), complete cds	15080581	BC012032				8p11.21	Chromosome 8, NC_000008.10 (41348081..41368499)			Golgi apparatus///Golgi membrane///membrane			GO:0005794///GO:0000139///GO:0016020
1554176_a_at	chromosome 3 open reading frame 33	C3orf33	285315				Homo sapiens MSTP052 (MST052) mRNA, complete cds	27356612	AF115515				3q25.31	Chromosome 3, NC_000003.11 (155480401..155524055, complement)	hydrolase activity, acting on ester bonds///nucleic acid binding		integral to membrane///membrane	GO:0016788///GO:0003676		GO:0016021///GO:0016020
1554179_s_at	Ly6/neurotoxin 1	LYNX1	66004				Homo sapiens Ly6/neurotoxin 1, mRNA (cDNA clone IMAGE:5182477)	21619032	BC032306				8q24.3	Chromosome 8, NC_000008.10 (143845756..143859640, complement)			anchored to membrane///extracellular region///plasma membrane			GO:0031225///GO:0005576///GO:0005886
1554240_a_at	integrin, alpha L (antigen CD11A (p180), lymphocyte function-associated antigen 1; alpha polypeptide)	ITGAL	3683				Homo sapiens integrin, alpha L (antigen CD11A (p180), lymphocyte function-associated antigen 1; alpha polypeptide), mRNA (cDNA clone MGC:1714 IMAGE:3142951), complete cds	33870544	BC008777				16p11.2	Chromosome 16, NC_000016.9 (30483983..30534506)	cell adhesion molecule binding///protein binding///protein heterodimerization activity///receptor activity	T cell activation via T cell receptor contact with antigen bound to MHC molecule on antigen presenting cell///cell adhesion///cellular component movement///heterophilic cell-cell adhesion///inflammatory response///integrin-mediated signaling pathway///leukocyte cell-cell adhesion///signal transduction	cell surface///integral to membrane///integrin complex///plasma membrane	GO:0050839///GO:0005515///GO:0046982///GO:0004872	GO:0002291///GO:0007155///GO:0006928///GO:0007157///GO:0006954///GO:0007229///GO:0007159///GO:0007165	GO:0009986///GO:0016021///GO:0008305///GO:0005886
1554312_at	ring finger protein 170	RNF170	81790				Homo sapiens ring finger protein 170, mRNA (cDNA clone MGC:40251 IMAGE:5200847), complete cds	21595312	BC032393				8p11.21	Chromosome 8, NC_000008.10 (42710391..42751782, complement)	metal ion binding///protein binding///zinc ion binding		integral to membrane///membrane	GO:0046872///GO:0005515///GO:0008270		GO:0016021///GO:0016020
1554343_a_at	signal transducing adaptor family member 1	STAP1	26228				Homo sapiens signal transducing adaptor family member 1, mRNA (cDNA clone MGC:23010 IMAGE:4851485), complete cds	15928989	BC014958				4q13.2	Chromosome 4, NC_000004.11 (68424446..68472616)	SH3/SH2 adaptor activity///protein binding	cellular membrane fusion///intracellular protein transport///signal transduction///transmembrane receptor protein tyrosine kinase signaling pathway	cytoplasm	GO:0005070///GO:0005515	GO:0006944///GO:0006886///GO:0007165///GO:0007169	GO:0005737
1554356_at	GINS complex subunit 4 (Sld5 homolog)	GINS4	84296				Homo sapiens GINS complex subunit 4 (Sld5 homolog), mRNA (cDNA clone IMAGE:4994426), complete cds	22268054	BC027454				8p11.21	Chromosome 8, NC_000008.10 (41386725..41402565)	protein binding	DNA replication	cytoplasm///nucleus	GO:0005515	GO:0006260	GO:0005737///GO:0005634
1554394_at	NEL-like 1 (chicken)	NELL1	4745				Homo sapiens IDH3GL mRNA for isocitrate dehydrogenase 3 (NAD+) gamma-like, complete cds	24460017	AB085898				11p15.2-p15.1	Chromosome 11, NC_000011.9 (20691117..21597232)	calcium ion binding///protein kinase C binding///structural molecule activity	cell adhesion///induction of apoptosis///nervous system development///positive regulation of ossification///regulation of osteoblast differentiation	cytoplasm///extracellular region	GO:0005509///GO:0005080///GO:0005198	GO:0007155///GO:0006917///GO:0007399///GO:0045778///GO:0045667	GO:0005737///GO:0005576
1554417_s_at	anterior pharynx defective 1 homolog A (C. elegans)	APH1A	51107				Homo sapiens presenilin stabilization factor b (PSF) mRNA, complete cds; alternatively spliced	25989509	AY113699				1p36.13-q31.3	Chromosome 1, NC_000001.10 (150237799..150241532, complement)	protein binding	Notch receptor processing///Notch receptor processing///amyloid precursor protein catabolic process///amyloid precursor protein catabolic process///apoptosis///induction of apoptosis by extracellular signals///membrane protein ectodomain proteolysis///membrane protein intracellular domain proteolysis///membrane protein intracellular domain proteolysis///positive regulation of catalytic activity//…	Golgi apparatus///Golgi cisterna membrane///endoplasmic reticulum///endoplasmic reticulum membrane///integral to plasma membrane///plasma membrane	GO:0005515	GO:0007220///GO:0007220///GO:0042987///GO:0042987///GO:0006915///GO:0008624///GO:0006509///GO:0031293///GO:0031293///GO:0043085///GO:0016485	GO:0005794///GO:0032580///GO:0005783///GO:0005789///GO:0005887///GO:0005886
1554472_a_at	PHD finger protein 20-like 1	PHF20L1	51105				Homo sapiens PHD finger protein 20-like 1, mRNA (cDNA clone IMAGE:3915344), complete cds	15929568	BC015211				8q24.22	Chromosome 8, NC_000008.10 (133787604..133861052)	metal ion binding///nucleic acid binding///protein binding///zinc ion binding			GO:0046872///GO:0003676///GO:0005515///GO:0008270
1554509_a_at	family with sequence similarity 188, member A	FAM188A	80013				Homo sapiens chromosome 10 open reading frame 97, mRNA (cDNA clone IMAGE:4697210), complete cds	18088291	BC020605				10p13	Chromosome 10, NC_000010.10 (15820175..15902519, complement)	calcium ion binding	apoptosis	nucleus	GO:0005509	GO:0006915	GO:0005634
1554530_at	V-set and transmembrane domain containing 2A	VSTM2A	222008				Homo sapiens V-set and transmembrane domain containing 2A, mRNA (cDNA clone MGC:33530 IMAGE:4820705), complete cds	20306325	BC028404				7p11.2	Chromosome 7, NC_000007.13 (54610019..54636948)			extracellular region			GO:0005576
1554559_at	G protein-coupled receptor 62	GPR62	118442				Homo sapiens G protein-coupled receptor 62, mRNA (cDNA clone MGC:26943 IMAGE:4812283), complete cds	20070982	BC026357				3p21.1	Chromosome 3, NC_000003.11 (51989330..51991520)	G-protein coupled receptor activity///receptor activity	biological_process	cellular_component///integral to membrane///plasma membrane	GO:0004930///GO:0004872	GO:0008150	GO:0005575///GO:0016021///GO:0005886
1554560_at	phosphoglucomutase 5	PGM5	5239				Homo sapiens phosphoglucomutase 5, mRNA (cDNA clone MGC:45624 IMAGE:4123706), complete cds	21619977	BC033073				9q13	Chromosome 9, NC_000009.11 (70971815..71145977)	magnesium ion binding///NOT phosphoglucomutase activity///protein binding///structural molecule activity	biological_process///carbohydrate metabolic process///cell adhesion///glucose metabolic process	Z disc///cell-cell adherens junction///cell-substrate junction///costamere///cytoplasm///cytoskeleton///dystrophin-associated glycoprotein complex///focal adhesion///intercalated disc///internal side of plasma membrane///sarcolemma///spot adherens junction///stress fiber	GO:0000287///NOT GO:0004614///GO:0005515///GO:0005198	GO:0008150///GO:0005975///GO:0007155///GO:0006006	GO:0030018///GO:0005913///GO:0030055///GO:0043034///GO:0005737///GO:0005856///GO:0016010///GO:0005925///GO:0014704///GO:0009898///GO:0042383///GO:0005914///GO:0001725
1554586_a_at	Rho-related BTB domain containing 2	RHOBTB2	23221				Homo sapiens Rho-related BTB domain containing 2, mRNA (cDNA clone MGC:45608 IMAGE:4647716), complete cds	22028427	BC034917				8p21.3	Chromosome 8, NC_000008.10 (22857462..22877708)	GTP binding///nucleotide binding///protein binding	small GTPase mediated signal transduction	intracellular	GO:0005525///GO:0000166///GO:0005515	GO:0007264	GO:0005622
1554612_at	KIAA0226	KIAA0226	9711				Homo sapiens KIAA0226, mRNA (cDNA clone IMAGE:5217239), complete cds	21708008	BC033615				3q29	Chromosome 3, NC_000003.11 (197398259..197476568, complement)	protein binding	negative regulation of autophagy///negative regulation of endocytosis	NOT colocalizes_with Golgi apparatus///early endosome///late endosome///lysosome	GO:0005515	GO:0010507///GO:0045806	NOT colocalizes_with GO:0005794///GO:0005769///GO:0005770///GO:0005764
1554624_a_at	signal-regulatory protein beta 1	SIRPB1	10326				Homo sapiens signal-regulatory protein beta 1, mRNA (cDNA clone IMAGE:5444785), complete cds	19263928	BC025286				20p13	Chromosome 20, NC_000020.10 (1545029..1600689, complement)	protein binding	cell surface receptor linked signaling pathway///signal transduction	integral to membrane///integral to plasma membrane///membrane	GO:0005515	GO:0007166///GO:0007165	GO:0016021///GO:0005887///GO:0016020
1554659_at	NIMA (never in mitosis gene a)-related kinase 4	NEK4	6787					0					3p21.1	Chromosome 3, NC_000003.11 (52744800..52804951, complement)	ATP binding///metal ion binding///nucleotide binding///protein serine/threonine kinase activity///transferase activity	cell cycle///cell division///mitosis///protein amino acid phosphorylation	NOT nucleolus///nucleus	GO:0005524///GO:0046872///GO:0000166///GO:0004674///GO:0016740	GO:0007049///GO:0051301///GO:0007067///GO:0006468	NOT GO:0005730///GO:0005634
1554660_a_at	consortin, connexin sorting protein	CNST	163882				Homo sapiens chromosome 1 open reading frame 71, mRNA (cDNA clone IMAGE:4828136), complete cds	23274135	BC036200				1q44	Chromosome 1, NC_000001.10 (246729639..246831884)	connexin binding///protein binding	positive regulation of Golgi to plasma membrane protein transport	Golgi apparatus///cytoplasmic vesicle///integral to membrane///plasma membrane///protein complex///trans-Golgi network///transport vesicle	GO:0071253///GO:0005515	GO:0042998	GO:0005794///GO:0031410///GO:0016021///GO:0005886///GO:0043234///GO:0005802///GO:0030133
1554686_at	staufen, RNA binding protein, homolog 2 (Drosophila)	STAU2	27067				Homo sapiens staufen, RNA binding protein, homolog 2 (Drosophila), mRNA (cDNA clone IMAGE:3510987), complete cds	14249968	BC008370				8q13-q21.1	Chromosome 8, NC_000008.10 (74461840..74659057, complement)	double-stranded RNA binding	transport	cytoplasm///endoplasmic reticulum///intracellular///microtubule///nucleolus///nucleus	GO:0003725	GO:0006810	GO:0005737///GO:0005783///GO:0005622///GO:0005874///GO:0005730///GO:0005634
1554690_a_at	transforming, acidic coiled-coil containing protein 1	TACC1	6867				Homo sapiens transforming, acidic coiled-coil containing protein 1, mRNA (cDNA clone MGC:43967 IMAGE:5276767), complete cds	27552854	BC041391				8p11.22	Chromosome 8, NC_000008.10 (38644722..38710546)	protein binding	cell cycle///cell division	cytoplasm///cytoskeleton///microtubule organizing center///nucleus	GO:0005515	GO:0007049///GO:0051301	GO:0005737///GO:0005856///GO:0005815///GO:0005634
1554692_at	solute carrier family 23 (nucleobase transporters), member 2	SLC23A2	9962				Homo sapiens solute carrier family 23 (nucleobase transporters), member 2, mRNA (cDNA clone MGC:9492 IMAGE:3923057), complete cds	15488565	BC013112				20p13	Chromosome 20, NC_000020.10 (4833002..4982145, complement)	L-ascorbate:sodium symporter activity///L-ascorbic acid transporter activity///nucleobase transmembrane transporter activity///sodium-dependent L-ascorbate transmembrane transporter activity///sodium-dependent multivitamin transmembrane transporter activity///symporter activity///transporter activity	L-ascorbic acid metabolic process///L-ascorbic acid transport///ion transport///molecular hydrogen transport///nucleobase transport///nucleobase, nucleoside, nucleotide and nucleic acid metabolic process///response to oxidative stress///sodium ion transport///transepithelial L-ascorbic acid transport///transmembrane transport	apical plasma membrane///basal plasma membrane///basolateral plasma membrane///cytoplasm///integral to membrane///integral to plasma membrane///membrane fraction///plasma membrane	GO:0008520///GO:0015229///GO:0015205///GO:0070890///GO:0008523///GO:0015293///GO:0005215	GO:0019852///GO:0015882///GO:0006811///GO:0015993///GO:0015851///GO:0006139///GO:0006979///GO:0006814///GO:0070904///GO:0055085	GO:0016324///GO:0009925///GO:0016323///GO:0005737///GO:0016021///GO:0005887///GO:0005624///GO:0005886
1554697_at	ADAM metallopeptidase with thrombospondin type 1 motif, 9	ADAMTS9	56999				Homo sapiens a disintegrin-like and metalloprotease with thrombospondin type 1 motifs 9B (ADAMTS9) mRNA, complete cds	27463364	AF488803				3p14.3-p14.2	Chromosome 3, NC_000003.11 (64501330..64673365, complement)	metal ion binding///metalloendopeptidase activity///metallopeptidase activity///peptidase activity///zinc ion binding	glycoprotein catabolic process///multicellular organismal development///proteolysis	extracellular region///proteinaceous extracellular matrix	GO:0046872///GO:0004222///GO:0008237///GO:0008233///GO:0008270	GO:0006516///GO:0007275///GO:0006508	GO:0005576///GO:0005578
1554706_at	olfactory receptor, family 2, subfamily L, member 13	OR2L13	284521				Homo sapiens olfactory receptor, family 2, subfamily L, member 13, mRNA (cDNA clone MGC:40047 IMAGE:5240594), complete cds	20380897	BC028158				1q44	Chromosome 1, NC_000001.10 (248100493..248264224)	olfactory receptor activity///receptor activity	response to stimulus///sensory perception of smell	integral to membrane///plasma membrane	GO:0004984///GO:0004872	GO:0050896///GO:0007608	GO:0016021///GO:0005886
1554721_a_at	TAF2 RNA polymerase II, TATA box binding protein (TBP)-associated factor, 150kDa	TAF2	6873				Homo sapiens TATA binding protein associated factor (TAFII150) mRNA, complete cds	2827281	AF040701				8q24.12	Chromosome 8, NC_000008.10 (120743014..120845074, complement)	metallopeptidase activity///promoter binding///protein binding///zinc ion binding	G2/M transition of mitotic cell cycle///positive regulation of gene-specific transcription from RNA polymerase II promoter///regulation of transcription///response to organic cyclic substance///transcription initiation from RNA polymerase II promoter	nucleus///transcription factor TFIID complex///NOT transcription factor TFIID complex///colocalizes_with transcription factor TFIID complex///transcription factor TFTC complex	GO:0008237///GO:0010843///GO:0005515///GO:0008270	GO:0000086///GO:0010552///GO:0045449///GO:0014070///GO:0006367	GO:0005634///GO:0005669///NOT GO:0005669///colocalizes_with GO:0005669///GO:0033276
1554722_at	transient receptor potential cation channel, subfamily M, member 3	TRPM3	80036				Homo sapiens transient receptor potential cation channel, subfamily M, member 3, mRNA (cDNA clone IMAGE:4817012), partial cds	34783896	BC022454				9q21.12	Chromosome 9, NC_000009.11 (73149949..73736514, complement)	calcium channel activity///cation channel activity	calcium ion transport///cation transport///transmembrane transport	integral to membrane///membrane	GO:0005262///GO:0005261	GO:0006816///GO:0006812///GO:0055085	GO:0016021///GO:0016020
1554761_a_at	HEAT repeat containing 2	HEATR2	54919				Homo sapiens HEAT repeat containing 2, mRNA (cDNA clone IMAGE:3902385), complete cds	15277431	BC010850				7p22.3	Chromosome 7, NC_000007.13 (766338..826116)	protein binding			GO:0005515
1554768_a_at	MAD2 mitotic arrest deficient-like 1 (yeast)	MAD2L1	4085				Homo sapiens MAD2 mitotic arrest deficient-like 1 variant (MAD2L1) mRNA, complete cds	25229109	AF394735				4q27	Chromosome 4, NC_000004.11 (120980577..120988013, complement)	protein binding///protein homodimerization activity	anaphase-promoting complex-dependent proteasomal ubiquitin-dependent protein catabolic process///cell cycle///cell division///mitosis///mitotic cell cycle checkpoint///negative regulation of ubiquitin-protein ligase activity involved in mitotic cell cycle	condensed chromosome kinetochore///cytoplasm///cytosol///cytosol///kinetochore///colocalizes_with kinetochore///colocalizes_with nuclear pore///nucleus///perinuclear region of cytoplasm	GO:0005515///GO:0042803	GO:0031145///GO:0007049///GO:0051301///GO:0007067///GO:0007093///GO:0051436	GO:0000777///GO:0005737///GO:0005829///GO:0005829///GO:0000776///colocalizes_with GO:0000776///colocalizes_with GO:0005643///GO:0005634///GO:0048471
1554769_at	zinc finger protein 785	ZNF785	146540				Homo sapiens zinc finger protein 785, mRNA (cDNA clone MGC:41915 IMAGE:4811661), complete cds	34191174	BC040642				16p11.2	Chromosome 16, NC_000016.9 (30591994..30597010, complement)	DNA binding///metal ion binding///zinc ion binding	regulation of transcription, DNA-dependent	intracellular///nucleus	GO:0003677///GO:0046872///GO:0008270	GO:0006355	GO:0005622///GO:0005634
1554803_s_at	tripartite motif-containing 72	TRIM72	493829				Homo sapiens tripartite motif-containing 72, mRNA (cDNA clone MGC:45868 IMAGE:4906353), complete cds	21619927	BC033211				16p11.2	Chromosome 16, NC_000016.9 (31220325..31236510)	metal ion binding///phosphatidylserine binding///protein binding///zinc ion binding	exocytosis///muscle organ development///muscle system process///plasma membrane repair///protein homooligomerization///transport	cytoplasmic vesicle///cytoplasmic vesicle membrane///intracellular///sarcolemma	GO:0046872///GO:0001786///GO:0005515///GO:0008270	GO:0006887///GO:0007517///GO:0003012///GO:0001778///GO:0051260///GO:0006810	GO:0031410///GO:0030659///GO:0005622///GO:0042383
1554819_a_at	integrin, alpha 11	ITGA11	22801				Homo sapiens MSTP018 (MST018) mRNA, complete cds	17432222	AF111799				15q23	Chromosome 15, NC_000015.9 (68594042..68724492, complement)	collagen binding///receptor activity	cell adhesion///cell-matrix adhesion///integrin-mediated signaling pathway///muscle organ development///substrate-bound cell migration	integral to membrane///integrin complex///membrane	GO:0005518///GO:0004872	GO:0007155///GO:0007160///GO:0007229///GO:0007517///GO:0006929	GO:0016021///GO:0008305///GO:0016020
1554835_a_at	UDP-GlcNAc:betaGal beta-1,3-N-acetylglucosaminyltransferase 5	B3GNT5	84002				Homo sapiens UDP-GlcNAc:betaGal beta-1,3-N-acetylglucosaminyltransferase 5, mRNA (cDNA clone MGC:39847 IMAGE:5175670), complete cds	24081080	BC028058				3q28	Chromosome 3, NC_000003.11 (182971032..182991179)	beta-galactosyl-N-acetylglucosaminylgalactosylglucosyl-ceramide beta-1,3-acetylglucosaminyltransferase activity///galactosyltransferase activity///lipopolysaccharide N-acetylglucosaminyltransferase activity///transferase activity, transferring glycosyl groups	central nervous system development///glycolipid biosynthetic process///multicellular organismal development///protein amino acid glycosylation	Golgi apparatus///Golgi membrane///integral to membrane///intracellular///membrane	GO:0008457///GO:0008378///GO:0008917///GO:0016757	GO:0007417///GO:0009247///GO:0007275///GO:0006486	GO:0005794///GO:0000139///GO:0016021///GO:0005622///GO:0016020
1554855_at	Parkinson disease (autosomal recessive, juvenile) 2, parkin	PARK2	5071				Homo sapiens Parkinson disease (autosomal recessive, juvenile) 2, parkin, mRNA (cDNA clone MGC:26491 IMAGE:4824892), complete cds	34191069	BC022014				6q25.2-q27	Chromosome 6, NC_000006.11 (161768590..163148834, complement)	PDZ domain binding///acid-amino acid ligase activity///chaperone binding///kinase binding///ligase activity///metal ion binding///protein binding///ubiquitin-protein ligase activity///zinc ion binding	adult locomotory behavior///aggresome assembly///central nervous system development///dopamine metabolic process///dopamine uptake///learning///negative regulation of actin filament bundle assembly///negative regulation of cell death///negative regulation of protein amino acid phosphorylation///negative regulation of release of cytochrome c from mitochondria///norepinephrine metabolic process///p…	Golgi apparatus///aggresome///cytoplasm///cytosol///endoplasmic reticulum///neuron projection///nucleus///perinuclear region of cytoplasm///protein complex	GO:0030165///GO:0016881///GO:0051087///GO:0019900///GO:0016874///GO:0046872///GO:0005515///GO:0004842///GO:0008270	GO:0008344///GO:0070842///GO:0007417///GO:0042417///GO:0051583///GO:0007612///GO:0032232///GO:0060548///GO:0001933///GO:0090201///GO:0042415///GO:0043123///GO:0070534///GO:0051865///GO:0019538///GO:0000209///GO:0042787///GO:0046928///GO:0080010///GO:0001964///GO:0035249///GO:0006511	GO:0005794///GO:0016235///GO:0005737///GO:0005829///GO:0005783///GO:0043005///GO:0005634///GO:0048471///GO:0043234
1554874_at	microphthalmia-associated transcription factor	MITF	4286				Homo sapiens microphthalmia-associated transcription factor, mRNA (cDNA clone IMAGE:4708731), with apparent retained intron	15214737	BC012503				3p14.2-p14.1	Chromosome 3, NC_000003.11 (69788633..70017487)	RNA polymerase II transcription factor activity, enhancer binding///chromatin binding///transcription activator activity///transcription activator activity	Wnt receptor signaling pathway///bone remodeling///camera-type eye development///cell fate commitment///melanocyte differentiation///multicellular organismal development///negative regulation of apoptosis///pigmentation///positive regulation of transcription from RNA polymerase II promoter///regulation of cell proliferation///regulation of osteoclast differentiation///regulation of transcription,…	nucleus	GO:0003705///GO:0003682///GO:0016563///GO:0016563	GO:0016055///GO:0046849///GO:0043010///GO:0045165///GO:0030318///GO:0007275///GO:0043066///GO:0043473///GO:0045944///GO:0042127///GO:0045670///GO:0006355	GO:0005634
1554915_a_at	phosphodiesterase 12	PDE12	201626				Homo sapiens phosphodiesterase 12, mRNA (cDNA clone IMAGE:4823249), with apparent retained intron	34192462	BC034978				3p14.3	Chromosome 3, NC_000003.11 (57541981..57547768)	hydrolase activity		mitochondrion	GO:0016787		GO:0005739
1554916_a_at	jerky homolog (mouse)	JRK	8629				Homo sapiens jerky homolog (mouse), mRNA (cDNA clone MGC:49934 IMAGE:6156875), complete cds	27694108	BC043351				8q24.3	Chromosome 8, NC_000008.10 (143738874..143751401, complement)	DNA binding///molecular_function	biological_process///regulation of transcription	cellular_component///nucleus	GO:0003677///GO:0003674	GO:0008150///GO:0045449	GO:0005575///GO:0005634
1554933_at	PC4 and SFRS1 interacting protein 1	PSIP1	11168				Homo sapiens PC4 and SFRS1 interacting protein 1, mRNA (cDNA clone IMAGE:5201705), complete cds	21708040	BC033817				9p22.3	Chromosome 9, NC_000009.11 (15464064..15511003, complement)	DNA binding	initiation of viral infection///interspecies interaction between organisms///provirus integration///regulation of transcription	cytosol///nucleus	GO:0003677	GO:0019059///GO:0044419///GO:0019047///GO:0045449	GO:0005829///GO:0005634
1554941_at	kelch-like 14 (Drosophila)	KLHL14	57565				Homo sapiens kelch-like 14 (Drosophila), mRNA (cDNA clone MGC:29780 IMAGE:4588702), complete cds	33879133	BC021267				18q12.1	Chromosome 18, NC_000018.9 (30252634..30352974, complement)	protein binding			GO:0005515
1554997_a_at	prostaglandin-endoperoxide synthase 2 (prostaglandin G/H synthase and cyclooxygenase)	PTGS2	5743				Homo sapiens cyclooxygenase 2b mRNA, complete cds; alternatively spliced	24430027	AY151286				1q25.2-q25.3	Chromosome 1, NC_000001.10 (186640944..186649559, complement)	heme binding///lipid binding///metal ion binding///oxidoreductase activity///oxidoreductase activity, acting on single donors with incorporation of molecular oxygen, incorporation of two atoms of oxygen///peroxidase activity///peroxidase activity///prostaglandin-endoperoxide synthase activity///protein binding	anagen///bone mineralization///cellular component movement///cyclooxygenase pathway///decidualization///embryo implantation///fatty acid biosynthetic process///memory///negative regulation of calcium ion transport///negative regulation of cell proliferation///negative regulation of synaptic transmission, dopaminergic///ovulation///oxidation reduction///positive regulation of apoptosis///positive …	caveola///cytoplasm///cytoplasm///endoplasmic reticulum///endoplasmic reticulum lumen///endoplasmic reticulum membrane///membrane///microsome///nucleus///protein complex	GO:0020037///GO:0008289///GO:0046872///GO:0016491///GO:0016702///GO:0004601///GO:0004601///GO:0004666///GO:0005515	GO:0042640///GO:0030282///GO:0006928///GO:0019371///GO:0046697///GO:0007566///GO:0006633///GO:0007613///GO:0051926///GO:0008285///GO:0032227///GO:0030728///GO:0055114///GO:0043065///GO:0090050///GO:0031622///GO:0090271///GO:0045429///GO:0031394///GO:0048661///GO:0045987///GO:0031915///GO:0051968///GO:0071636///GO:0045907///GO:0010575///GO:0001516///GO:0006693///GO:0008217///GO:0051726///GO:005072…	GO:0005901///GO:0005737///GO:0005737///GO:0005783///GO:0005788///GO:0005789///GO:0016020///GO:0005792///GO:0005634///GO:0043234
1555018_at	olfactory receptor, family 2, subfamily C, member 3	OR2C3	81472				Homo sapiens olfactory receptor, family 2, subfamily C, member 3, mRNA (cDNA clone MGC:23194 IMAGE:4860551), complete cds	21315036	BC030717				1q44	Chromosome 1, NC_000001.10 (247693434..247697141, complement)	olfactory receptor activity///receptor activity	response to stimulus///sensory perception of smell	integral to membrane///plasma membrane	GO:0004984///GO:0004872	GO:0050896///GO:0007608	GO:0016021///GO:0005886
1555021_a_at	scavenger receptor class F, member 1	SCARF1	8578				Homo sapiens mRNA for SREC-5, complete cds	21685563	AB052950				17p13.3	Chromosome 17, NC_000017.10 (1537152..1549041, complement)	low-density lipoprotein binding///protein binding///scavenger receptor activity///transmembrane receptor activity	cell adhesion///cholesterol catabolic process///dendrite development///receptor-mediated endocytosis	integral to membrane///membrane	GO:0030169///GO:0005515///GO:0005044///GO:0004888	GO:0007155///GO:0006707///GO:0016358///GO:0006898	GO:0016021///GO:0016020
1555034_at	clarin 1	CLRN1	7401				Homo sapiens Usher syndrome type III (USH3) mRNA, complete cds	22773950	AF482697				3q25	Chromosome 3, NC_000003.11 (150643950..150690786, complement)		equilibrioception///photoreceptor cell maintenance///response to stimulus///sensory perception of light stimulus///sensory perception of sound	integral to membrane///membrane		GO:0050957///GO:0045494///GO:0050896///GO:0050953///GO:0007605	GO:0016021///GO:0016020
1555044_a_at	kelch repeat and BTB (POZ) domain containing 5	KBTBD5	131377				Homo sapiens sarcosynapsin (SRYP) mRNA, complete cds	27803570	AY176040				3p22.1	Chromosome 3, NC_000003.11 (42727011..42733938)	protein binding			GO:0005515
1555078_at	zinc finger protein 843	ZNF843	283933				Homo sapiens zinc finger protein 843, mRNA (cDNA clone MGC:46336 IMAGE:5588928), complete cds	22477838	BC036762				16p11.2	Chromosome 16, NC_000016.9 (31446885..31454348, complement)	metal ion binding///nucleic acid binding///zinc ion binding		intracellular	GO:0046872///GO:0003676///GO:0008270		GO:0005622
1555144_at	ADP-ribosylation factor-like 17B	ARL17B	641522				Homo sapiens cDNA clone IMAGE:4606677	18088615	BC020869				17q21.31	Chromosome 17, NC_000017.10 (44594481..44657059, complement)	GTP binding///nucleotide binding	protein transport///vesicle-mediated transport	Golgi apparatus	GO:0005525///GO:0000166	GO:0015031///GO:0016192	GO:0005794
1555164_at	kinesin family member 26B	KIF26B	55083				Homo sapiens kinesin family member 26B, mRNA (cDNA clone IMAGE:5164982), complete cds	27502802	BC042481				1q44	Chromosome 1, NC_000001.10 (245318287..245866428)	ATP binding///microtubule motor activity///nucleotide binding	microtubule-based movement	microtubule	GO:0005524///GO:0003777///GO:0000166	GO:0007018	GO:0005874
1555177_at	protein kinase, AMP-activated, alpha 1 catalytic subunit	PRKAA1	5562				Homo sapiens protein kinase, AMP-activated, alpha 1 catalytic subunit, mRNA (cDNA clone IMAGE:4286367), complete cds	15214986	BC012622				5p12	Chromosome 5, NC_000005.9 (40759481..40798297, complement)	ATP binding///cAMP-dependent protein kinase activity///metal ion binding///nucleotide binding///protein binding///protein kinase activity///protein serine/threonine kinase activity///transferase activity	activation of MAPK activity///fatty acid biosynthetic process///negative regulation of glucosylceramide biosynthetic process///positive regulation of anti-apoptosis///positive regulation of cholesterol biosynthetic process///protein amino acid phosphorylation///regulation of fatty acid oxidation///response to hypoxia///signal transduction	cytosol///intracellular	GO:0005524///GO:0004691///GO:0046872///GO:0000166///GO:0005515///GO:0004672///GO:0004674///GO:0016740	GO:0000187///GO:0006633///GO:0046318///GO:0045768///GO:0045542///GO:0006468///GO:0046320///GO:0001666///GO:0007165	GO:0005829///GO:0005622
1555215_a_at	histamine receptor H3	HRH3	11255				Homo sapiens histamine H3 receptor isoform 6 (HRH3) mRNA, complete cds, alternatively spliced	21205849	AF346904				20q13.33	Chromosome 20, NC_000020.10 (60790017..60795323, complement)	G-protein coupled receptor activity///drug binding///histamine receptor activity///receptor activity	G-protein signaling, coupled to cyclic nucleotide second messenger///brain development///cognition///drinking behavior///eating behavior///elevation of cytosolic calcium ion concentration///learning///memory///negative regulation of adenylate cyclase activity///negative regulation of blood pressure///negative regulation of gamma-aminobutyric acid secretion///negative regulation of glutamate secre…	integral to plasma membrane///myelin sheath///plasma membrane///synaptosome	GO:0004930///GO:0008144///GO:0004969///GO:0004872	GO:0007187///GO:0007420///GO:0050890///GO:0042756///GO:0042755///GO:0007204///GO:0007612///GO:0007613///GO:0007194///GO:0045776///GO:0014053///GO:0014050///GO:0014063///GO:0007269///GO:0050679///GO:0014061///GO:0014070	GO:0005887///GO:0043209///GO:0005886///GO:0019717
1555217_at	ubiquitin-conjugating enzyme E2W (putative)	UBE2W	55284				Homo sapiens ubiquitin-conjugating enzyme E2W (putative), mRNA (cDNA clone MGC:13396 IMAGE:4081461), complete cds	15012010	BC010900				8q21.11	Chromosome 8, NC_000008.10 (74702840..74791110, complement)	ATP binding///ligase activity///nucleotide binding///protein binding///ubiquitin-protein ligase activity	post-translational protein modification///regulation of protein metabolic process		GO:0005524///GO:0016874///GO:0000166///GO:0005515///GO:0004842	GO:0043687///GO:0051246
1555262_a_at	membrane associated guanylate kinase, WW and PDZ domain containing 1	MAGI1	9223				Homo sapiens MAGI-1A mRNA, complete cds, alternatively spliced	15278185	AF401655				3p14.1	Chromosome 3, NC_000003.11 (65339906..66024509, complement)	ATP binding///nucleotide binding///protein C-terminus binding///protein binding	cell adhesion///cell surface receptor linked signaling pathway///protein complex assembly	cell-cell junction///plasma membrane///tight junction	GO:0005524///GO:0000166///GO:0008022///GO:0005515	GO:0007155///GO:0007166///GO:0006461	GO:0005911///GO:0005886///GO:0005923
1555271_a_at	telomerase reverse transcriptase	TERT	7015				Homo sapiens mRNA for telomerase reverse transcriptase, complete cds	22759945	AB085628				5p15.33	Chromosome 5, NC_000005.9 (1253282..1295162, complement)	DNA binding///nucleotidyltransferase activity///protein binding///protein homodimerization activity///telomerase activity///telomerase activity///telomeric DNA binding///telomeric RNA binding///telomeric template RNA reverse transcriptase activity///telomeric template RNA reverse transcriptase activity///transferase activity	DNA strand elongation///anti-apoptosis///senescence///telomere formation via telomerase///telomere maintenance///telomere maintenance via telomerase	chromosome///chromosome, telomeric region///cytoplasm///nuclear telomere cap complex///nucleolus///nucleoplasm///nucleus///telomerase holoenzyme complex	GO:0003677///GO:0016779///GO:0005515///GO:0042803///GO:0003720///GO:0003720///GO:0042162///GO:0070034///GO:0003721///GO:0003721///GO:0016740	GO:0022616///GO:0006916///GO:0010149///GO:0032203///GO:0000723///GO:0007004	GO:0005694///GO:0000781///GO:0005737///GO:0000783///GO:0005730///GO:0005654///GO:0005634///GO:0005697
1555275_a_at	kelch-like 6 (Drosophila)	KLHL6	89857				Homo sapiens kelch-like 6 (Drosophila), mRNA (cDNA clone MGC:40562 IMAGE:5213743), complete cds	21619049	BC032348					Chromosome 3, NC_000003.11 (183205319..183273499, complement)	protein binding	B cell receptor signaling pathway///germinal center formation		GO:0005515	GO:0050853///GO:0002467
1555300_a_at	mediator complex subunit 12-like	MED12L	116931				Homo sapiens NOPAR mRNA, complete cds	15825158	AF388364				3q25.1	Chromosome 3, NC_000003.11 (150804676..151151810)	RNA polymerase II transcription mediator activity	regulation of transcription///regulation of transcription from RNA polymerase II promoter	mediator complex///nucleus	GO:0016455	GO:0045449///GO:0006357	GO:0016592///GO:0005634
1555306_a_at	endothelin converting enzyme 2	ECE2	9718				Homo sapiens endothelin-converting enzyme-2C (ECE2) mRNA, complete cds	21780270	AF521189				.	Chromosome 3, NC_000003.11 (183967445..184010819)	metal ion binding///metalloendopeptidase activity///methyltransferase activity///peptidase activity///transferase activity	brain development///cardioblast differentiation///cell-cell signaling///heart development///metabolic process///peptide hormone processing///proteolysis	Golgi apparatus///Golgi membrane///cytoplasmic vesicle membrane///integral to membrane///membrane	GO:0046872///GO:0004222///GO:0008168///GO:0008233///GO:0016740	GO:0007420///GO:0010002///GO:0007267///GO:0007507///GO:0008152///GO:0016486///GO:0006508	GO:0005794///GO:0000139///GO:0030659///GO:0016021///GO:0016020
1555319_at	stabilin 1	STAB1	23166				Homo sapiens mRNA for soluble form FELE-1, complete cds	22779438	AB052957				3p21.1	Chromosome 3, NC_000003.11 (52529356..52558511)	bacterial cell surface binding///binding///hyaluronic acid binding///low-density lipoprotein binding///low-density lipoprotein receptor activity///protein disulfide oxidoreductase activity///receptor activity///scavenger receptor activity	cell adhesion///cell-cell signaling///defense response to bacterium///inflammatory response///negative regulation of angiogenesis///receptor-mediated endocytosis	integral to plasma membrane///membrane	GO:0051635///GO:0005488///GO:0005540///GO:0030169///GO:0005041///GO:0015035///GO:0004872///GO:0005044	GO:0007155///GO:0007267///GO:0042742///GO:0006954///GO:0016525///GO:0006898	GO:0005887///GO:0016020
1555326_a_at	ADAM metallopeptidase domain 9	ADAM9	8754				Homo sapiens disintegrin/metalloproteinase domain 9 short protein precursor (ADAM9) mRNA, complete cds; alternatively spliced	21359695	AF495383				8p11.22	Chromosome 8, NC_000008.10 (38854505..38962780)	SH3 domain binding///SH3 domain binding///collagen binding///integrin binding///integrin binding///integrin binding///laminin binding///metal ion binding///metalloendopeptidase activity///metallopeptidase activity///peptidase activity///protein binding///protein kinase C binding///zinc ion binding	PMA-inducible membrane protein ectodomain proteolysis///PMA-inducible membrane protein ectodomain proteolysis///activation of MAPKK activity///cell adhesion///cell adhesion mediated by integrin///cell-cell adhesion mediated by integrin///cell-matrix adhesion///integrin-mediated signaling pathway///keratinocyte differentiation///membrane protein ectodomain proteolysis///monocyte activation///posit…	cell surface///extracellular region///extracellular space///extracellular space///integral to membrane///intrinsic to external side of plasma membrane///plasma membrane	GO:0017124///GO:0017124///GO:0005518///GO:0005178///GO:0005178///GO:0005178///GO:0043236///GO:0046872///GO:0004222///GO:0008237///GO:0008233///GO:0005515///GO:0005080///GO:0008270	GO:0051088///GO:0051088///GO:0000186///GO:0007155///GO:0033627///GO:0033631///GO:0007160///GO:0007229///GO:0030216///GO:0006509///GO:0042117///GO:0033630///GO:0051549///GO:0034241///GO:0051044///GO:0050714///GO:0006508///GO:0051592///GO:0051384///GO:0042542///GO:0010042///GO:0050896///GO:0034612///GO:0007179///GO:0007179///GO:0007601	GO:0009986///GO:0005576///GO:0005615///GO:0005615///GO:0016021///GO:0031233///GO:0005886
1555358_a_at	ectonucleoside triphosphate diphosphohydrolase 4	ENTPD4	9583				Homo sapiens ectonucleoside triphosphate diphosphohydrolase 4, mRNA (cDNA clone MGC:26335 IMAGE:4824559), complete cds	34190050	BC034477				8p21.3-p21.2	Chromosome 8, NC_000008.10 (23289572..23315244, complement)	hydrolase activity///uridine-diphosphatase activity	UDP catabolic process	Golgi apparatus///Golgi membrane///autophagic vacuole membrane///cytoplasmic vesicle///integral to Golgi membrane///integral to membrane///intracellular membrane-bounded organelle///membrane	GO:0016787///GO:0045134	GO:0006256	GO:0005794///GO:0000139///GO:0000421///GO:0031410///GO:0030173///GO:0016021///GO:0043231///GO:0016020
1555367_at	zinc finger protein 479	ZNF479	90827				Homo sapiens KRAB zinc finger protein (KR19) mRNA, complete cds	14348590	AF277624				7p11.2	Chromosome 7, NC_000007.13 (57187321..57207571, complement)	DNA binding///metal ion binding///zinc ion binding	regulation of transcription, DNA-dependent	intracellular///nucleus	GO:0003677///GO:0046872///GO:0008270	GO:0006355	GO:0005622///GO:0005634
1555371_at	ATP-binding cassette, sub-family B (MDR/TAP), member 5	ABCB5	340273				Homo sapiens P-glycoprotein mRNA, complete cds	25990363	AF319622				7p21.1	Chromosome 7, NC_000007.13 (20687216..20795296)	ATP binding///ATPase activity///ATPase activity, coupled to transmembrane movement of substances///nucleotide binding	transmembrane transport	integral to membrane///plasma membrane	GO:0005524///GO:0016887///GO:0042626///GO:0000166	GO:0055085	GO:0016021///GO:0005886
1555378_at	DBF4 homolog B (S. cerevisiae)	DBF4B	80174				Homo sapiens activator of S-phase kinase-like protein 1 (ASKL1) mRNA, complete cds	18568249	AF465820				17q21	Chromosome 17, NC_000017.10 (42785976..42829632)	metal ion binding///nucleic acid binding///zinc ion binding	cell cycle	nucleus	GO:0046872///GO:0003676///GO:0008270	GO:0007049	GO:0005634
1555411_a_at	cyclin L1	CCNL1	57018				Homo sapiens cyclin L beta mRNA, complete cds; alternatively spliced	20385176	AF367476				3q25.31	Chromosome 3, NC_000003.11 (156865585..156878482, complement)		regulation of transcription	nuclear speck///nucleus		GO:0045449	GO:0016607///GO:0005634
1555419_a_at	N-acylsphingosine amidohydrolase (acid ceramidase) 1	ASAH1	427				Homo sapiens N-acylsphingosine amidohydrolase (acid ceramidase) 1, mRNA (cDNA clone MGC:24572 IMAGE:4109317), complete cds	16877107	BC016828				8p22-p21.3	Chromosome 8, NC_000008.10 (17913925..17942507, complement)	catalytic activity///ceramidase activity///hydrolase activity	ceramide metabolic process///lipid metabolic process	lysosome	GO:0003824///GO:0017040///GO:0016787	GO:0006672///GO:0006629	GO:0005764
1555433_at	solute carrier family 39 (zinc transporter), member 14	SLC39A14	23516				Homo sapiens solute carrier family 39 (zinc transporter), member 14, mRNA (cDNA clone MGC:23235 IMAGE:4865469), complete cds	16041778	BC015770				8p21.3	Chromosome 8, NC_000008.10 (22224762..22291642)	metal ion transmembrane transporter activity	ion transport///transmembrane transport///zinc ion transport	integral to membrane///lamellipodium///plasma membrane	GO:0046873	GO:0006811///GO:0055085///GO:0006829	GO:0016021///GO:0030027///GO:0005886
1555441_at	ubiquitin-like modifier activating enzyme 6	UBA6	55236				Homo sapiens ubiquitin-like modifier activating enzyme 6, mRNA (cDNA clone IMAGE:5172175), complete cds	21619457	BC031637				4q13.2	Chromosome 4, NC_000004.11 (68481479..68566889, complement)	ATP binding///FAT10 activating enzyme activity///ligase activity///nucleotide binding///protein binding	protein modification process///protein ubiquitination///ubiquitin-dependent protein catabolic process	cytoplasm	GO:0005524///GO:0019780///GO:0016874///GO:0000166///GO:0005515	GO:0006464///GO:0016567///GO:0006511	GO:0005737
1555471_a_at	formin 2	FMN2	56776				Homo sapiens formin 2, mRNA (cDNA clone IMAGE:3932604), partial cds	34784994	BC014364				1q43	Chromosome 1, NC_000001.10 (240255185..240638489)	actin binding///molecular_function	actin cytoskeleton organization///cellular component organization///establishment of meiotic spindle localization///intracellular signaling pathway///meiotic chromosome movement towards spindle pole///meiotic metaphase I///multicellular organismal development///oogenesis///polar body extrusion after meiotic divisions	cellular_component	GO:0003779///GO:0003674	GO:0030036///GO:0016043///GO:0051295///GO:0023034///GO:0016344///GO:0007132///GO:0007275///GO:0048477///GO:0040038	GO:0005575
1555500_s_at	SLC2A4 regulator	SLC2A4RG	56731				Homo sapiens cDNA clone IMAGE:3858231, **** WARNING: chimeric clone ****	16507920	BC013687				20q13.33	Chromosome 20, NC_000020.10 (62371211..62375403)	metal ion binding///transcription factor activity///zinc ion binding	regulation of transcription, DNA-dependent	cytoplasm///intracellular///nucleus	GO:0046872///GO:0003700///GO:0008270	GO:0006355	GO:0005737///GO:0005622///GO:0005634
1555501_s_at	arginine/serine-rich coiled-coil 1	RSRC1	51319				Homo sapiens arginine/serine-rich coiled-coil 1, mRNA (cDNA clone MGC:13367 IMAGE:4249317), complete cds	14714461	BC010357				3q25.32	Chromosome 3, NC_000003.11 (157827892..158262582)	protein binding	RNA splicing///alternative nuclear mRNA splicing, via spliceosome///nucleocytoplasmic transport///protein amino acid phosphorylation///response to antibiotic	nuclear speck///nucleus	GO:0005515	GO:0008380///GO:0000380///GO:0006913///GO:0006468///GO:0046677	GO:0016607///GO:0005634
1555523_a_at	FYVE and coiled-coil domain containing 1	FYCO1	79443				Homo sapiens FYVE and coiled-coil domain containing 1, mRNA (cDNA clone IMAGE:3050704), complete cds	13938194	BC007218				3p21.31	Chromosome 3, NC_000003.11 (45959395..46037307, complement)	metal ion binding///zinc ion binding			GO:0046872///GO:0008270
1555557_a_at	tyrosine kinase, non-receptor, 2	TNK2	10188				Homo sapiens tyrosine kinase, non-receptor, 2, mRNA (cDNA clone IMAGE:4302390), complete cds	33872111	BC008884				3q29	Chromosome 3, NC_000003.11 (195590236..195635880, complement)	ATP binding///GTPase inhibitor activity///magnesium ion binding///non-membrane spanning protein tyrosine kinase activity///nucleotide binding///protein binding///transferase activity	positive regulation of peptidyl-tyrosine phosphorylation///protein amino acid phosphorylation///small GTPase mediated signal transduction	plasma membrane	GO:0005524///GO:0005095///GO:0000287///GO:0004715///GO:0000166///GO:0005515///GO:0016740	GO:0050731///GO:0006468///GO:0007264	GO:0005886
1555562_a_at	zinc finger, CCHC domain containing 7	ZCCHC7	84186				Homo sapiens zinc finger, CCHC domain containing 7, mRNA (cDNA clone IMAGE:4277726), complete cds	18490655	BC022434				9p13.2	Chromosome 9, NC_000009.11 (37120469..37358146)	metal ion binding///nucleic acid binding///zinc ion binding			GO:0046872///GO:0003676///GO:0008270
1555567_s_at	leiomodin 3 (fetal)	LMOD3	56203				Homo sapiens leiomodin 3 (fetal), mRNA (cDNA clone IMAGE:4246558), complete cds	24657620	BC039202				3p14.1	Chromosome 3, NC_000003.11 (69156039..69171746, complement)	tropomyosin binding		cytoplasm///cytoskeleton	GO:0005523		GO:0005737///GO:0005856
1555581_a_at	tumor protein p63	TP63	8626				Homo sapiens DN p63 gamma mRNA, complete cds	3695079	AF075429				3q28	Chromosome 3, NC_000003.11 (189349216..189615068)	DNA binding///chromatin binding///damaged DNA binding///double-stranded DNA binding///identical protein binding///metal ion binding///protein binding///protein domain specific binding///sequence-specific DNA binding///transcription activator activity///transcription activator activity///transcription factor activity///transcription repressor activity///zinc ion binding	DNA damage response, signal transduction by p53 class mediator resulting in induction of apoptosis///anatomical structure formation involved in morphogenesis///anti-apoptosis///apoptosis///cloacal septation///ectoderm and mesoderm interaction///embryonic limb morphogenesis///epithelial cell development///establishment of planar polarity///female genitalia morphogenesis///hair follicle morphogenes…	cytoplasm///dendrite///nucleus///nucleus///protein complex///rough microsome	GO:0003677///GO:0003682///GO:0003684///GO:0003690///GO:0042802///GO:0046872///GO:0005515///GO:0019904///GO:0043565///GO:0016563///GO:0016563///GO:0003700///GO:0016564///GO:0008270	GO:0042771///GO:0048646///GO:0006916///GO:0006915///GO:0060197///GO:0007499///GO:0030326///GO:0002064///GO:0001736///GO:0048807///GO:0031069///GO:0006917///GO:0043616///GO:0010259///GO:0030308///GO:0045617///GO:0000122///GO:0045892///GO:0051402///GO:0042475///GO:0009887///GO:0007389///GO:0030859///GO:0045747///GO:0002053///GO:0045944///GO:0045893///GO:0030850///GO:0060513///GO:0051289///GO:000995…	GO:0005737///GO:0030425///GO:0005634///GO:0005634///GO:0043234///GO:0019718
1555587_at	PDZ domain containing ring finger 3	PDZRN3	23024				Homo sapiens PDZ domain containing ring finger 3, mRNA (cDNA clone IMAGE:4639477), complete cds	15680170	BC014432				3p13	Chromosome 3, NC_000003.11 (73431652..73674072, complement)	ligase activity///metal ion binding///protein binding///ubiquitin-protein ligase activity///zinc ion binding			GO:0016874///GO:0046872///GO:0005515///GO:0004842///GO:0008270
1555600_s_at	apolipoprotein L, 4	APOL4	80832				Homo sapiens apolipoprotein L4 mRNA, complete cds	13374350	AF305226				22q11.2-q13.2	Chromosome 22, NC_000022.10 (36585176..36600879, complement)	lipid binding///molecular_function	lipid metabolic process///lipid transport///lipoprotein metabolic process	cellular_component///extracellular region	GO:0008289///GO:0003674	GO:0006629///GO:0006869///GO:0042157	GO:0005575///GO:0005576
1555609_a_at	zinc finger, matrin type 3	ZMAT3	64393				Homo sapiens WIG-1/PAG608 protein mRNA, complete cds	15077640	AF355465				3q26.3-q27	Chromosome 3, NC_000003.11 (178741502..178789584, complement)	RNA binding///metal ion binding///zinc ion binding	apoptosis///induction of apoptosis///protein transport///regulation of growth///response to DNA damage stimulus///transmembrane transport	intracellular///nucleolus///nucleus	GO:0003723///GO:0046872///GO:0008270	GO:0006915///GO:0006917///GO:0015031///GO:0040008///GO:0006974///GO:0055085	GO:0005622///GO:0005730///GO:0005634
1555680_a_at	spermine oxidase	SMOX	54498				Homo sapiens polyamine oxidase isoform-3 mRNA, complete cds	16554964	AY033891				20p13	Chromosome 20, NC_000020.10 (4129450..4168369)	oxidoreductase activity	oxidation reduction	cytoplasm	GO:0016491	GO:0055114	GO:0005737
1555735_a_at	BRCA1 associated protein-1 (ubiquitin carboxy-terminal hydrolase)	BAP1	8314				Homo sapiens hucep-13 mRNA for cerebral protein-13, complete cds	13874440	AB002534				3p21.31-p21.2	Chromosome 3, NC_000003.11 (52435024..52444009, complement)	chromatin binding///cysteine-type peptidase activity///peptidase activity///protein binding///ubiquitin thiolesterase activity///ubiquitin-specific protease activity	chromatin modification///monoubiquitinated histone H2A deubiquitination///negative regulation of cell proliferation///protein K48-linked deubiquitination///protein deubiquitination///protein modification process///regulation of cell cycle///regulation of cell growth///ubiquitin-dependent protein catabolic process	PR-DUB complex///cytoplasm///intracellular///nucleus	GO:0003682///GO:0008234///GO:0008233///GO:0005515///GO:0004221///GO:0004843	GO:0016568///GO:0035522///GO:0008285///GO:0071108///GO:0016579///GO:0006464///GO:0051726///GO:0001558///GO:0006511	GO:0035517///GO:0005737///GO:0005622///GO:0005634
1555788_a_at	tribbles homolog 3 (Drosophila)	TRIB3	57761				Homo sapiens SKIP3 mRNA, complete cds	14276268	AF250311				20p13-p12.2	Chromosome 20, NC_000020.10 (361308..378203)	ATP binding///NOT kinase activity///protein binding///protein kinase binding///protein kinase binding///protein kinase inhibitor activity///transcription corepressor activity///ubiquitin protein ligase binding///ubiquitin-protein ligase regulator activity	apoptosis///cellular response to insulin stimulus///negative regulation of fat cell differentiation///negative regulation of fatty acid biosynthetic process///negative regulation of protein kinase activity///positive regulation of protein binding///positive regulation of ubiquitin-protein ligase activity///protein amino acid phosphorylation///regulation of MAP kinase activity///regulation of gluc…	NOT nucleolus///nucleus///nucleus	GO:0005524///NOT GO:0016301///GO:0005515///GO:0019901///GO:0019901///GO:0004860///GO:0003714///GO:0031625///GO:0055106	GO:0006915///GO:0032869///GO:0045599///GO:0045717///GO:0006469///GO:0032092///GO:0051443///GO:0006468///GO:0043405///GO:0010827///GO:0045449///GO:0006950	NOT GO:0005730///GO:0005634///GO:0005634
1555862_s_at	MICAL-like 2	MICALL2	79778				Homo sapiens cDNA FLJ34667 fis, clone LIVER2000769	21750477	AK091986				7p22.3	Chromosome 7, NC_000007.13 (1473995..1499109, complement)	metal ion binding///zinc ion binding	endocytosis	actin filament bundle///cytoplasm///cytoskeleton///tight junction	GO:0046872///GO:0008270	GO:0006897	GO:0032432///GO:0005737///GO:0005856///GO:0005923
1555884_at	proteasome (prosome, macropain) 26S subunit, non-ATPase, 6	PSMD6	9861				Homo sapiens cDNA FLJ30168 fis, clone BRACE2000750	16549333	AK054730				3p14.1	Chromosome 3, NC_000003.11 (63996231..64009120, complement)	ATPase activity///protein binding	anaphase-promoting complex-dependent proteasomal ubiquitin-dependent protein catabolic process///negative regulation of ubiquitin-protein ligase activity involved in mitotic cell cycle///positive regulation of ubiquitin-protein ligase activity involved in mitotic cell cycle///proteolysis	proteasome complex	GO:0016887///GO:0005515	GO:0031145///GO:0051436///GO:0051437///GO:0006508	GO:0000502
1555905_a_at	chromosome 3 open reading frame 23	C3orf23	285343				on04d04.x1 NCI_CGAP_Kid3 Homo sapiens cDNA clone IMAGE:1555687 3-, mRNA sequence	3675238	AI147556				3p21.31	Chromosome 3, NC_000003.11 (44379611..44450940)			mitochondrion			GO:0005739
1555910_at	pentatricopeptide repeat domain 2	PTCD2	79810				Homo sapiens cDNA FLJ32199 fis, clone PLACE6002710, highly similar to Homo sapiens pentatricopeptide repeat domain 2 (PTCD2), mRNA	16552254	AK056761				5q13.2	Chromosome 5, NC_000005.9 (71616200..71655180)		heart development///kidney development///liver development///mitochondrion organization///muscle fiber development///regulation of mRNA processing///ventricular cardiac muscle tissue morphogenesis	mitochondrion		GO:0007507///GO:0001822///GO:0001889///GO:0007005///GO:0048747///GO:0050684///GO:0055010	GO:0005739
1555920_at	chromobox homolog 3	CBX3	11335				UI-CF-EN0-acn-g-03-0-UI.s1 UI-CF-EN0 Homo sapiens cDNA clone UI-CF-EN0-acn-g-03-0-UI 3-, mRNA sequence	23536296	BU683892				7p15.2	Chromosome 7, NC_000007.13 (26241099..26252976)	chromatin binding///enzyme binding///general transcriptional repressor activity///protein binding///protein domain specific binding	chromatin assembly or disassembly///chromatin remodeling///negative regulation of transcription	chromatin///condensed chromosome, centromeric region///nuclear centromeric heterochromatin///nuclear envelope///nuclear euchromatin///nuclear heterochromatin///nuclear inner membrane///nucleus///spindle	GO:0003682///GO:0019899///GO:0016565///GO:0005515///GO:0019904	GO:0006333///GO:0006338///GO:0016481	GO:0000785///GO:0000779///GO:0031618///GO:0005635///GO:0005719///GO:0005720///GO:0005637///GO:0005634///GO:0005819
1555996_s_at	eukaryotic translation initiation factor 4A2	EIF4A2	1974				qq15g02.x1 Soares_NhHMPu_S1 Homo sapiens cDNA clone IMAGE:1932626 3- similar to SW:IF41_RABIT P29562 EUKARYOTIC INITIATION FACTOR 4A-I ;, mRNA sequence	4068956	AI332397				3q28	Chromosome 3, NC_000003.11 (186501361..186507686)	ATP binding///ATP-dependent helicase activity///RNA binding///helicase activity///hydrolase activity///nucleotide binding///protein binding///translation initiation factor activity	interspecies interaction between organisms///regulation of translational initiation///translation	cytosol///eukaryotic translation initiation factor 4F complex	GO:0005524///GO:0008026///GO:0003723///GO:0004386///GO:0016787///GO:0000166///GO:0005515///GO:0003743	GO:0044419///GO:0006446///GO:0006412	GO:0005829///GO:0016281
1555997_s_at	insulin-like growth factor binding protein 5	IGFBP5	3488				if14f02.x1 Melton Normalized Human Islet 4 N4-HIS 1 Homo sapiens cDNA clone IMAGE:5676434 3-, mRNA sequence	17122984	BM128432				2q33-q36	Chromosome 2, NC_000002.11 (217536828..217560272, complement)	insulin-like growth factor I binding///protein binding	negative regulation of cell migration///negative regulation of insulin-like growth factor receptor signaling pathway///negative regulation of smooth muscle cell migration///negative regulation of smooth muscle cell proliferation///negative regulation of translation///regulation of cell growth///signal transduction///skeletal muscle tissue growth	extracellular region///insulin-like growth factor binding protein complex	GO:0031994///GO:0005515	GO:0030336///GO:0043569///GO:0014912///GO:0048662///GO:0017148///GO:0001558///GO:0007165///GO:0048630	GO:0005576///GO:0016942
1556017_at	neurobeachin-like 2	NBEAL2	23218				Homo sapiens cDNA FLJ35552 fis, clone SPLEN2004346	21751571	AK092871				3p21.31	Chromosome 3, NC_000003.11 (47021173..47051193)	binding			GO:0005488
1556116_s_at	transportin 1	TNPO1	3842				td18g06.x1 NCI_CGAP_Co16 Homo sapiens cDNA clone IMAGE:2076058 3-, mRNA sequence	5446479	AI825808				5q13.2	Chromosome 5, NC_000005.9 (72112418..72210215)	nuclear localization sequence binding///protein binding///protein transporter activity	interspecies interaction between organisms///protein import into nucleus, translocation	cytoplasm///nucleus	GO:0008139///GO:0005515///GO:0008565	GO:0044419///GO:0000060	GO:0005737///GO:0005634
1556144_at	DEAH (Asp-Glu-Ala-His) box polypeptide 30	DHX30	22907				Homo sapiens cDNA FLJ39472 fis, clone PROST2012888	21756360	AK096791				3p21.31	Chromosome 3, NC_000003.11 (47844651..47891683)	ATP binding///ATP-dependent helicase activity///RNA binding///helicase activity///hydrolase activity///nucleotide binding		cytoplasm///mitochondrial nucleoid///mitochondrion	GO:0005524///GO:0008026///GO:0003723///GO:0004386///GO:0016787///GO:0000166		GO:0005737///GO:0042645///GO:0005739
1556149_at	armadillo repeat gene deleted in velocardiofacial syndrome	ARVCF	421				UI-H-BI1-adq-f-11-0-UI.s1 NCI_CGAP_Sub3 Homo sapiens cDNA clone IMAGE:2717732 3-, mRNA sequence	6144149	AW139431				22q11.21	Chromosome 22, NC_000022.10 (19957419..20004309, complement)	protein binding	cell adhesion///multicellular organismal development	cytoplasm///intracellular///nucleus///plasma membrane	GO:0005515	GO:0007155///GO:0007275	GO:0005737///GO:0005622///GO:0005634///GO:0005886
1556190_s_at	prion protein	PRNP	5621				Homo sapiens cDNA FLJ32335 fis, clone PROST2005604	16552421	AK056897				20p13	Chromosome 20, NC_000020.10 (4666797..4682234)	copper ion binding///copper ion binding///identical protein binding///microtubule binding///protein binding///tubulin binding	anti-apoptosis///cell cycle///cell cycle arrest///cellular copper ion homeostasis///metabolic process///protein homooligomerization///response to cadmium ion///response to copper ion///response to oxidative stress	Golgi apparatus///anchored to membrane///cytoplasm///endoplasmic reticulum///extrinsic to membrane///membrane raft///nucleus///plasma membrane	GO:0005507///GO:0005507///GO:0042802///GO:0008017///GO:0005515///GO:0015631	GO:0006916///GO:0007049///GO:0007050///GO:0006878///GO:0008152///GO:0051260///GO:0046686///GO:0046688///GO:0006979	GO:0005794///GO:0031225///GO:0005737///GO:0005783///GO:0019898///GO:0045121///GO:0005634///GO:0005886
1556269_at	myelin transcription factor 1	MYT1	4661				Homo sapiens myelin transcription factor 1, mRNA (cDNA clone IMAGE:4124248), partial cds	33879034	BC018917				20q13.33	Chromosome 20, NC_000020.10 (62795827..62873606)	metal ion binding///protein binding///transcription factor activity///zinc ion binding	cell differentiation///multicellular organismal development///nervous system development///regulation of transcription, DNA-dependent	nucleus///nucleus	GO:0046872///GO:0005515///GO:0003700///GO:0008270	GO:0030154///GO:0007275///GO:0007399///GO:0006355	GO:0005634///GO:0005634
1556348_at	HEAT repeat containing 1	HEATR1	55127				Homo sapiens cDNA FLJ38373 fis, clone FEBRA2002527	21755007	AK095692				1q43	Chromosome 1, NC_000001.10 (236713971..236767814, complement)	protein binding	rRNA processing	nucleolus///nucleus///ribonucleoprotein complex	GO:0005515	GO:0006364	GO:0005730///GO:0005634///GO:0030529
1556351_at	hyperpolarization activated cyclic nucleotide-gated potassium channel 1	HCN1	348980				UI-E-EJ0-aim-c-21-0-UI.s1 UI-E-EJ0 Homo sapiens cDNA clone UI-E-EJ0-aim-c-21-0-UI 3-, mRNA sequence	18992248	BM682352				5p12	Chromosome 5, NC_000005.9 (45259352..45696220, complement)	cAMP binding///nucleotide binding///potassium channel activity///protein binding///sodium channel activity///voltage-gated ion channel activity///voltage-gated potassium channel activity	apical protein localization///ion transport///potassium ion transport///transmembrane transport	axon///dendrite///integral to membrane///membrane	GO:0030552///GO:0000166///GO:0005267///GO:0005515///GO:0005272///GO:0005244///GO:0005249	GO:0045176///GO:0006811///GO:0006813///GO:0055085	GO:0030424///GO:0030425///GO:0016021///GO:0016020
1556368_at	phosphorylase kinase, gamma 2 (testis)	PHKG2	5261				UI-CF-FN0-afa-a-09-0-UI.s1 UI-CF-FN0 Homo sapiens cDNA clone UI-CF-FN0-afa-a-09-0-UI 3-, mRNA sequence	24814374	CA449954				16p12.1-p11.2	Chromosome 16, NC_000016.9 (30759737..30768675)	ATP binding///calmodulin binding///enzyme binding///nucleotide binding///phosphorylase kinase activity///protein serine/threonine kinase activity///transferase activity	carbohydrate metabolic process///generation of precursor metabolites and energy///glycogen biosynthetic process///glycogen metabolic process///protein amino acid phosphorylation	cellular_component///phosphorylase kinase complex///soluble fraction	GO:0005524///GO:0005516///GO:0019899///GO:0000166///GO:0004689///GO:0004674///GO:0016740	GO:0005975///GO:0006091///GO:0005978///GO:0005977///GO:0006468	GO:0005575///GO:0005964///GO:0005625
1556429_a_at	WD repeat domain 67	WDR67	93594				Homo sapiens WD repeat domain 67, mRNA (cDNA clone IMAGE:5116073), partial cds	20071617	BC026969				8q24.13	Chromosome 8, NC_000008.10 (124084920..124164393)	Rab GTPase activator activity	regulation of Rab GTPase activity	intracellular	GO:0005097	GO:0032313	GO:0005622
1556538_at	antigen p97 (melanoma associated) identified by monoclonal antibodies 133.2 and 96.5	MFI2	4241				Homo sapiens cDNA FLJ38863 fis, clone MESAN2012586, moderately similar to MELANOTRANSFERRIN PRECURSOR	21755607	AK096182				3q28-q29	Chromosome 3, NC_000003.11 (196730156..196756686, complement)	ferric iron binding///iron ion binding///metal ion binding///protein binding	cellular iron ion homeostasis///ion transport///iron ion transport	anchored to membrane///extracellular region///integral to plasma membrane///plasma membrane	GO:0008199///GO:0005506///GO:0046872///GO:0005515	GO:0006879///GO:0006811///GO:0006826	GO:0031225///GO:0005576///GO:0005887///GO:0005886
1556579_s_at	immunoglobulin superfamily, member 10	IGSF10	285313				Homo sapiens full length insert cDNA clone YW27H10	3523186	AF087980				3q25.1	Chromosome 3, NC_000003.11 (151154477..151176497, complement)		cell differentiation///multicellular organismal development///ossification///tissue regeneration	extracellular region		GO:0030154///GO:0007275///GO:0001503///GO:0042246	GO:0005576
1556641_at	solute carrier family 7 (cationic amino acid transporter, y+ system), member 14	SLC7A14	57709				Homo sapiens cDNA FLJ37228 fis, clone BRAMY2000411	21753630	AK094547				3q26.2	Chromosome 3, NC_000003.11 (170177342..170303863, complement)	amino acid transmembrane transporter activity	amino acid transport///transmembrane transport	integral to membrane///membrane	GO:0015171	GO:0006865///GO:0055085	GO:0016021///GO:0016020
1556732_at	echinoderm microtubule associated protein like 4	EML4	27436				Homo sapiens cDNA clone IMAGE:5269868	24658184	BC039354				2p22-p21	Chromosome 2, NC_000002.11 (42396490..42559688)	molecular_function///protein binding	microtubule-based process///mitosis	cytoplasm///microtubule	GO:0003674///GO:0005515	GO:0007017///GO:0007067	GO:0005737///GO:0005874
1556829_at	TCDD-inducible poly(ADP-ribose) polymerase	TIPARP	25976				Homo sapiens TCDD-inducible poly(ADP-ribose) polymerase, mRNA (cDNA clone IMAGE:4827091)	23273138	BC033324				3q25.31	Chromosome 3, NC_000003.11 (156392379..156424534)	NAD+ ADP-ribosyltransferase activity///metal ion binding///nucleic acid binding///protein binding///transferase activity, transferring glycosyl groups///zinc ion binding	face morphogenesis///hemopoiesis///kidney development///multicellular organismal metabolic process///nitrogen compound metabolic process///palate development///platelet-derived growth factor receptor signaling pathway///post-embryonic development///protein amino acid ADP-ribosylation///skeletal system morphogenesis///smooth muscle tissue development///vasculogenesis		GO:0003950///GO:0046872///GO:0003676///GO:0005515///GO:0016757///GO:0008270	GO:0060325///GO:0030097///GO:0001822///GO:0044236///GO:0006807///GO:0060021///GO:0048008///GO:0009791///GO:0006471///GO:0048705///GO:0048745///GO:0001570
1556894_at	5'-nucleotidase domain containing 2	NT5DC2	64943				tx48h04.x1 NCI_CGAP_Lu24 Homo sapiens cDNA clone IMAGE:2272855 3-, mRNA sequence	4891884	AI681702				3p21.1	Chromosome 3, NC_000003.11 (52558385..52569093, complement)	hydrolase activity///metal ion binding			GO:0016787///GO:0046872
1556988_s_at	chromodomain helicase DNA binding protein 1-like	CHD1L	9557				ht99d01.x1 NCI_CGAP_Lu24 Homo sapiens cDNA clone IMAGE:3165217 3- similar to TR:O22154 O22154 T13E15.1 PROTEIN ;, mRNA sequence	8908021	BE220618				1q12	Chromosome 1, NC_000001.10 (146714291..146767443)	ATP binding///ATP-dependent DNA helicase activity///ATPase activity///DNA binding///helicase activity///hydrolase activity///nucleotide binding///protein binding	DNA repair///chromatin remodeling///response to DNA damage stimulus	nucleus	GO:0005524///GO:0004003///GO:0016887///GO:0003677///GO:0004386///GO:0016787///GO:0000166///GO:0005515	GO:0006281///GO:0006338///GO:0006974	GO:0005634
1557047_at	YEATS domain containing 2	YEATS2	55689				Homo sapiens YEATS domain containing 2, mRNA (cDNA clone IMAGE:4473752), partial cds	21595403	BC032368				3q27.1	Chromosome 3, NC_000003.11 (183415606..183530408)		regulation of transcription, DNA-dependent	nucleus		GO:0006355	GO:0005634
1557136_at	ATPase type 13A4	ATP13A4	84239				naf51b10.x1 NCI_CGAP_Brn65 Homo sapiens cDNA clone IMAGE:4147531 3-, mRNA sequence	12527309	BG059633				3q29	Chromosome 3, NC_000003.11 (193119866..193272696, complement)	ATP binding///ATPase activity///ATPase activity, coupled to transmembrane movement of ions, phosphorylative mechanism///hydrolase activity///hydrolase activity, acting on acid anhydrides, catalyzing transmembrane movement of substances///metal ion binding///nucleotide binding	ATP biosynthetic process///cation transport///metabolic process	integral to membrane///membrane	GO:0005524///GO:0016887///GO:0015662///GO:0016787///GO:0016820///GO:0046872///GO:0000166	GO:0006754///GO:0006812///GO:0008152	GO:0016021///GO:0016020
1557162_at	chromosome 16 open reading frame 92	C16orf92	146378				Homo sapiens cDNA FLJ25404 fis, clone TST02888	16554178	AK058133				16p11.2	Chromosome 16, NC_000016.9 (30034655..30036023)			integral to membrane///membrane			GO:0016021///GO:0016020
1557165_s_at	kelch-like 18 (Drosophila)	KLHL18	23276				if27a02.x1 Melton Normalized Human Islet 4 N4-HIS 1 Homo sapiens cDNA clone IMAGE:5677347 3-, mRNA sequence	17151893	BM141828				3p21.31	Chromosome 3, NC_000003.11 (47324330..47388306)	protein binding			GO:0005515
1557223_at	succinate dehydrogenase complex, subunit A, flavoprotein pseudogene 2///RNA binding protein with multiple splicing	SDHAP2///RBPMS	727956///11030				Homo sapiens cDNA FLJ32971 fis, clone TESTI2008847	16553275	AK057533				3q29///8p12-p11	Chromosome 3, NC_000003.11 (195384910..195415742)///Chromosome 8, NC_000008.10 (30241944..30429734)	RNA binding///nucleotide binding///poly(A) RNA binding///protein binding///transcription coactivator activity	RNA processing///positive regulation of SMAD protein nuclear translocation///positive regulation of pathway-restricted SMAD protein phosphorylation///regulation of transcription	cytoplasm///nucleus	GO:0003723///GO:0000166///GO:0008143///GO:0005515///GO:0003713	GO:0006396///GO:0060391///GO:0010862///GO:0045449	GO:0005737///GO:0005634
1557374_at	ATP-binding cassette, sub-family C (CFTR/MRP), member 9	ABCC9	10060				Homo sapiens cDNA FLJ31957 fis, clone NT2RP7007381, highly similar to Sulfonylurea receptor 2A	16551940	AK056519				12p12.1	Chromosome 12, NC_000012.11 (21950323..22089628, complement)	ATP binding///ATPase activity///ATPase activity, coupled to transmembrane movement of substances///nucleotide binding///potassium channel regulator activity///receptor activity///sulfonylurea receptor activity///transporter activity	defense response to virus///potassium ion import///potassium ion transport///transmembrane transport	ATP-sensitive potassium channel complex///integral to membrane///membrane	GO:0005524///GO:0016887///GO:0042626///GO:0000166///GO:0015459///GO:0004872///GO:0008281///GO:0005215	GO:0051607///GO:0010107///GO:0006813///GO:0055085	GO:0008282///GO:0016021///GO:0016020
1557384_at	zinc finger protein 131	ZNF131	7690				Homo sapiens mRNA; cDNA DKFZp313O1223 (from clone DKFZp313O1223)	21732623	AL832081				5p12-p11	Chromosome 5, NC_000005.9 (43121642..43175836)	metal ion binding///protein binding///transcription factor activity///zinc ion binding	regulation of transcription, DNA-dependent	intracellular///nucleus	GO:0046872///GO:0005515///GO:0003700///GO:0008270	GO:0006355	GO:0005622///GO:0005634
1557458_s_at	Src homology 2 domain containing adaptor protein B	SHB	6461				UI-CF-DU1-adj-g-15-0-UI.s1 UI-CF-DU1 Homo sapiens cDNA clone UI-CF-DU1-adj-g-15-0-UI 3-, mRNA sequence	23540312	BU685917				9p13.2	Chromosome 9, NC_000009.11 (37915895..38069210, complement)	SH3/SH2 adaptor activity///protein binding	B cell proliferation///angiogenesis///apoptosis///cell differentiation///multicellular organismal development///signal transduction	cytoplasm///plasma membrane	GO:0005070///GO:0005515	GO:0042100///GO:0001525///GO:0006915///GO:0030154///GO:0007275///GO:0007165	GO:0005737///GO:0005886
1557582_at	bridging integrator 3	BIN3	55909				to77a04.x1 NCI_CGAP_Gas4 Homo sapiens cDNA clone IMAGE:2184270 3- similar to contains Alu repetitive element;contains element PTR7 PTR7 repetitive element ;, mRNA sequence	4533635	AI570261				8p21.3	Chromosome 8, NC_000008.10 (22477931..22526661, complement)	cytoskeletal adaptor activity///protein binding	actin filament organization///barrier septum formation///cell cycle///cytokinesis///protein localization///unidimensional cell growth	cytoplasm///cytoskeleton	GO:0008093///GO:0005515	GO:0007015///GO:0000917///GO:0007049///GO:0000910///GO:0008104///GO:0009826	GO:0005737///GO:0005856
1557616_at	zinc finger protein 496	ZNF496	84838				Homo sapiens cDNA FLJ40711 fis, clone THYMU2027168	21757954	AK098030				1q44	Chromosome 1, NC_000001.10 (247463622..247495045, complement)	DNA binding///metal ion binding///protein binding///transcription factor activity///zinc ion binding	positive regulation of transcription, DNA-dependent	intracellular///nucleus	GO:0003677///GO:0046872///GO:0005515///GO:0003700///GO:0008270	GO:0045893	GO:0005622///GO:0005634
1557674_s_at	EF-hand calcium binding domain 2	EFCAB2	84288				xx84c01.x1 NCI_CGAP_Lym12 Homo sapiens cDNA clone IMAGE:2850336 3-, mRNA sequence	7278930	AW591765				1q44	Chromosome 1, NC_000001.10 (245133171..245288530)	calcium ion binding			GO:0005509
1557706_at	zinc fingers and homeoboxes 2	ZHX2	22882				UI-E-EO1-aid-b-20-0-UI.s1 UI-E-EO1 Homo sapiens cDNA clone UI-E-EO1-aid-b-20-0-UI 3-, mRNA sequence	18987515	BM677619				8q24.13	Chromosome 8, NC_000008.10 (123793901..123986755)	metal ion binding///protein binding///sequence-specific DNA binding///transcription factor activity///zinc ion binding	mRNA catabolic process///negative regulation of transcription from RNA polymerase II promoter///negative regulation of transcription, DNA-dependent	intracellular///nucleus	GO:0046872///GO:0005515///GO:0043565///GO:0003700///GO:0008270	GO:0006402///GO:0000122///GO:0045892	GO:0005622///GO:0005634
1557828_a_at	chromosome 5 open reading frame 28	C5orf28	64417				7f01g07.x1 NCI_CGAP_CLL1 Homo sapiens cDNA clone IMAGE:3293436 3- similar to contains Alu repetitive element;, mRNA sequence	10035602	BE675061				5p12	Chromosome 5, NC_000005.9 (43444354..43483992, complement)			integral to membrane///membrane			GO:0016021///GO:0016020
1557985_s_at	centrosomal protein 78kDa	CEP78	84131				j0057.seq.F Human fetal heart, Lambda ZAP Express Homo sapiens cDNA 5-, mRNA sequence	1880096	AA248753				9q21.2	Chromosome 9, NC_000009.11 (80850991..80881983)			cytoplasm///cytoskeleton///cytosol///microtubule organizing center			GO:0005737///GO:0005856///GO:0005829///GO:0005815
1557994_at	titin	TTN	7273				602132365F1 NIH_MGC_81 Homo sapiens cDNA clone IMAGE:4271537 5-, mRNA sequence	11648235	BF574523				2q31	Chromosome 2, NC_000002.11 (179390716..179672150, complement)	ATP binding///Rho guanyl-nucleotide exchange factor activity///actin filament binding///alpha-actinin binding///calcium ion binding///calmodulin binding///calmodulin binding///identical protein binding///nucleotide binding///protein binding///protein self-association///protein serine/threonine kinase activity///protein tyrosine kinase activity///structural constituent of muscle///structural const…	cardiac muscle fiber development///cardiac muscle tissue morphogenesis///cardiac myofibril assembly///mitotic chromosome condensation///NOT muscle contraction///muscle contraction///protein amino acid phosphorylation///regulation of Rho protein signal transduction///regulation of catalytic activity///regulation of protein kinase activity///response to calcium ion///sarcomere organization///skelet…	I band///M band///Z disc///condensed nuclear chromosome///cytoplasm///cytosol///extracellular region///intracellular///nucleus///striated muscle thin filament	GO:0005524///GO:0005089///GO:0051015///GO:0051393///GO:0005509///GO:0005516///GO:0005516///GO:0042802///GO:0000166///GO:0005515///GO:0043621///GO:0004674///GO:0004713///GO:0008307///GO:0008307///GO:0031433///GO:0016740	GO:0048739///GO:0055008///GO:0055003///GO:0007076///NOT GO:0006936///GO:0006936///GO:0006468///GO:0035023///GO:0050790///GO:0045859///GO:0051592///GO:0045214///GO:0030241///GO:0030240///GO:0006941	GO:0031674///GO:0031430///GO:0030018///GO:0000794///GO:0005737///GO:0005829///GO:0005576///GO:0005622///GO:0005634///GO:0005865
1557998_at	N-acetylated alpha-linked acidic dipeptidase-like 2	NAALADL2	254827				Homo sapiens mRNA; cDNA DKFZp686E21111 (from clone DKFZp686E21111)	21732688	AL832144				3q26.31	Chromosome 3, NC_000003.11 (174577111..175523428)	peptidase activity	proteolysis	integral to membrane///membrane	GO:0008233	GO:0006508	GO:0016021///GO:0016020
1558050_at	eukaryotic translation initiation factor 2B, subunit 5 epsilon, 82kDa	EIF2B5	8893				602282346F1 NIH_MGC_86 Homo sapiens cDNA clone IMAGE:4370050 5-, mRNA sequence	12606118	BG112612				3q27.1	Chromosome 3, NC_000003.11 (183852810..183863099)	contributes_to guanyl-nucleotide exchange factor activity///guanyl-nucleotide exchange factor activity///guanyl-nucleotide exchange factor activity///protein binding///transferase activity///contributes_to translation initiation factor activity///translation initiation factor activity///translation initiation factor binding	astrocyte development///astrocyte differentiation///cellular response to stimulus///myelination///negative regulation of translational initiation in response to stress///oligodendrocyte development///ovarian follicle development///positive regulation of translational initiation///regulation of translation///response to glucose stimulus///response to heat///response to heat///response to heat///re…	cytoplasm///eukaryotic translation initiation factor 2B complex///nucleus	contributes_to GO:0005085///GO:0005085///GO:0005085///GO:0005515///GO:0016740///contributes_to GO:0003743///GO:0003743///GO:0031369	GO:0014002///GO:0048708///GO:0051716///GO:0042552///GO:0032057///GO:0014003///GO:0001541///GO:0045948///GO:0006417///GO:0009749///GO:0009408///GO:0009408///GO:0009408///GO:0043434///GO:0006950///GO:0006413	GO:0005737///GO:0005851///GO:0005634
1558052_at	transmembrane emp24 protein transport domain containing 4	TMED4	222068				Homo sapiens transmembrane emp24 protein transport domain containing 4, mRNA (cDNA clone IMAGE:3456382)	16306773	BC001576				7p13	Chromosome 7, NC_000007.13 (44618762..44621827, complement)	signal transducer activity	positive regulation of I-kappaB kinase/NF-kappaB cascade///transport	endoplasmic reticulum///endoplasmic reticulum membrane///integral to membrane///membrane	GO:0004871	GO:0043123///GO:0006810	GO:0005783///GO:0005789///GO:0016021///GO:0016020
1558062_at	F-box protein 10	FBXO10	26267				AGENCOURT_10246347 NIH_MGC_109 Homo sapiens cDNA clone IMAGE:6580842 5-, mRNA sequence	22903984	BU553712				9p13.2	Chromosome 9, NC_000009.11 (37510889..37576250, complement)	ubiquitin-protein ligase activity	protein ubiquitination	ubiquitin ligase complex	GO:0004842	GO:0016567	GO:0000151
1558220_at	mucin 20, cell surface associated	MUC20	200958				AGENCOURT_6615443 NIH_MGC_113 Homo sapiens cDNA clone IMAGE:5480243 5-, mRNA sequence	19364939	BM914560				3q29	Chromosome 3, NC_000003.11 (195447753..195464540)		protein homooligomerization	apical plasma membrane///basal plasma membrane///cell projection///extracellular region///microvillus membrane///plasma membrane		GO:0051260	GO:0016324///GO:0009925///GO:0042995///GO:0005576///GO:0031528///GO:0005886
1558233_s_at	activating transcription factor 1	ATF1	466				NISC_lw02c11.y1 COGENE 4PA1 Homo sapiens cDNA clone IMAGE:5609085 5-, mRNA sequence	24555600	CA337502				12q13	Chromosome 12, NC_000012.11 (51157819..51214907)	RNA polymerase II transcription factor activity, enhancer binding///promoter binding///protein binding///protein complex binding///protein heterodimerization activity///transcription factor activity	cellular protein complex assembly///positive regulation of DNA replication///positive regulation of neuron projection development///positive regulation of transcription from RNA polymerase II promoter///regulation of transcription, DNA-dependent///response to cobalt ion///response to organic cyclic substance	nucleus///transcription factor complex	GO:0003705///GO:0010843///GO:0005515///GO:0032403///GO:0046982///GO:0003700	GO:0043623///GO:0045740///GO:0010976///GO:0045944///GO:0006355///GO:0032025///GO:0014070	GO:0005634///GO:0005667
1558248_at	golgi membrane protein 1	GOLM1	51280				601447121F1 NIH_MGC_65 Homo sapiens cDNA clone IMAGE:3851213 5-, mRNA sequence	10321222	BE872433				9q21.33	Chromosome 9, NC_000009.11 (88641056..88715083, complement)			Golgi apparatus///integral to plasma membrane///membrane			GO:0005794///GO:0005887///GO:0016020
1558281_a_at	transmembrane protein 184A	TMEM184A	202915				AGENCOURT_6738219 NIH_MGC_127 Homo sapiens cDNA clone IMAGE:5810694 5-, mRNA sequence	20487615	BQ277407				7p22.3	Chromosome 7, NC_000007.13 (1581871..1596066, complement)			integral to membrane///membrane			GO:0016021///GO:0016020
1558315_s_at	hook homolog 3 (Drosophila)	HOOK3	84376				AV710762 Cu Homo sapiens cDNA clone CuAAJH08 5-, mRNA sequence	10730068	AV710762				8p11.21	Chromosome 8, NC_000008.10 (42752033..42885682)	identical protein binding///microtubule binding///protein binding	Golgi localization///cytoplasmic microtubule organization///early endosome to late endosome transport///endosome organization///endosome to lysosome transport///interkinetic nuclear migration///lysosome organization///microtubule anchoring///negative regulation of neurogenesis///protein localization to centrosome///protein transport	FHF complex///Golgi apparatus///colocalizes_with HOPS complex///centrosome///cis-Golgi network///cytoplasm///cytoskeleton///microtubule///pericentriolar material	GO:0042802///GO:0008017///GO:0005515	GO:0051645///GO:0031122///GO:0045022///GO:0007032///GO:0008333///GO:0022027///GO:0007040///GO:0034453///GO:0050768///GO:0071539///GO:0015031	GO:0070695///GO:0005794///colocalizes_with GO:0030897///GO:0005813///GO:0005801///GO:0005737///GO:0005856///GO:0005874///GO:0000242
1558329_at	nuclear factor of kappa light polypeptide gene enhancer in B-cells inhibitor-like 2	NFKBIL2	4796				Homo sapiens cDNA FLJ40087 fis, clone TESTI2003089	21757150	AK097406				8q24.3	Chromosome 8, NC_000008.10 (145654163..145669812, complement)	protein binding///transcription corepressor activity	cytoplasmic sequestering of transcription factor	cytoplasm	GO:0005515///GO:0003714	GO:0042994	GO:0005737
1558469_at	LIM domain containing preferred translocation partner in lipoma	LPP	4026				Homo sapiens mRNA; cDNA DKFZp686F215 (from clone DKFZp686F215)	21733797	AL833171				3q28	Chromosome 3, NC_000003.11 (187930721..188597441)	metal ion binding///protein binding///zinc ion binding	biological_process///cell adhesion	cell junction///cytoplasm///focal adhesion///nucleus///plasma membrane	GO:0046872///GO:0005515///GO:0008270	GO:0008150///GO:0007155	GO:0030054///GO:0005737///GO:0005925///GO:0005634///GO:0005886
1558541_at	chromosome 8 open reading frame 79	C8orf79	57604				Homo sapiens chromosome 8 open reading frame 79, mRNA (cDNA clone IMAGE:5260732)	23958664	BC035082				8p22	Chromosome 8, NC_000008.10 (12803183..12887286)	methyltransferase activity///transferase activity	metabolic process		GO:0008168///GO:0016740	GO:0008152
1558620_at	zinc finger protein 621	ZNF621	285268				Homo sapiens cDNA FLJ23786 fis, clone HEP21350	18676948	AK074366				3p22.1	Chromosome 3, NC_000003.11 (40566376..40581043)	DNA binding///metal ion binding///zinc ion binding	regulation of transcription, DNA-dependent	intracellular///nucleus	GO:0003677///GO:0046872///GO:0008270	GO:0006355	GO:0005622///GO:0005634
1558654_at	protein phosphatase, Mg2+/Mn2+ dependent, 1H	PPM1H	57460				Homo sapiens protein phosphatase 1H (PP2C domain containing), mRNA (cDNA clone IMAGE:4796448), with apparent retained intron	34193009	BC040177				12q14.1-q14.2	Chromosome 12, NC_000012.11 (63037762..63328665, complement)	hydrolase activity///phosphoprotein phosphatase activity			GO:0016787///GO:0004721
1558743_at	zinc finger protein 620	ZNF620	253639				602381311F1 NIH_MGC_93 Homo sapiens cDNA clone IMAGE:4498923 5-, mRNA sequence	13046148	BG289896				3p22.1	Chromosome 3, NC_000003.11 (40547530..40559200)	DNA binding///metal ion binding///zinc ion binding	regulation of transcription, DNA-dependent	intracellular///nucleus	GO:0003677///GO:0046872///GO:0008270	GO:0006355	GO:0005622///GO:0005634
1558768_at	dynein, axonemal, heavy chain 1	DNAH1	25981				Homo sapiens mRNA for KIAA1410 protein, partial cds	197304663	AB037831				3p21.1	Chromosome 3, NC_000003.11 (52350335..52434513)	ATP binding///ATPase activity///microtubule motor activity///nucleotide binding	ciliary or flagellar motility///microtubule-based movement///response to mechanical stimulus	axonemal dynein complex///cilium///cilium axoneme///cytoplasm///cytoskeleton///dynein complex///microtubule	GO:0005524///GO:0016887///GO:0003777///GO:0000166	GO:0001539///GO:0007018///GO:0009612	GO:0005858///GO:0005929///GO:0035085///GO:0005737///GO:0005856///GO:0030286///GO:0005874
1558813_at	transmembrane emp24 protein transport domain containing 5	TMED5	50999				603256079F1 NIH_MGC_97 Homo sapiens cDNA clone IMAGE:5298618 5-, mRNA sequence	15448974	BI561660				1pter-q31.3	Chromosome 1, NC_000001.10 (93617407..93646246, complement)		transport	ER-Golgi intermediate compartment///endoplasmic reticulum///endoplasmic reticulum membrane///integral to membrane///membrane		GO:0006810	GO:0005793///GO:0005783///GO:0005789///GO:0016021///GO:0016020
1558941_at	zinc finger protein 704	ZNF704	619279				QV1-HB0031-181200-582-a04 HB0031 Homo sapiens cDNA, mRNA sequence	12068446	BF741770				8q21.13	Chromosome 8, NC_000008.10 (81550769..81787016, complement)	metal ion binding///zinc ion binding		intracellular	GO:0046872///GO:0008270		GO:0005622
1558956_s_at	intraflagellar transport 80 homolog (Chlamydomonas)	IFT80	57560				th57e01.x1 NCI_CGAP_Kid11 Homo sapiens cDNA clone IMAGE:2122392 3-, mRNA sequence	4326300	AI473255				3q25.33	Chromosome 3, NC_000003.11 (159974788..160117320, complement)			cell projection///cilium axoneme///cytoplasm///cytoskeleton///microtubule basal body			GO:0042995///GO:0035085///GO:0005737///GO:0005856///GO:0005932
1558996_at	forkhead box P1	FOXP1	27086				nt73f02.s1 NCI_CGAP_Pr3 Homo sapiens cDNA clone IMAGE:1204155, mRNA sequence	2590923	AA654769				3p14.1	Chromosome 3, NC_000003.11 (71004736..71633140, complement)	metal ion binding///sequence-specific DNA binding///transcription factor activity///zinc ion binding	regulation of transcription, DNA-dependent	intracellular///NOT nucleolus///nucleus	GO:0046872///GO:0043565///GO:0003700///GO:0008270	GO:0006355	GO:0005622///NOT GO:0005730///GO:0005634
1559005_s_at	centlein, centrosomal protein	CNTLN	54875				Homo sapiens cDNA FLJ25636 fis, clone STM04338	21758527	AK098502				9p22.2	Chromosome 9, NC_000009.11 (17135038..17503917)	two-component sensor activity	signal transduction	centriole///cytoplasm///cytoskeleton///membrane	GO:0000155	GO:0007165	GO:0005814///GO:0005737///GO:0005856///GO:0016020
1559034_at	signal-regulatory protein beta 2	SIRPB2	284759				Homo sapiens cDNA FLJ38180 fis, clone FCBBF1000121, weakly similar to Homo sapiens mRNA for SHPS-1	21754765	AK095499				20p13	Chromosome 20, NC_000020.10 (1455236..1472233, complement)			integral to membrane///membrane			GO:0016021///GO:0016020
1559039_at	DEAH (Asp-Glu-Ala-His) box polypeptide 36	DHX36	170506				Homo sapiens cDNA FLJ39489 fis, clone PROST2015457	21756381	AK096808				3p13-q23	Chromosome 3, NC_000003.11 (153993457..154042286, complement)	ATP binding///ATP-dependent helicase activity///helicase activity///hydrolase activity///nucleic acid binding///nucleotide binding///protein binding		cytoplasm///nucleus	GO:0005524///GO:0008026///GO:0004386///GO:0016787///GO:0003676///GO:0000166///GO:0005515		GO:0005737///GO:0005634
1559042_at	NADH dehydrogenase (ubiquinone) 1 beta subcomplex, 6, 17kDa	NDUFB6	4712				AGENCOURT_8910489 NIH_MGC_141 Homo sapiens cDNA clone IMAGE:6387451 5-, mRNA sequence	23240290	BU588923				9p21.1	Chromosome 9, NC_000009.11 (32553523..32573182, complement)	NADH dehydrogenase (ubiquinone) activity	electron transport chain///mitochondrial electron transport, NADH to ubiquinone///transport	integral to membrane///membrane///mitochondrial inner membrane///mitochondrial membrane///mitochondrial respiratory chain complex I///mitochondrial respiratory chain complex I///mitochondrion///respiratory chain	GO:0008137	GO:0022900///GO:0006120///GO:0006810	GO:0016021///GO:0016020///GO:0005743///GO:0031966///GO:0005747///GO:0005747///GO:0005739///GO:0070469
1559052_s_at	p21 protein (Cdc42/Rac)-activated kinase 2	PAK2	5062				Human serine kinase (hPAK65) mRNA, partial cds	984304	U25975				3q29	Chromosome 3, NC_000003.11 (196466728..196559518)	ATP binding///identical protein binding///nucleotide binding///protein binding///protein kinase activity///protein serine/threonine kinase activity///transferase activity	apoptosis///interspecies interaction between organisms///negative regulation of protein kinase activity///protein amino acid autophosphorylation///protein amino acid phosphorylation///regulation of growth///signal transduction	cytoplasm///cytosol///membrane///nucleus///perinuclear region of cytoplasm	GO:0005524///GO:0042802///GO:0000166///GO:0005515///GO:0004672///GO:0004674///GO:0016740	GO:0006915///GO:0044419///GO:0006469///GO:0046777///GO:0006468///GO:0040008///GO:0007165	GO:0005737///GO:0005829///GO:0016020///GO:0005634///GO:0048471
1559201_a_at	osteoclast stimulating factor 1	OSTF1	26578				AGENCOURT_10424238 NIH_MGC_79 Homo sapiens cDNA clone IMAGE:6663343 5-, mRNA sequence	24118186	BU929456				9q13-q21.2	Chromosome 9, NC_000009.11 (77703398..77762114)	identical protein binding///protein binding	ossification///signal transduction	cytoplasm///intracellular	GO:0042802///GO:0005515	GO:0001503///GO:0007165	GO:0005737///GO:0005622
1559203_s_at	v-Ki-ras2 Kirsten rat sarcoma viral oncogene homolog	KRAS	3845				Homo sapiens v-Ki-ras2 Kirsten rat sarcoma viral oncogene homolog, mRNA (cDNA clone IMAGE:5301134)	20810304	BC029545				12p12.1	Chromosome 12, NC_000012.11 (25358180..25403854, complement)	GDP binding///GMP binding///GTP binding///GTPase activity///LRR domain binding///nucleotide binding///protein binding	Ras protein signal transduction///actin cytoskeleton organization///cell aging///cytokine-mediated signaling pathway///endocytosis///negative regulation of neuron apoptosis///positive regulation of MAP kinase activity///positive regulation of NF-kappaB transcription factor activity///positive regulation of Rac protein signal transduction///positive regulation of cell proliferation///positive regu…	intracellular///membrane fraction///membrane raft///mitochondrion///plasma membrane	GO:0019003///GO:0019002///GO:0005525///GO:0003924///GO:0030275///GO:0000166///GO:0005515	GO:0007265///GO:0030036///GO:0007569///GO:0019221///GO:0006897///GO:0043524///GO:0043406///GO:0051092///GO:0035022///GO:0008284///GO:0051000///GO:0048169///GO:0032228///GO:0051384///GO:0051385///GO:0007165///GO:0007264///GO:0035176///GO:0051146///GO:0008542	GO:0005622///GO:0005624///GO:0045121///GO:0005739///GO:0005886
1559270_at	zinc finger homeobox 4	ZFHX4	79776				Homo sapiens cDNA FLJ37955 fis, clone CTONG2009395, highly similar to Mus musculus zfh-4 mRNA for zinc-finger homeodomain protein 4	21754499	AK095274				8q21.11	Chromosome 8, NC_000008.10 (77593515..77779521)	metal ion binding///sequence-specific DNA binding///transcription factor activity///zinc ion binding	regulation of transcription, DNA-dependent	intracellular///nucleus	GO:0046872///GO:0043565///GO:0003700///GO:0008270	GO:0006355	GO:0005622///GO:0005634
1559361_at	metastasis associated in colon cancer 1	MACC1	346389				Homo sapiens full length insert cDNA clone ZD75H06	3483746	AF086401				7p21.1	Chromosome 7, NC_000007.13 (20174278..20257013, complement)	growth factor activity///protein binding	positive regulation of cell division///regulation of transcription	cytoplasm///NOT nucleolus///nucleus	GO:0008083///GO:0005515	GO:0051781///GO:0045449	GO:0005737///NOT GO:0005730///GO:0005634
1559429_a_at	chromosome 3 open reading frame 43	C3orf43	255798				Homo sapiens mRNA; cDNA DKFZp313J1442 (from clone DKFZp313J1442)	21734085	AL833443				3q29	Chromosome 3, NC_000003.11 (196233750..196242237, complement)			integral to membrane///membrane			GO:0016021///GO:0016020
1559500_at	vacuolar protein sorting 8 homolog (S. cerevisiae)	VPS8	23355				Homo sapiens cDNA clone IMAGE:4733107, partial cds	34190475	BC036005				3q27.2	Chromosome 3, NC_000003.11 (184529931..184770402)	metal ion binding///protein binding///zinc ion binding			GO:0046872///GO:0005515///GO:0008270
1559529_at	PTK2 protein tyrosine kinase 2	PTK2	5747				Homo sapiens PTK2 protein tyrosine kinase 2, mRNA (cDNA clone IMAGE:5294745)	34193247	BC043202				8q24-qter	Chromosome 8, NC_000008.10 (141668501..142011332, complement)	ATP binding///SH2 domain binding///non-membrane spanning protein tyrosine kinase activity///nucleotide binding///protein binding///protein tyrosine kinase activity///signal transducer activity///transferase activity	angiogenesis///blood vessel development///central nervous system neuron axonogenesis///endothelial cell migration///establishment of nucleus localization///extracellular matrix organization///integrin-mediated signaling pathway///microtubule cytoskeleton organization///negative regulation of axonogenesis///negative regulation of organ growth///negative regulation of synaptogenesis///neuron migrat…	apical plasma membrane///cell junction///cytoplasm///cytoskeleton///cytosol///focal adhesion///lamellipodium///plasma membrane	GO:0005524///GO:0042169///GO:0004715///GO:0000166///GO:0005515///GO:0004713///GO:0004871///GO:0016740	GO:0001525///GO:0001568///GO:0021955///GO:0043542///GO:0040023///GO:0030198///GO:0007229///GO:0000226///GO:0050771///GO:0046621///GO:0051964///GO:0001764///GO:0046777///GO:0006468///GO:0007172///GO:0001570	GO:0016324///GO:0030054///GO:0005737///GO:0005856///GO:0005829///GO:0005925///GO:0030027///GO:0005886
1559590_at	choline dehydrogenase	CHDH	55349				af14b07.s1 Soares_testis_NHT Homo sapiens cDNA clone IMAGE:1031605 3- similar to TR:E218031 E218031 CHOLINE DEHYDROGENASE ;, mRNA sequence	2457916	AA609488				3p21.1	Chromosome 3, NC_000003.11 (53850387..53880419, complement)	FAD binding///choline dehydrogenase activity	alcohol metabolic process///oxidation reduction	mitochondrial inner membrane///mitochondrion	GO:0050660///GO:0008812	GO:0006066///GO:0055114	GO:0005743///GO:0005739
1559611_at	transmembrane protein 75	TMEM75	641384				Homo sapiens cDNA FLJ36105 fis, clone TESTI2021463	21752290	AK093424				8q24.21	Chromosome 8, NC_000008.9 (129029046..129030151, complement)			integral to membrane///membrane			GO:0016021///GO:0016020
1560075_at	zinc finger protein 622	ZNF622	90441				Homo sapiens full length insert cDNA YR39H06	3377645	AF075104				5p15.1	Chromosome 5, NC_000005.9 (16451628..16465894, complement)	metal ion binding///nucleic acid binding///zinc ion binding		cytoplasm///intracellular///nucleus	GO:0046872///GO:0003676///GO:0008270		GO:0005737///GO:0005622///GO:0005634
1560172_at	integrator complex subunit 10	INTS10	55174				Homo sapiens cDNA FLJ35612 fis, clone SPLEN2010146	21751642	AK092931				8p21.3	Chromosome 8, NC_000008.10 (19674918..19709589)	protein binding///contributes_to protein binding	snRNA processing	integrator complex///nucleus	GO:0005515///contributes_to GO:0005515	GO:0016180	GO:0032039///GO:0005634
1560201_at	zinc finger protein 713	ZNF713	349075				Homo sapiens cDNA FLJ39963 fis, clone SPLEN2026765, weakly similar to ZINC FINGER PROTEIN 184	21756979	AK097282				7p11.2	Chromosome 7, NC_000007.13 (55980331..56008433)	DNA binding///metal ion binding///zinc ion binding	regulation of transcription, DNA-dependent	intracellular///nucleus	GO:0003677///GO:0046872///GO:0008270	GO:0006355	GO:0005622///GO:0005634
1560224_at	AT hook containing transcription factor 1	AHCTF1	25909				QV4-BN0090-070600-249-d06 BN0090 Homo sapiens cDNA, mRNA sequence	11298211	BF327463				1q44	Chromosome 1, NC_000001.10 (247002400..247081679, complement)	transcription factor activity	cell cycle///cytokinesis///mRNA transport///nuclear pore complex assembly///protein transport///regulation of transcription///transmembrane transport	colocalizes_with Nup107-160 complex///colocalizes_with chromatin///colocalizes_with condensed chromosome kinetochore///cytoplasm///nuclear matrix///colocalizes_with nuclear pore///nucleoplasm///nucleus	GO:0003700	GO:0007049///GO:0000910///GO:0051028///GO:0051292///GO:0015031///GO:0045449///GO:0055085	colocalizes_with GO:0031080///colocalizes_with GO:0000785///colocalizes_with GO:0000777///GO:0005737///GO:0016363///colocalizes_with GO:0005643///GO:0005654///GO:0005634
1560253_at	LIM homeobox 9	LHX9	56956				Homo sapiens partial mRNA for LIM-homeobox 9 (LHX9 gene)	9367760	AJ277915				1q31-q32	Chromosome 1, NC_000001.10 (197881635..197899273)	metal ion binding///protein binding///sequence-specific DNA binding///transcription factor activity///zinc ion binding	cell proliferation///female gonad development///gonad morphogenesis///male gonad development///regulation of transcription, DNA-dependent	nucleus	GO:0046872///GO:0005515///GO:0043565///GO:0003700///GO:0008270	GO:0008283///GO:0008585///GO:0035262///GO:0008584///GO:0006355	GO:0005634
1560275_at	transmembrane protein 44	TMEM44	93109				Homo sapiens transmembrane protein 44, mRNA (cDNA clone IMAGE:5562560), with apparent retained intron	24659061	BC039506				3q29	Chromosome 3, NC_000003.11 (194308402..194354113, complement)			integral to membrane///membrane			GO:0016021///GO:0016020
1560315_at	glucocorticoid induced transcript 1	GLCCI1	113263				yy23f11.s1 Soares melanocyte 2NbHM Homo sapiens cDNA clone IMAGE:272109 3-, mRNA sequence	1152567	N32168				7p21.3	Chromosome 7, NC_000007.13 (8008423..8128710)	protein binding		cytoplasm	GO:0005515		GO:0005737
1560369_at	ankylosis, progressive homolog (mouse)	ANKH	56172				Homo sapiens mRNA; cDNA DKFZp761J1919 (from clone DKFZp761J1919)	21733870	AL833238				5p15.1	Chromosome 5, NC_000005.9 (14704909..14871887, complement)	inorganic diphosphate transmembrane transporter activity///inorganic phosphate transmembrane transporter activity	locomotory behavior///phosphate transport///regulation of bone mineralization///regulation of bone mineralization///skeletal system development///transport	integral to membrane///integral to plasma membrane///outer membrane///plasma membrane	GO:0030504///GO:0005315	GO:0007626///GO:0006817///GO:0030500///GO:0030500///GO:0001501///GO:0006810	GO:0016021///GO:0005887///GO:0019867///GO:0005886
1560686_at	integrin, alpha D	ITGAD	3681				Human leukointegrin alpha d chain mRNA, partial cds	1167549	U37028				16p11.2	Chromosome 16, NC_000016.9 (31404633..31437826)	receptor activity	cell-cell adhesion///cell-matrix adhesion///immune response///integrin-mediated signaling pathway	integral to membrane///integrin complex///membrane	GO:0004872	GO:0016337///GO:0007160///GO:0006955///GO:0007229	GO:0016021///GO:0008305///GO:0016020
1560712_at	transmembrane protease, serine 11B	TMPRSS11B	132724				Homo sapiens mRNA; cDNA DKFZp686L1818 (from clone DKFZp686L1818); complete cds	21733793	AL833167				4q13.2	Chromosome 4, NC_000004.11 (69092371..69111412, complement)	peptidase activity///serine-type endopeptidase activity	proteolysis	extracellular region///integral to plasma membrane///membrane	GO:0008233///GO:0004252	GO:0006508	GO:0005576///GO:0005887///GO:0016020
1560757_at	topoisomerase (DNA) I, mitochondrial	TOP1MT	116447				Homo sapiens cDNA clone IMAGE:5270228	24658512	BC039358				8q24.3	Chromosome 8, NC_000008.10 (144391526..144417050, complement)	ATP binding///DNA topoisomerase (ATP-hydrolyzing) activity///DNA topoisomerase type I activity///nucleotide binding	DNA topological change///DNA unwinding involved in replication	chromosome///mitochondrial nucleoid///mitochondrion	GO:0005524///GO:0003918///GO:0003917///GO:0000166	GO:0006265///GO:0006268	GO:0005694///GO:0042645///GO:0005739
1560770_at	poly(A) binding protein, cytoplasmic 1	PABPC1	26986				AGENCOURT_8234691 Lupski_sympathetic_trunk Homo sapiens cDNA clone IMAGE:6188733 5-, mRNA sequence	21858555	BQ719658				8q22.2-q23	Chromosome 8, NC_000008.10 (101715144..101734315, complement)	RNA binding///nucleotide binding///poly(A) RNA binding///poly(A) RNA binding///protein C-terminus binding///protein binding///translation activator activity	RNA splicing///mRNA polyadenylation///mRNA processing///mRNA stabilization	cytoplasm///cytosol///nucleus///ribonucleoprotein complex///spliceosomal complex	GO:0003723///GO:0000166///GO:0008143///GO:0008143///GO:0008022///GO:0005515///GO:0008494	GO:0008380///GO:0006378///GO:0006397///GO:0048255	GO:0005737///GO:0005829///GO:0005634///GO:0030529///GO:0005681
1560859_at				Transcribed locus		Hs.658895	MR1-BT0404-080300-001-b08 BT0404 Homo sapiens cDNA, mRNA sequence	8414633	BE070078
1560915_at	dpy-19-like 1 (C. elegans)	DPY19L1	23333				Homo sapiens mRNA sequence, IMAGE clone 781467	3766456	AJ011911				7p14.3-p14.2	Chromosome 7, NC_000007.13 (34968493..35077653, complement)			integral to membrane///membrane			GO:0016021///GO:0016020
1561082_at	nidogen 1	NID1	4811				Homo sapiens nidogen 1, mRNA (cDNA clone IMAGE:4513545), with apparent retained intron	15214734	BC012501				1q43	Chromosome 1, NC_000001.10 (236139130..236228481, complement)	calcium ion binding///extracellular matrix binding///protein binding	bioluminescence///cell adhesion///cell-matrix adhesion///glomerular basement membrane development///positive regulation of cell-substrate adhesion///protein-chromophore linkage	basement membrane///colocalizes_with extracellular matrix///extracellular region///membrane	GO:0005509///GO:0050840///GO:0005515	GO:0008218///GO:0007155///GO:0007160///GO:0032836///GO:0010811///GO:0018298	GO:0005604///colocalizes_with GO:0031012///GO:0005576///GO:0016020
1561179_s_at	archaelysin family metallopeptidase 1	AMZ1	155185				Homo sapiens cDNA FLJ34788 fis, clone NT2NE2004787, highly similar to Archaemetzincin-1 (EC 3.-.-.-)	21750621	AK092107				7p22.3	Chromosome 7, NC_000007.13 (2719163..2755069)	metal ion binding///metallopeptidase activity///peptidase activity///zinc ion binding			GO:0046872///GO:0008237///GO:0008233///GO:0008270
1561269_at	Rap guanine nucleotide exchange factor (GEF) 5	RAPGEF5	9771				Homo sapiens genomic DNA; cDNA DKFZp667P247 (from clone DKFZp667P247)	21733860	AL833229				7p15.3	Chromosome 7, NC_000007.13 (22157908..22396533, complement)	GTP-dependent protein binding///Rap guanyl-nucleotide exchange factor activity///Ras guanyl-nucleotide exchange factor activity	nervous system development///regulation of small GTPase mediated signal transduction///small GTPase mediated signal transduction	intracellular///nucleus	GO:0030742///GO:0017034///GO:0005088	GO:0007399///GO:0051056///GO:0007264	GO:0005622///GO:0005634
1561330_at	desmoglein 4	DSG4	147409				Homo sapiens desmoglein 4, mRNA (cDNA clone IMAGE:4822945), partial cds	24658056	BC039098				18q12.1	Chromosome 18, NC_000018.9 (28956740..28993880)	calcium ion binding	cell adhesion///homophilic cell adhesion	cell junction///desmosome///integral to membrane///plasma membrane	GO:0005509	GO:0007155///GO:0007156	GO:0030054///GO:0030057///GO:0016021///GO:0005886
1561332_at	ATPase type 13A5	ATP13A5	344905				Homo sapiens cDNA clone IMAGE:4830181	23272398	BC033334				3q29	Chromosome 3, NC_000003.11 (192992831..193096514, complement)	ATP binding///ATPase activity///ATPase activity, coupled to transmembrane movement of ions, phosphorylative mechanism///hydrolase activity///hydrolase activity, acting on acid anhydrides, catalyzing transmembrane movement of substances///metal ion binding///nucleotide binding	ATP biosynthetic process///cation transport	integral to membrane///membrane	GO:0005524///GO:0016887///GO:0015662///GO:0016787///GO:0016820///GO:0046872///GO:0000166	GO:0006754///GO:0006812	GO:0016021///GO:0016020
1561336_at	deoxyribonuclease I-like 3	DNASE1L3	1776				UI-H-EI1-ayt-g-17-0-UI.s1 NCI_CGAP_EI1 Homo sapiens cDNA clone UI-H-EI1-ayt-g-17-0-UI 3-, mRNA sequence	24813726	CA449306				3p21.1-p14.3	Chromosome 3, NC_000003.11 (58178354..58200398, complement)	DNA binding///calcium ion binding///deoxyribonuclease activity///endodeoxyribonuclease activity///hydrolase activity	DNA catabolic process///DNA fragmentation involved in apoptotic nuclear change///DNA metabolic process///apoptosis	nucleus	GO:0003677///GO:0005509///GO:0004536///GO:0004520///GO:0016787	GO:0006308///GO:0006309///GO:0006259///GO:0006915	GO:0005634
1561361_at	zinc finger protein 660	ZNF660	285349				Homo sapiens cDNA FLJ36870 fis, clone ASTRO2016847, moderately similar to ZINC FINGER PROTEIN 135	21753198	AK094189				3p21.31	Chromosome 3, NC_000003.11 (44626456..44637557)	DNA binding///metal ion binding///zinc ion binding	regulation of transcription	intracellular///nucleus	GO:0003677///GO:0046872///GO:0008270	GO:0045449	GO:0005622///GO:0005634
1561785_at	mucin 4, cell surface associated	MUC4	4585				Homo sapiens cDNA FLJ23857 fis, clone LNG07164	18677042	AK074437				3q29	Chromosome 3, NC_000003.11 (195473636..195539148, complement)	ErbB-2 class receptor binding///extracellular matrix constituent, lubricant activity///extracellular matrix structural constituent	biological_process///cell adhesion///cell-matrix adhesion	extracellular region///integral to plasma membrane///membrane///plasma membrane///proteinaceous extracellular matrix	GO:0005176///GO:0030197///GO:0005201	GO:0008150///GO:0007155///GO:0007160	GO:0005576///GO:0005887///GO:0016020///GO:0005886///GO:0005578
1562226_at	von Willebrand factor D and EGF domains	VWDE	221806				Homo sapiens cDNA PSEC0224 fis, clone HEMBA1005703, weakly similar to UROMODULIN PRECURSOR	22761724	AK075525				7p21.3	Chromosome 7, NC_000007.13 (12370509..12443852, complement)			extracellular region			GO:0005576
1562386_s_at	zinc finger protein 501	ZNF501	115560				ym20h09.s1 Soares infant brain 1NIB Homo sapiens cDNA clone IMAGE:48687 3-, mRNA sequence	880918	H16098				3p21.31	Chromosome 3, NC_000003.11 (44771124..44778575)	DNA binding///metal ion binding///zinc ion binding	regulation of transcription	intracellular///nucleus	GO:0003677///GO:0046872///GO:0008270	GO:0045449	GO:0005622///GO:0005634
1562387_at	chromosome 5 open reading frame 42	C5orf42	65250				AGENCOURT_7938315 NIH_MGC_71 Homo sapiens cDNA clone IMAGE:6173100 5-, mRNA sequence	22703708	BU189724				5p13.2	Chromosome 5, NC_000005.9 (37106330..37213855, complement)///Chromosome 5, NC_000005.9 (37226744..37228198, complement)			integral to membrane///membrane			GO:0016021///GO:0016020
1562495_at	ankyrin repeat and FYVE domain containing 1	ANKFY1	51479				UI-CF-EC1-abv-e-19-0-UI.s1 UI-CF-EC1 Homo sapiens cDNA clone UI-CF-EC1-abv-e-19-0-UI 3-, mRNA sequence	19587766	BM970179				17p13.3	Chromosome 17, NC_000017.10 (4066665..4167274, complement)	metal ion binding///protein binding///zinc ion binding		cytoplasm///endosome///endosome membrane///membrane	GO:0046872///GO:0005515///GO:0008270		GO:0005737///GO:0005768///GO:0010008///GO:0016020
1562761_at	chromosome 9 open reading frame 95	C9orf95	54981				Homo sapiens chromosome 9 open reading frame 95, mRNA (cDNA clone IMAGE:4692732), partial cds	20072207	BC026243				9q21.13	Chromosome 9, NC_000009.11 (77676116..77703133, complement)	ATP binding///metal ion binding///nucleotide binding///ribosylnicotinamide kinase activity///transferase activity	pyridine nucleotide biosynthetic process		GO:0005524///GO:0046872///GO:0000166///GO:0050262///GO:0016740	GO:0019363
1562790_at	neurocalcin delta	NCALD	83988				Homo sapiens cDNA clone IMAGE:4826630	23272362	BC033319				8q22.2	Chromosome 8, NC_000008.10 (102698770..103137135, complement)	actin binding///calcium ion binding///clathrin binding///tubulin binding	vesicle-mediated transport	clathrin coat of trans-Golgi network vesicle///cytosol///cytosol///intracellular	GO:0003779///GO:0005509///GO:0030276///GO:0015631	GO:0016192	GO:0030130///GO:0005829///GO:0005829///GO:0005622
1563003_at	integrin, alpha X (complement component 3 receptor 4 subunit)	ITGAX	3687				Homo sapiens integrin, alpha X (complement component 3 receptor 4 subunit), mRNA (cDNA clone IMAGE:5757182), with apparent retained intron	22902233	BC037577				16p11.2	Chromosome 16, NC_000016.9 (31366509..31394318)	protein binding///receptor activity	cell adhesion///integrin-mediated signaling pathway///organ morphogenesis	external side of plasma membrane///integral to membrane///integrin complex///membrane	GO:0005515///GO:0004872	GO:0007155///GO:0007229///GO:0009887	GO:0009897///GO:0016021///GO:0008305///GO:0016020
1563101_at	aryl hydrocarbon receptor nuclear translocator-like 2	ARNTL2	56938				Homo sapiens aryl hydrocarbon receptor nuclear translocator-like 2, mRNA (cDNA clone IMAGE:5164865), partial cds	27696052	BC043511				12p12.2-p11.2	Chromosome 12, NC_000012.11 (27485988..27573466)	protein binding///signal transducer activity///transcription factor activity///transcription factor activity	circadian rhythm///entrainment of circadian clock///regulation of transcription from RNA polymerase II promoter///regulation of transcription, DNA-dependent	nucleus///nucleus	GO:0005515///GO:0004871///GO:0003700///GO:0003700	GO:0007623///GO:0009649///GO:0006357///GO:0006355	GO:0005634///GO:0005634
1563502_at	zinc finger, DHHC-type containing 2	ZDHHC2	51201				Homo sapiens mRNA; cDNA DKFZp451G2119 (from clone DKFZp451G2119)	21733671	AL833080				8p21.3-p22	Chromosome 8, NC_000008.10 (17013836..17080241)	metal ion binding///palmitoyltransferase activity///transferase activity///zinc ion binding	protein palmitoylation	integral to membrane///membrane	GO:0046872///GO:0016409///GO:0016740///GO:0008270	GO:0018345	GO:0016021///GO:0016020
1563521_at	MOB1, Mps One Binder kinase activator-like 2B (yeast)	MOBKL2B	79817				Homo sapiens cDNA FLJ23651 fis, clone COL08363	18676776	AK074231				9p21.2	Chromosome 9, NC_000009.11 (27325207..27529850, complement)	metal ion binding///protein binding			GO:0046872///GO:0005515
1563933_a_at	phospholipase D family, member 5	PLD5	200150				Homo sapiens cDNA FLJ34372 fis, clone FEBRA2017223, weakly similar to Mus musculus schwannoma-associated protein (SAM9) mRNA	21750119	AK091691				1q43	Chromosome 1, NC_000001.10 (242252272..242687998, complement)	catalytic activity	metabolic process	integral to membrane///membrane	GO:0003824	GO:0008152	GO:0016021///GO:0016020
1564514_at	SNF related kinase	SNRK	54861				Homo sapiens cDNA FLJ25548 fis, clone JTH01554	21758421	AK098414				3p22.1	Chromosome 3, NC_000003.11 (43328004..43392635)	ATP binding///magnesium ion binding///nucleotide binding///protein binding///protein serine/threonine kinase activity///transferase activity	myeloid cell differentiation///protein amino acid phosphorylation	nucleus	GO:0005524///GO:0000287///GO:0000166///GO:0005515///GO:0004674///GO:0016740	GO:0030099///GO:0006468	GO:0005634
1564591_a_at	transmembrane channel-like 1	TMC1	117531				Homo sapiens cDNA FLJ25741 fis, clone TST05901	21758664	AK098607				9q21.12	Chromosome 9, NC_000009.11 (75136717..75451267)		sensory perception of sound	integral to membrane///membrane		GO:0007605	GO:0016021///GO:0016020
1564970_at	SET domain, bifurcated 2	SETDB2	83852				Homo sapiens PNAS-128 mRNA, partial sequence	12751101	AF277186				13q14	Chromosome 13, NC_000013.10 (50018510..50066298)	DNA binding///histone-lysine N-methyltransferase activity///methyltransferase activity///transferase activity///zinc ion binding	chromatin modification	nucleus	GO:0003677///GO:0018024///GO:0008168///GO:0016740///GO:0008270	GO:0016568	GO:0005634
1565162_s_at	microsomal glutathione S-transferase 1	MGST1	4257				D16947 Kiseru Homo sapiens cDNA clone hmd6b10, mRNA sequence	598932	D16947				12p12.3-p12.1	Chromosome 12, NC_000012.11 (16500076..16517344)	glutathione transferase activity///protein homodimerization activity///transferase activity	Leydig cell differentiation///glutathione metabolic process///response to drug///response to lipopolysaccharide///response to organic nitrogen	apical part of cell///endoplasmic reticulum///membrane///microsome///mitochondrial inner membrane///mitochondrial outer membrane///mitochondrion///nucleus///peroxisomal membrane	GO:0004364///GO:0042803///GO:0016740	GO:0033327///GO:0006749///GO:0042493///GO:0032496///GO:0010243	GO:0045177///GO:0005783///GO:0016020///GO:0005792///GO:0005743///GO:0005741///GO:0005739///GO:0005634///GO:0005778
1565483_at	epidermal growth factor receptor	EGFR	1956				Homo sapiens truncated epidermal growth factor receptor (EGFR) mRNA, partial cds; alternatively spliced	12658300	AF277897				7p12	Chromosome 7, NC_000007.13 (55086725..55275031)	ATP binding///MAP/ERK kinase kinase activity///actin filament binding///double-stranded DNA binding///epidermal growth factor receptor activity///epidermal growth factor receptor activity///identical protein binding///contributes_to nitric-oxide synthase regulator activity///nucleotide binding///protein binding///protein heterodimerization activity///protein phosphatase binding///protein tyrosine…	activation of MAPKK activity///activation of phospholipase A2 activity by calcium-mediated signaling///activation of phospholipase C activity///astrocyte activation///cell morphogenesis///cell proliferation///cell surface receptor linked signaling pathway///cell-cell adhesion///cerebral cortex cell migration///circadian rhythm///embryonic placenta development///epidermal growth factor receptor si…	colocalizes_with AP-2 adaptor complex///Shc-EGFR complex///apical plasma membrane///basolateral plasma membrane///cytoplasm///endocytic vesicle///endosome///extracellular region///extracellular space///integral to membrane///intracellular///membrane///nucleus///plasma membrane///plasma membrane	GO:0005524///GO:0004710///GO:0051015///GO:0003690///GO:0005006///GO:0005006///GO:0042802///contributes_to GO:0030235///GO:0000166///GO:0005515///GO:0046982///GO:0019903///GO:0004713///GO:0004713///GO:0004713///GO:0004716///GO:0016740///GO:0004888	GO:0000186///GO:0043006///GO:0007202///GO:0048143///GO:0000902///GO:0008283///GO:0007166///GO:0016337///GO:0021795///GO:0007623///GO:0001892///GO:0007173///GO:0001942///GO:0007243///GO:0060571///GO:0043066///GO:0045930///GO:0048812///GO:0001503///GO:0042698///GO:0043406///GO:0030335///GO:0008284///GO:0031659///GO:0050679///GO:0045429///GO:0042327///GO:0051897///GO:0048661///GO:0051968///GO:004677…	colocalizes_with GO:0030122///GO:0070435///GO:0016324///GO:0016323///GO:0005737///GO:0030139///GO:0005768///GO:0005576///GO:0005615///GO:0016021///GO:0005622///GO:0016020///GO:0005634///GO:0005886///GO:0005886
1565653_at	HEAT repeat containing 7A	HEATR7A	727957				602295774F1 NIH_MGC_86 Homo sapiens cDNA clone IMAGE:4390243 5-, mRNA sequence	12417141	BG028047				8q24.3	Chromosome 8, NC_000008.10 (145202919..145316843)	binding			GO:0005488
1565715_at	fused in sarcoma	FUS	2521				CM3-GN0053-180800-293-g10 GN0053 Homo sapiens cDNA, mRNA sequence	10456093	BE930017				16p11.2	Chromosome 16, NC_000016.9 (31191453..31203100)	DNA binding///RNA binding///metal ion binding///protein binding///zinc ion binding	RNA splicing///cell death	intracellular///NOT nucleolus///nucleus	GO:0003677///GO:0003723///GO:0046872///GO:0005515///GO:0008270	GO:0008380///GO:0008219	GO:0005622///NOT GO:0005730///GO:0005634
1565774_at	family with sequence similarity 38, member B	FAM38B	63895				qg38c02.x1 Soares_testis_NHT Homo sapiens cDNA clone IMAGE:1837442 3-, mRNA sequence	3770704	AI208762				18p11.22	Chromosome 18, NC_000018.9 (10670850..10697814, complement)///Chromosome 18, NC_000018.9 (10794838..10915319, complement)			integral to membrane///membrane			GO:0016021///GO:0016020
1565816_at	IKAROS family zinc finger 1 (Ikaros)	IKZF1	10320				602255675F1 NIH_MGC_85 Homo sapiens cDNA clone IMAGE:4338834 5-, mRNA sequence	12099165	BF794111				7p13-p11.1	Chromosome 7, NC_000007.13 (50344378..50367357)///Chromosome 7, NC_000007.13 (50444232..50472800)	DNA binding///metal ion binding///promoter binding///protein binding///protein heterodimerization activity///specific transcriptional repressor activity///transcription factor activity///zinc ion binding	B cell differentiation///Peyer's patch development///T cell differentiation///cell cycle///chromatin modification///forebrain development///gland development///hemopoiesis///lymph node development///mesoderm development///multicellular organismal development///natural killer cell differentiation///negative regulation of gene-specific transcription from RNA polymerase II promoter///positive regula…	centromeric heterochromatin///cytoplasm///intracellular///nucleus	GO:0003677///GO:0046872///GO:0010843///GO:0005515///GO:0046982///GO:0016566///GO:0003700///GO:0008270	GO:0030183///GO:0048541///GO:0030217///GO:0007049///GO:0016568///GO:0030900///GO:0048732///GO:0030097///GO:0048535///GO:0007498///GO:0007275///GO:0001779///GO:0010553///GO:0051138///GO:0040018///GO:0045660///GO:0045941///GO:0045944///GO:0006355///GO:0060041///GO:0048538	GO:0005721///GO:0005737///GO:0005622///GO:0005634
1566108_at	myoneurin	MYNN	55892				Homo sapiens cDNA FLJ31921 fis, clone NT2RP7005205, weakly similar to Human transformation-related protein mRNA	16551897	AK056483				3q26.2	Chromosome 3, NC_000003.11 (169490853..169505338)	metal ion binding///protein binding///transcription factor activity///zinc ion binding	regulation of transcription///transcription, DNA-dependent	intracellular///nucleus	GO:0046872///GO:0005515///GO:0003700///GO:0008270	GO:0045449///GO:0006351	GO:0005622///GO:0005634
1566288_at	olfactory receptor, family 2, subfamily M, member 4	OR2M4	26245				H.sapiens mRNA for TPCR100 protein	902315	X89666				1q44	Chromosome 1, NC_000001.10 (248402231..248403166)	olfactory receptor activity///receptor activity	response to stimulus///sensory perception of smell	integral to membrane///plasma membrane	GO:0004984///GO:0004872	GO:0050896///GO:0007608	GO:0016021///GO:0005886
1566930_at	transcription factor B2, mitochondrial	TFB2M	64216				Homo sapiens transcription factor B2, mitochondrial, mRNA (cDNA clone IMAGE:5311413)	27469490	BC042010				1q44	Chromosome 1, NC_000001.10 (246703863..246729565, complement)	methyltransferase activity///protein binding///rRNA (adenine-N6,N6-)-dimethyltransferase activity///rRNA methyltransferase activity///transcription cofactor activity///transferase activity	rRNA methylation///regulation of transcription, DNA-dependent///transcription from mitochondrial promoter	mitochondrial matrix///mitochondrial nucleoid///mitochondrion	GO:0008168///GO:0005515///GO:0000179///GO:0008649///GO:0003712///GO:0016740	GO:0031167///GO:0006355///GO:0006390	GO:0005759///GO:0042645///GO:0005739
1567013_at	nuclear factor (erythroid-derived 2)-like 2	NFE2L2	4780				Homo sapiens NF-E2-related factor 2 mRNA, partial cds	12698719	AF323119				2q31	Chromosome 2, NC_000002.11 (178095033..178129859, complement)	protein dimerization activity///protein domain specific binding///sequence-specific DNA binding///transcription activator activity///transcription factor activity	endoplasmic reticulum unfolded protein response///positive regulation of transcription, DNA-dependent///regulation of embryonic development///transcription from RNA polymerase II promoter	cytoplasm///cytosol///nucleus	GO:0046983///GO:0019904///GO:0043565///GO:0016563///GO:0003700	GO:0030968///GO:0045893///GO:0045995///GO:0006366	GO:0005737///GO:0005829///GO:0005634
1567054_at	olfactory receptor, family 1, subfamily C, member 1	OR1C1	26188				H.sapiens mRNA for TPCR27 protein	902331	X89674				1q44	Chromosome 1, NC_000001.10 (247920764..247921708, complement)	olfactory receptor activity///receptor activity	response to stimulus///sensory perception of smell	integral to membrane///plasma membrane	GO:0004984///GO:0004872	GO:0050896///GO:0007608	GO:0016021///GO:0005886
1567237_at	olfactory receptor, family 2, subfamily L, member 2	OR2L2	26246				H.sapiens mRNA HTPCRH07 for olfactory receptor	32507	X64978				1q44	Chromosome 1, NC_000001.10 (248201474..248202607)	olfactory receptor activity///receptor activity	response to stimulus///sensory perception of smell	integral to membrane///plasma membrane	GO:0004984///GO:0004872	GO:0050896///GO:0007608	GO:0016021///GO:0005886
1567627_at	CD74 molecule, major histocompatibility complex, class II invariant chain	CD74	972				Human (clone pcDG-79) MHC HLA-DG protein 41 mRNA, partial cds	292154	M28590				5q32	Chromosome 5, NC_000005.9 (149781200..149792332, complement)	MHC class II protein binding///beta-amyloid binding///cytokine binding///cytokine receptor activity///identical protein binding	T cell selection///activation of MAPK activity///antigen processing and presentation of endogenous antigen///antigen processing and presentation of exogenous peptide antigen via MHC class II///cell proliferation///chaperone mediated protein folding requiring cofactor///defense response///immune response///immunoglobulin mediated immune response///intracellular protein transport///negative regulat…	Golgi apparatus///cell surface///endoplasmic reticulum///endoplasmic reticulum membrane///external side of plasma membrane///integral to membrane///intracellular///lysosome///multivesicular body///plasma membrane///vacuole	GO:0042289///GO:0001540///GO:0019955///GO:0004896///GO:0042802	GO:0045058///GO:0000187///GO:0019883///GO:0019886///GO:0008283///GO:0051085///GO:0006952///GO:0006955///GO:0016064///GO:0006886///GO:0043518///GO:0045581///GO:0043066///GO:0043066///GO:0002792///GO:0045060///GO:0030890///GO:0070374///GO:0070374///GO:0045582///GO:0001961///GO:0048146///GO:0050731///GO:0045059///GO:0001516///GO:0006461///GO:0043030///GO:0007165	GO:0005794///GO:0009986///GO:0005783///GO:0005789///GO:0009897///GO:0016021///GO:0005622///GO:0005764///GO:0005771///GO:0005886///GO:0005773
1568603_at	Ca++-dependent secretion activator	CADPS	8618				wd71b11.x1 NCI_CGAP_Lu24 Homo sapiens cDNA clone IMAGE:2337021 3- similar to TR:Q61374 Q61374 CA2+ DEPENDENT ACTIVATOR PROTEIN FOR SECRETION. ;, mRNA sequence	5632028	AI912173				3p14.2	Chromosome 3, NC_000003.11 (62384021..62861064, complement)	lipid binding///metal ion binding	exocytosis///protein transport	cell junction///cytoplasmic vesicle///cytoplasmic vesicle membrane///cytosol///membrane///synapse	GO:0008289///GO:0046872	GO:0006887///GO:0015031	GO:0030054///GO:0031410///GO:0030659///GO:0005829///GO:0016020///GO:0045202
1568618_a_at	UDP-N-acetyl-alpha-D-galactosamine:polypeptide N-acetylgalactosaminyltransferase 1 (GalNAc-T1)	GALNT1	2589				Homo sapiens UDP-N-acetyl-alpha-D-galactosamine:polypeptide N-acetylgalactosaminyltransferase 1 (GalNAc-T1), mRNA (cDNA clone MGC:39891 IMAGE:4478643), complete cds	23512240	BC038440				18q12.1	Chromosome 18, NC_000018.9 (33234533..33291798)	manganese ion binding///polypeptide N-acetylgalactosaminyltransferase activity///sugar binding///transferase activity, transferring glycosyl groups	protein amino acid O-linked glycosylation///protein amino acid O-linked glycosylation via serine///protein amino acid O-linked glycosylation via threonine	colocalizes_with Golgi apparatus///Golgi cisterna membrane///extracellular region///integral to membrane///membrane///perinuclear region of cytoplasm	GO:0030145///GO:0004653///GO:0005529///GO:0016757	GO:0006493///GO:0018242///GO:0018243	colocalizes_with GO:0005794///GO:0032580///GO:0005576///GO:0016021///GO:0016020///GO:0048471
1568638_a_at	indoleamine 2,3-dioxygenase 2	IDO2	169355				UI-1-BB1p-atw-b-05-0-UI.s1 NCI_CGAP_Pl6 Homo sapiens cDNA clone UI-1-BB1p-atw-b-05-0-UI 3-, mRNA sequence	19760115	BQ024836				8p11.21	Chromosome 8, NC_000008.10 (39792474..39873910)	heme binding///indoleamine 2,3-dioxygenase activity///indoleamine 2,3-dioxygenase activity///metal ion binding///oxidoreductase activity	oxidation reduction///tryptophan catabolic process to kynurenine///tryptophan catabolic process to kynurenine	cytoplasm	GO:0020037///GO:0033754///GO:0033754///GO:0046872///GO:0016491	GO:0055114///GO:0019441///GO:0019441	GO:0005737
1568762_at	programmed cell death 6 pseudogene///programmed cell death 6	LOC728613///PDCD6	728613///10016				wd37e07.x1 Soares_NFL_T_GBC_S1 Homo sapiens cDNA clone IMAGE:2330340 3-, mRNA sequence	4969509	AI692169				5p15.33///5p15.33	Chromosome 5, NC_000005.9 (1597672..1634120, complement)///Chromosome 5, NC_000005.9 (271736..315089)	calcium ion binding///calcium-dependent protein binding///molecular adaptor activity///protein binding///protein dimerization activity	activation of caspase activity///induction of apoptosis by extracellular signals///response to calcium ion	endoplasmic reticulum///endoplasmic reticulum membrane///membrane///microsome///nuclear membrane///nucleus///soluble fraction	GO:0005509///GO:0048306///GO:0060090///GO:0005515///GO:0046983	GO:0006919///GO:0008624///GO:0051592	GO:0005783///GO:0005789///GO:0016020///GO:0005792///GO:0031965///GO:0005634///GO:0005625
1568822_at	GTP binding protein 5 (putative)	GTPBP5	26164				Homo sapiens GTP binding protein 5 (putative), mRNA (cDNA clone IMAGE:4797390), with apparent retained intron	25777827	BC040178				20q13.33	Chromosome 20, NC_000020.10 (60758081..60777823)	GTP binding///nucleotide binding	ribosome biogenesis	intracellular///mitochondrion	GO:0005525///GO:0000166	GO:0042254	GO:0005622///GO:0005739
1568840_at	DDB1 and CUL4 associated factor 13	DCAF13	25879				Homo sapiens WD repeats and SOF1 domain containing, mRNA (cDNA clone IMAGE:5266509), with apparent retained intron	23272895	BC035190				8q22.3	Chromosome 8, NC_000008.10 (104426942..104455200)		protein ubiquitination///rRNA processing	CUL4 RING ubiquitin ligase complex///nucleolus///nucleus///ribonucleoprotein complex		GO:0016567///GO:0006364	GO:0080008///GO:0005730///GO:0005634///GO:0030529
1568856_at	neighbor of BRCA1 gene 1	NBR1	4077				Homo sapiens, clone IMAGE:4297209, mRNA	15214906	BC012591				17q21.31	Chromosome 17, NC_000017.10 (41322498..41363707)	metal ion binding///protein binding///ubiquitin binding///zinc ion binding	macroautophagy///protein oligomerization	cytosol///late endosome	GO:0046872///GO:0005515///GO:0043130///GO:0008270	GO:0016236///GO:0051259	GO:0005829///GO:0005770
1568933_at	phospholipase inhibitor	LOC646627	646627				UI-H-FE1-bee-k-18-0-UI.s1 NCI_CGAP_FE1 Homo sapiens cDNA clone UI-H-FE1-bee-k-18-0-UI 3-, mRNA sequence	24787695	CA424969				1q44	Chromosome 1			anchored to membrane///plasma membrane			GO:0031225///GO:0005886
1568964_x_at	sialophorin	SPN	6693				Homo sapiens sialophorin, mRNA (cDNA clone IMAGE:5094058), with apparent retained intron	23271054	BC035510				16p11.2	Chromosome 16, NC_000016.9 (29674300..29681828)	bacterial cell surface binding///binding///protein binding///transmembrane receptor activity	T cell costimulation///cell surface receptor linked signaling pathway///cellular defense response///chemotaxis///defense response to bacterium///establishment or maintenance of cell polarity///immune response///induction of apoptosis by extracellular signals///negative regulation of T cell proliferation///negative regulation of cell adhesion///negative regulation of type IV hypersensitivity///neg…	basement membrane///external side of plasma membrane///extracellular space///integral to plasma membrane///plasma membrane///uropod	GO:0051635///GO:0005488///GO:0005515///GO:0004888	GO:0031295///GO:0007166///GO:0006968///GO:0006935///GO:0042742///GO:0007163///GO:0006955///GO:0008624///GO:0042130///GO:0007162///GO:0001808///GO:0045060///GO:0042102///GO:0042535///GO:0050688///GO:0050776///GO:0001562///GO:0007165	GO:0005604///GO:0009897///GO:0005615///GO:0005887///GO:0005886///GO:0001931
1568970_at	ADAM metallopeptidase domain 18	ADAM18	8749				Homo sapiens ADAM metallopeptidase domain 18, mRNA (cDNA clone IMAGE:4827627), complete cds	21961509	BC034624				8p11.22	Chromosome 8, NC_000008.10 (39442142..39587487)	metalloendopeptidase activity///metallopeptidase activity///zinc ion binding	cell differentiation///multicellular organismal development///proteolysis///spermatogenesis	integral to membrane///membrane///membrane fraction	GO:0004222///GO:0008237///GO:0008270	GO:0030154///GO:0007275///GO:0006508///GO:0007283	GO:0016021///GO:0016020///GO:0005624
1569001_at	bone morphogenetic protein 1	BMP1	649				Homo sapiens pp11741 mRNA, complete cds	18027737	AF318323				8p21.3	Chromosome 8, NC_000008.10 (22022675..22069839)	calcium ion binding///cytokine activity///growth factor activity///metalloendopeptidase activity///metallopeptidase activity///peptidase activity///zinc ion binding	cartilage condensation///cell differentiation///multicellular organismal development///ossification///positive regulation of cartilage development///proteolysis///skeletal system development	extracellular space///membrane-bounded vesicle	GO:0005509///GO:0005125///GO:0008083///GO:0004222///GO:0008237///GO:0008233///GO:0008270	GO:0001502///GO:0030154///GO:0007275///GO:0001503///GO:0061036///GO:0006508///GO:0001501	GO:0005615///GO:0031988
1569073_x_at	SWI/SNF related, matrix associated, actin dependent regulator of chromatin, subfamily a, member 4	SMARCA4	6597				Homo sapiens, clone IMAGE:5420301, mRNA	23138711	BC033232				19p13.2	Chromosome 19, NC_000019.9 (11071598..11172958)	ATP binding///DNA binding///DNA-dependent ATPase activity///helicase activity///histone acetyl-lysine binding///hydrolase activity///hydrolase activity, acting on acid anhydrides, in phosphorus-containing anhydrides///identical protein binding///nucleotide binding///p53 binding///protein N-terminus binding///protein binding///transcription activator activity	chromatin remodeling///negative regulation of S phase of mitotic cell cycle///negative regulation of gene-specific transcription from RNA polymerase II promoter///nervous system development///positive regulation of gene-specific transcription from RNA polymerase II promoter///positive regulation of transcription factor activity///positive regulation of transcription from RNA polymerase II promote…	SWI/SNF complex///SWI/SNF-type complex///nBAF complex///npBAF complex///nucleus	GO:0005524///GO:0003677///GO:0008094///GO:0004386///GO:0070577///GO:0016787///GO:0016818///GO:0042802///GO:0000166///GO:0002039///GO:0047485///GO:0005515///GO:0016563	GO:0006338///GO:0045749///GO:0010553///GO:0007399///GO:0010552///GO:0051091///GO:0045944///GO:0045449	GO:0016514///GO:0070603///GO:0071565///GO:0071564///GO:0005634
1569097_at	tumor protein p53 binding protein 1	TP53BP1	7158				AGENCOURT_10094730 NIH_MGC_71 Homo sapiens cDNA clone IMAGE:6502463 5-, mRNA sequence	22814619	BU508386				15q15-q21	Chromosome 15, NC_000015.9 (43699412..43802707, complement)	damaged DNA binding///protein binding///telomeric DNA binding///transcription activator activity	DNA repair///positive regulation of transcription, DNA-dependent///regulation of transcription	colocalizes_with chromosome, telomeric region///condensed chromosome kinetochore///cytoplasm///intracellular///nucleoplasm///nucleus///replication fork	GO:0003684///GO:0005515///GO:0042162///GO:0016563	GO:0006281///GO:0045893///GO:0045449	colocalizes_with GO:0000781///GO:0000777///GO:0005737///GO:0005622///GO:0005654///GO:0005634///GO:0005657
1569159_at	leucine zipper, putative tumor suppressor 1	LZTS1	11178				Homo sapiens, clone IMAGE:3638203, mRNA	23138755	BC033138				8p22	Chromosome 8, NC_000008.10 (20103676..20112803, complement)	DNA binding///protein binding///transcription factor activity	cell cycle///regulation of dendrite morphogenesis///regulation of synaptic plasticity///regulation of transcription, DNA-dependent///transcription	apical plasma membrane///cell junction///cell projection///cytoplasm///dendritic spine///nucleus///plasma membrane///postsynaptic density///postsynaptic membrane///synapse	GO:0003677///GO:0005515///GO:0003700	GO:0007049///GO:0048814///GO:0048167///GO:0006355///GO:0006350	GO:0016324///GO:0030054///GO:0042995///GO:0005737///GO:0043197///GO:0005634///GO:0005886///GO:0014069///GO:0045211///GO:0045202
1569171_a_at	fragile X mental retardation, autosomal homolog 1	FXR1	8087				Homo sapiens cDNA clone IMAGE:5164654	21706727	BC034416				3q28	Chromosome 3, NC_000003.11 (180630452..180694950)	G-quadruplex RNA binding///RNA binding///mRNA 3'-UTR binding///protein binding	apoptosis///cell differentiation///multicellular organismal development///muscle organ development///negative regulation of translation	costamere///cytoplasm///nucleolus///nucleus///polysome	GO:0002151///GO:0003723///GO:0003730///GO:0005515	GO:0006915///GO:0030154///GO:0007275///GO:0007517///GO:0017148	GO:0043034///GO:0005737///GO:0005730///GO:0005634///GO:0005844
1569342_at	GLI family zinc finger 3	GLI3	2737				Homo sapiens cDNA clone IMAGE:5532335, partial cds	34192247	BC032660				7p13	Chromosome 7, NC_000007.13 (42000547..42276618, complement)	beta-catenin binding///chromatin binding///histone acetyltransferase binding///histone deacetylase binding///metal ion binding///protein binding///sequence-specific DNA binding///transcription factor activity///transcription repressor activity///zinc ion binding	anatomical structure formation involved in morphogenesis///anterior semicircular canal development///anterior/posterior pattern formation///artery development///axon guidance///branching involved in ureteric bud morphogenesis///camera-type eye morphogenesis///developmental growth///embryonic digestive tract development///embryonic digit morphogenesis///embryonic skeletal system morphogenesis///fo…	cilium///cytoplasm///cytosol///intracellular///colocalizes_with mediator complex///nucleus///transcriptional repressor complex	GO:0008013///GO:0003682///GO:0035035///GO:0042826///GO:0046872///GO:0005515///GO:0043565///GO:0003700///GO:0016564///GO:0008270	GO:0048646///GO:0060873///GO:0009952///GO:0060840///GO:0007411///GO:0001658///GO:0048593///GO:0048589///GO:0048566///GO:0042733///GO:0048704///GO:0021798///GO:0007507///GO:0007442///GO:0001701///GO:0048839///GO:0060875///GO:0035108///GO:0030324///GO:0030879///GO:0001656///GO:0090090///GO:0045596///GO:0008285///GO:0000122///GO:0021915///GO:0048663///GO:0042475///GO:0021631///GO:0021543///GO:000738…	GO:0005929///GO:0005737///GO:0005829///GO:0005622///colocalizes_with GO:0016592///GO:0005634///GO:0017053
1569490_at	fibronectin type III domain containing 3B	FNDC3B	64778				Homo sapiens fibronectin type III domain containing 3B, mRNA (cDNA clone IMAGE:4693198), with apparent retained intron	22135674	BC026005				3q26.31	Chromosome 3, NC_000003.11 (171757418..172118493)		positive regulation of fat cell differentiation	endoplasmic reticulum///integral to membrane///membrane		GO:0045600	GO:0005783///GO:0016021///GO:0016020
1569555_at	guanine deaminase	GDA	9615				Homo sapiens guanine deaminase, mRNA (cDNA clone IMAGE:3859404), with apparent retained intron	15277512	BC012859				9q21.13	Chromosome 9, NC_000009.11 (74764293..74867140)	guanine deaminase activity///hydrolase activity///metal ion binding///protein binding///zinc ion binding	nervous system development///nucleobase, nucleoside, nucleotide and nucleic acid metabolic process	intracellular	GO:0008892///GO:0016787///GO:0046872///GO:0005515///GO:0008270	GO:0007399///GO:0006139	GO:0005622
1569560_at	HIR histone cell cycle regulation defective homolog A (S. cerevisiae)	HIRA	7290				Homo sapiens, clone IMAGE:3840469, mRNA	19387891	BC019020				22q11.21	Chromosome 22, NC_000022.10 (19318224..19419219, complement)	chromatin binding///protein binding///transcription corepressor activity///transcription factor activity	anatomical structure morphogenesis///chromatin modification///gastrulation///regulation of transcription from RNA polymerase II promoter	nuclear chromatin///nucleus	GO:0003682///GO:0005515///GO:0003714///GO:0003700	GO:0009653///GO:0016568///GO:0007369///GO:0006357	GO:0000790///GO:0005634
1569638_at	SRY (sex determining region Y)-box 5	SOX5	6660				Homo sapiens SRY (sex determining region Y)-box 5, mRNA (cDNA clone IMAGE:3919439), with apparent retained intron	15928923	BC014929				12p12.1	Chromosome 12, NC_000012.11 (23685231..24715380, complement)	promoter binding///protein binding///protein heterodimerization activity///transcription factor activity	cartilage development///cell fate commitment///central nervous system neuron differentiation///in utero embryonic development///negative regulation of transcription, DNA-dependent///oligodendrocyte differentiation///positive regulation of transcription from RNA polymerase II promoter///regulation of timing of neuron differentiation///regulation of transcription///transcription from RNA polymerase…	nucleus	GO:0010843///GO:0005515///GO:0046982///GO:0003700	GO:0051216///GO:0045165///GO:0021953///GO:0001701///GO:0045892///GO:0048709///GO:0045944///GO:0060164///GO:0045449///GO:0006366	GO:0005634
1569640_s_at	endonuclease/exonuclease/phosphatase family domain containing 1	EEPD1	80820				Homo sapiens, Similar to KIAA1706 protein, clone IMAGE:5248691, mRNA	20988425	BC030257				7p14.2	Chromosome 7, NC_000007.13 (36192836..36341152)	DNA binding	DNA repair///protein secretion	integral to membrane	GO:0003677	GO:0006281///GO:0009306	GO:0016021
1569788_at	ST8 alpha-N-acetyl-neuraminide alpha-2,8-sialyltransferase 1	ST8SIA1	6489				Homo sapiens mRNA similar to sialyltransferase 8A (alpha-N-acetylneuraminate: alpha-2,8-sialytransferase, GD3 synthase) (cDNA clone IMAGE:6046607)	25058584	BC039019				12p12.1-p11.2	Chromosome 12, NC_000012.11 (22346325..22487648, complement)	alpha-N-acetylneuraminate alpha-2,8-sialyltransferase activity///sialyltransferase activity	carbohydrate metabolic process///cellular response to heat///glycosphingolipid biosynthetic process///lipid metabolic process///positive regulation of cell proliferation///protein amino acid glycosylation///sphingolipid metabolic process	Golgi apparatus///Golgi membrane///integral to Golgi membrane///integral to membrane///membrane	GO:0003828///GO:0008373	GO:0005975///GO:0034605///GO:0006688///GO:0006629///GO:0008284///GO:0006486///GO:0006665	GO:0005794///GO:0000139///GO:0030173///GO:0016021///GO:0016020
1570336_at	3-hydroxybutyrate dehydrogenase, type 1	BDH1	622				602692840F1 NIH_MGC_97 Homo sapiens cDNA clone IMAGE:4825209 5-, mRNA sequence	14003556	BG724369				3q29	Chromosome 3, NC_000003.11 (197236654..197300194, complement)	3-hydroxybutyrate dehydrogenase activity///3-hydroxybutyrate dehydrogenase activity///binding///oxidoreductase activity	metabolic process///oxidation reduction	mitochondrial inner membrane///mitochondrial matrix///mitochondrial matrix///mitochondrion	GO:0003858///GO:0003858///GO:0005488///GO:0016491	GO:0008152///GO:0055114	GO:0005743///GO:0005759///GO:0005759///GO:0005739
200000_s_at	PRP8 pre-mRNA processing factor 8 homolog (S. cerevisiae)	PRPF8	10594				Homo sapiens PRP8 pre-mRNA processing factor 8 homolog (S. cerevisiae) (PRPF8), mRNA	91208425	NM_006445				17p13.3	Chromosome 17, NC_000017.10 (1553923..1588176, complement)	RNA binding///protein binding	RNA splicing///RNA splicing///RNA splicing, via transesterification reactions///mRNA processing///nuclear mRNA splicing, via spliceosome///response to stimulus///visual perception	U5 snRNP///nuclear speck///nucleus///spliceosomal complex	GO:0003723///GO:0005515	GO:0008380///GO:0008380///GO:0000375///GO:0006397///GO:0000398///GO:0050896///GO:0007601	GO:0005682///GO:0016607///GO:0005634///GO:0005681
200097_s_at	heterogeneous nuclear ribonucleoprotein K	HNRNPK	3190				tq09c07.x1 NCI_CGAP_Ut3 Homo sapiens cDNA clone IMAGE:2208300 3- similar to gb:S74678 HETEROGENEOUS NUCLEAR RIBONUCLEOPROTEIN K (HUMAN);, mRNA sequence	4989849	AI701949				9q21.32-q21.33	Chromosome 9, NC_000009.11 (86582998..86595569, complement)	DNA binding///RNA binding///protein binding	RNA processing///RNA splicing///interspecies interaction between organisms///mRNA processing///signal transduction	cytoplasm///heterogeneous nuclear ribonucleoprotein complex///NOT nucleolus///nucleoplasm///nucleus///spliceosomal complex	GO:0003677///GO:0003723///GO:0005515	GO:0006396///GO:0008380///GO:0044419///GO:0006397///GO:0007165	GO:0005737///GO:0030530///NOT GO:0005730///GO:0005654///GO:0005634///GO:0005681
200593_s_at	heterogeneous nuclear ribonucleoprotein U (scaffold attachment factor A)	HNRNPU	3192				Homo sapiens heterogeneous nuclear ribonucleoprotein U (scaffold attachment factor A), mRNA (cDNA clone MGC:1992 IMAGE:2966453), complete cds	33872674	BC003621				1q44	Chromosome 1, NC_000001.10 (245013602..245027827, complement)	ATP binding///DNA binding///RNA binding///nucleotide binding///protein binding	CRD-mediated mRNA stabilization///RNA processing///RNA splicing///cell killing///mRNA processing	CRD-mediated mRNA stability complex///cell surface///cytoplasm///heterogeneous nuclear ribonucleoprotein complex///nucleus///ribonucleoprotein complex///spliceosomal complex	GO:0005524///GO:0003677///GO:0003723///GO:0000166///GO:0005515	GO:0070934///GO:0006396///GO:0008380///GO:0001906///GO:0006397	GO:0070937///GO:0009986///GO:0005737///GO:0030530///GO:0005634///GO:0030529///GO:0005681
200613_at	adaptor-related protein complex 2, mu 1 subunit	AP2M1	1173				Homo sapiens adaptor-related protein complex 2, mu 1 subunit (AP2M1), transcript variant 1, mRNA	68798812	NM_004068				3q28	Chromosome 3, NC_000003.11 (183892634..183901879)	lipid binding///protein binding///transporter activity	intracellular protein transport///regulation of defense response to virus by virus///vesicle-mediated transport	clathrin adaptor complex///clathrin coat of coated pit///cytosol///endocytic vesicle membrane///peroxisomal membrane///plasma membrane	GO:0008289///GO:0005515///GO:0005215	GO:0006886///GO:0050690///GO:0016192	GO:0030131///GO:0030132///GO:0005829///GO:0030666///GO:0005778///GO:0005886
200632_s_at	N-myc downstream regulated 1	NDRG1	10397				Homo sapiens N-myc downstream regulated 1 (NDRG1), transcript variant 2, mRNA	207028746	NM_006096				8q24.3	Chromosome 8, NC_000008.10 (134249414..134309547, complement)	protein binding	mast cell activation///response to metal ion	cytoplasm///microtubule cytoskeleton///nucleus///plasma membrane	GO:0005515	GO:0045576///GO:0010038	GO:0005737///GO:0015630///GO:0005634///GO:0005886
200634_at	profilin 1	PFN1	5216				Homo sapiens profilin 1 (PFN1), mRNA	16753213	NM_005022				17p13.3	Chromosome 17, NC_000017.10 (4848947..4851825, complement)	actin binding///proline-rich region binding	actin cytoskeleton organization///neural tube closure///regulation of transcription from RNA polymerase II promoter	actin cytoskeleton///cytoplasm///nucleus	GO:0003779///GO:0070064	GO:0030036///GO:0001843///GO:0006357	GO:0015629///GO:0005737///GO:0005634
200638_s_at	tyrosine 3-monooxygenase/tryptophan 5-monooxygenase activation protein, zeta polypeptide	YWHAZ	7534				Homo sapiens tyrosine 3-monooxygenase/tryptophan 5-monooxygenase activation protein, zeta polypeptide, mRNA (cDNA clone MGC:2153 IMAGE:2988020), complete cds	33872677	BC003623				8q23.1	Chromosome 8, NC_000008.10 (101930804..101965623, complement)	protein binding///protein complex binding///protein domain specific binding///transcription factor binding	anti-apoptosis///histamine secretion by mast cell///protein targeting to mitochondrion///response to drug///signal transduction	cytoplasm///melanosome///mitochondrion///nucleus///postsynaptic density///protein complex///soluble fraction	GO:0005515///GO:0032403///GO:0019904///GO:0008134	GO:0006916///GO:0002553///GO:0006626///GO:0042493///GO:0007165	GO:0005737///GO:0042470///GO:0005739///GO:0005634///GO:0014069///GO:0043234///GO:0005625
200676_s_at	ubiquitin-conjugating enzyme E2L 3	UBE2L3	7332				Homo sapiens ubiquitin-conjugating enzyme E2L 3 (UBE2L3), transcript variant 1, mRNA	38157977	NM_003347				22q11.21	Chromosome 22, NC_000022.10 (21921957..21978323)	ATP binding///enzyme binding///ligase activity///nucleotide binding///protein binding///transcription coactivator activity///ubiquitin-protein ligase activity///ubiquitin-protein ligase activity///ubiquitin-protein ligase activity	cell proliferation///cellular response to glucocorticoid stimulus///cellular response to steroid hormone stimulus///protein modification process///protein polyubiquitination///protein ubiquitination///regulation of S phase of mitotic cell cycle///regulation of gene-specific transcription///regulation of gene-specific transcription///regulation of protein metabolic process///ubiquitin-dependent pr…	cytoplasm///nucleus///ubiquitin ligase complex	GO:0005524///GO:0019899///GO:0016874///GO:0000166///GO:0005515///GO:0003713///GO:0004842///GO:0004842///GO:0004842	GO:0008283///GO:0071385///GO:0071383///GO:0006464///GO:0000209///GO:0016567///GO:0007090///GO:0032583///GO:0032583///GO:0051246///GO:0006511	GO:0005737///GO:0005634///GO:0000151
200709_at	FK506 binding protein 1A, 12kDa	FKBP1A	2280				Homo sapiens FK506 binding protein 1A, 12kDa (FKBP1A), transcript variant 12B, mRNA	206725516	NM_000801				20p13	Chromosome 20, NC_000020.10 (1349622..1373816, complement)	FK506 binding///FK506 binding///SMAD binding///activin binding///isomerase activity///macrolide binding///peptidyl-prolyl cis-trans isomerase activity///peptidyl-prolyl cis-trans isomerase activity///protein binding///contributes_to ryanodine-sensitive calcium-release channel activity///signal transducer activity///contributes_to transforming growth factor beta receptor activity///transforming gr…	'de novo' protein folding///SMAD protein complex assembly///T cell activation///beta-amyloid formation///fibril organization///heart morphogenesis///heart trabecula formation///negative regulation of protein phosphatase type 2B activity///positive regulation of I-kappaB kinase/NF-kappaB cascade///positive regulation of protein binding///positive regulation of protein ubiquitination///protein fold…	cytoplasm///cytosol///terminal cisterna	GO:0005528///GO:0005528///GO:0046332///GO:0048185///GO:0016853///GO:0005527///GO:0003755///GO:0003755///GO:0005515///contributes_to GO:0005219///GO:0004871///contributes_to GO:0005024///GO:0005160///GO:0034713	GO:0006458///GO:0007183///GO:0042110///GO:0034205///GO:0043206///GO:0003007///GO:0060347///GO:0032513///GO:0043123///GO:0032092///GO:0031398///GO:0006457///GO:0022417///GO:0042026///GO:0032925///GO:0050776///GO:0060314///GO:0060314///GO:0055010	GO:0005737///GO:0005829///GO:0014802
200717_x_at	ribosomal protein L7	RPL7	6129				Homo sapiens ribosomal protein L7 (RPL7), mRNA	72187675	NM_000971				8q21.11	Chromosome 8, NC_000008.10 (74202874..74205869, complement)	DNA binding///RNA binding///mRNA binding///protein homodimerization activity///structural constituent of ribosome///transcription regulator activity	rRNA processing///ribosomal large subunit biogenesis///translation///translational elongation	cytosol///cytosolic large ribosomal subunit///intracellular///ribonucleoprotein complex///ribosome	GO:0003677///GO:0003723///GO:0003729///GO:0042803///GO:0003735///GO:0030528	GO:0006364///GO:0042273///GO:0006412///GO:0006414	GO:0005829///GO:0022625///GO:0005622///GO:0030529///GO:0005840
200736_s_at	glutathione peroxidase 1	GPX1	2876				Homo sapiens glutathione peroxidase 1 (GPX1), transcript variant 1, mRNA	41406083	NM_000581				3p21.3	Chromosome 3, NC_000003.11 (49394609..49395791, complement)	SH3 domain binding///glutathione peroxidase activity///glutathione peroxidase activity///oxidoreductase activity	UV protection///angiogenesis involved in wound healing///anti-apoptosis///blood vessel endothelial cell migration///cell redox homeostasis///endothelial cell development///fat cell differentiation///glutathione metabolic process///heart contraction///hydrogen peroxide catabolic process///induction of apoptosis///induction of apoptosis by oxidative stress///interaction with symbiont///lipid metabo…	cytoplasm///cytosol///mitochondrion	GO:0017124///GO:0004602///GO:0004602///GO:0016491	GO:0009650///GO:0060055///GO:0006916///GO:0043534///GO:0045454///GO:0001885///GO:0045444///GO:0006749///GO:0060047///GO:0042744///GO:0006917///GO:0008631///GO:0051702///GO:0006629///GO:0051450///GO:0014902///GO:0043154///GO:0002862///GO:0055114///GO:0051897///GO:0018158///GO:0040029///GO:0033599///GO:0043523///GO:0001836///GO:0010332///GO:0042542///GO:0033194///GO:0010269///GO:0009609///GO:000963…	GO:0005737///GO:0005829///GO:0005739
200762_at	dihydropyrimidinase-like 2	DPYSL2	1808				Homo sapiens dihydropyrimidinase-like 2 (DPYSL2), mRNA	50811906	NM_001386				8p22-p21	Chromosome 8, NC_000008.10 (26435421..26515693)	dihydropyrimidinase activity///hydrolase activity, acting on carbon-nitrogen (but not peptide) bonds///protein binding	brain development///cell differentiation///multicellular organismal development///nervous system development///nucleobase, nucleoside, nucleotide and nucleic acid metabolic process///olfactory bulb development///positive regulation of glutamate secretion///regulation of neuron differentiation///response to amphetamine///response to cocaine///response to drug///signal transduction///spinal cord de…	axon///cytoplasm///dendrite///growth cone///microtubule cytoskeleton///mitochondrion///neuronal cell body///protein complex///soluble fraction///synaptosome///terminal button	GO:0004157///GO:0016810///GO:0005515	GO:0007420///GO:0030154///GO:0007275///GO:0007399///GO:0006139///GO:0021772///GO:0014049///GO:0045664///GO:0001975///GO:0042220///GO:0042493///GO:0007165///GO:0021510///GO:0048489	GO:0030424///GO:0005737///GO:0030425///GO:0030426///GO:0015630///GO:0005739///GO:0043025///GO:0043234///GO:0005625///GO:0019717///GO:0043195
200796_s_at	myeloid cell leukemia sequence 1 (BCL2-related)	MCL1	4170				7i06c12.x1 NCI_CGAP_Co16 Homo sapiens cDNA clone IMAGE:3324694 3- similar to SW:MCL1_HUMAN Q07820 INDUCED MYELOID LEUKEMIA CELL DIFFERENTIATION PROTEIN MCL-1. [1] ;contains MER22.t2 TAR1 TAR1 repetitive element ;, mRNA sequence	11686770	BF594446				1q21	Chromosome 1, NC_000001.10 (150547034..150552136, complement)	protein binding///protein channel activity///protein heterodimerization activity	anti-apoptosis///apoptosis///cell differentiation///cell fate determination///cellular homeostasis///multicellular organismal development///regulation of apoptosis///response to cytokine stimulus	cytoplasm///integral to membrane///membrane///mitochondrial outer membrane///mitochondrion///nucleoplasm///nucleus	GO:0005515///GO:0015266///GO:0046982	GO:0006916///GO:0006915///GO:0030154///GO:0001709///GO:0019725///GO:0007275///GO:0042981///GO:0034097	GO:0005737///GO:0016021///GO:0016020///GO:0005741///GO:0005739///GO:0005654///GO:0005634
200799_at	heat shock 70kDa protein 1B///heat shock 70kDa protein 1A	HSPA1B///HSPA1A	3304///3303				Homo sapiens heat shock 70kDa protein 1A (HSPA1A), mRNA	194248071	NM_005345				6p21.3///6p21.3	Chromosome 6, NC_000006.11 (31795512..31798031)///Chromosome 6, NC_000006.11 (31783291..31785719)	ATP binding///nucleotide binding///protein N-terminus binding///protein binding///protein binding involved in protein folding///ubiquitin protein ligase binding///unfolded protein binding	anti-apoptosis///mRNA catabolic process///negative regulation of cell growth///negative regulation of cell proliferation///negative regulation of inclusion body assembly///protein refolding///response to unfolded protein	cytoplasm///cytoplasm///endoplasmic reticulum///inclusion body///mitochondrion///nuclear speck///nucleus///perinuclear region of cytoplasm///ribonucleoprotein complex	GO:0005524///GO:0000166///GO:0047485///GO:0005515///GO:0044183///GO:0031625///GO:0051082	GO:0006916///GO:0006402///GO:0030308///GO:0008285///GO:0090084///GO:0042026///GO:0006986	GO:0005737///GO:0005737///GO:0005783///GO:0016234///GO:0005739///GO:0016607///GO:0005634///GO:0048471///GO:0030529
200812_at	chaperonin containing TCP1, subunit 7 (eta)	CCT7	10574				Homo sapiens chaperonin containing TCP1, subunit 7 (eta) (CCT7), transcript variant 1, mRNA	261399872	NM_006429				2p13.2	Chromosome 2, NC_000002.11 (73461405..73480147)	ATP binding///identical protein binding///nucleotide binding///unfolded protein binding	protein folding	chaperonin-containing T-complex///cytoplasm///cytosol///mitochondrion	GO:0005524///GO:0042802///GO:0000166///GO:0051082	GO:0006457	GO:0005832///GO:0005737///GO:0005829///GO:0005739
200813_s_at	platelet-activating factor acetylhydrolase 1b, regulatory subunit 1 (45kDa)	PAFAH1B1	5048				601112157F1 NIH_MGC_16 Homo sapiens cDNA clone IMAGE:3352623 5-, mRNA sequence	9127437	BE256969				17p13.3	Chromosome 17, NC_000017.10 (2496923..2588909)	dynactin binding///dynein binding///dynein intermediate chain binding///heparin binding///microtubule binding///phospholipase binding///phosphoprotein binding///protein binding///protein homodimerization activity	acrosome assembly///actin cytoskeleton organization///adult locomotory behavior///brain morphogenesis///cell cycle///cell differentiation///cerebral cortex development///corpus callosum morphogenesis///establishment of mitotic spindle orientation///hippocampus development///layer formation in the cerebral cortex///learning or memory///lipid catabolic process///microtubule cytoskeleton organizatio…	astral microtubule///cell cortex///colocalizes_with cell leading edge///centrosome///cytoplasm///cytosol///cytosol///growth cone///insoluble fraction///kinetochore///membrane///microtubule///microtubule associated complex///motile primary cilium///neuronal cell body///NOT nonmotile primary cilium///nuclear envelope///nuclear membrane///nucleus///perinuclear region of cytoplasm///soluble fraction/…	GO:0034452///GO:0045502///GO:0045505///GO:0008201///GO:0008017///GO:0043274///GO:0051219///GO:0005515///GO:0042803	GO:0001675///GO:0030036///GO:0008344///GO:0048854///GO:0007049///GO:0030154///GO:0021987///GO:0021540///GO:0000132///GO:0021766///GO:0021819///GO:0007611///GO:0016042///GO:0000226///GO:0031023///GO:0007017///GO:0007067///GO:0007275///GO:0007399///GO:0007405///GO:0050885///GO:0001764///GO:0001764///GO:0051081///GO:0046469///GO:0032319///GO:0008090///GO:0017145///GO:0007268///GO:0019226///GO:000681…	GO:0000235///GO:0005938///colocalizes_with GO:0031252///GO:0005813///GO:0005737///GO:0005829///GO:0005829///GO:0030426///GO:0005626///GO:0000776///GO:0016020///GO:0005874///GO:0005875///GO:0031512///GO:0043025///NOT GO:0031513///GO:0005635///GO:0031965///GO:0005634///GO:0048471///GO:0005625///GO:0005819///GO:0042598
200830_at	proteasome (prosome, macropain) 26S subunit, non-ATPase, 2	PSMD2	5708				Homo sapiens proteasome (prosome, macropain) 26S subunit, non-ATPase, 2 (PSMD2), mRNA	25777601	NM_002808				3q27.1	Chromosome 3, NC_000003.11 (184017022..184026840)	enzyme regulator activity///protein binding	anaphase-promoting complex-dependent proteasomal ubiquitin-dependent protein catabolic process///negative regulation of ubiquitin-protein ligase activity involved in mitotic cell cycle///positive regulation of ubiquitin-protein ligase activity involved in mitotic cell cycle///regulation of protein catabolic process	proteasome complex///proteasome regulatory particle	GO:0030234///GO:0005515	GO:0031145///GO:0051436///GO:0051437///GO:0042176	GO:0000502///GO:0005838
200838_at	cathepsin B	CTSB	1508				Homo sapiens cathepsin B (CTSB), transcript variant 1, mRNA	66346646	NM_001908				8p22	Chromosome 8, NC_000008.10 (11700033..11725646, complement)	cysteine-type endopeptidase activity///kininogen binding///peptidase activity///peptide binding///protein binding///protein complex binding	autophagy///negative regulation of cell death///proteolysis///regulation of apoptosis///regulation of catalytic activity///response to amine stimulus///response to ethanol///response to glucose stimulus///response to interleukin-4///response to mechanical stimulus///response to organic cyclic substance///response to peptide hormone stimulus///response to protein stimulus///response to wounding///…	apical plasma membrane///caveola///cytoplasm///external side of plasma membrane///extracellular region///extracellular space///intracellular///lysosome///melanosome///mitochondrion///perinuclear region of cytoplasm///sarcolemma///soluble fraction	GO:0004197///GO:0030984///GO:0008233///GO:0042277///GO:0005515///GO:0032403	GO:0006914///GO:0060548///GO:0006508///GO:0042981///GO:0050790///GO:0014075///GO:0045471///GO:0009749///GO:0070670///GO:0009612///GO:0014070///GO:0043434///GO:0051789///GO:0009611///GO:0007519	GO:0016324///GO:0005901///GO:0005737///GO:0009897///GO:0005576///GO:0005615///GO:0005622///GO:0005764///GO:0042470///GO:0005739///GO:0048471///GO:0042383///GO:0005625
200847_s_at	transmembrane protein 66	TMEM66	51669				Homo sapiens transmembrane protein 66 (TMEM66), mRNA	42476192	NM_016127				8p12	Chromosome 8, NC_000008.10 (29920631..29940649, complement)			integral to membrane///membrane			GO:0016021///GO:0016020
200866_s_at	prosaposin	PSAP	5660				Human saposin proteins A-D mRNA, complete cds	337761	M32221				10q21-q22	Chromosome 10, NC_000010.10 (73576055..73611082, complement)	enzyme activator activity///lipid binding	glycosphingolipid metabolic process///lipid metabolic process///lipid transport	Golgi apparatus///extracellular region///extracellular space///integral to membrane///intracellular membrane-bounded organelle///lysosomal lumen	GO:0008047///GO:0008289	GO:0006687///GO:0006629///GO:0006869	GO:0005794///GO:0005576///GO:0005615///GO:0016021///GO:0043231///GO:0043202
200874_s_at	NOP56 ribonucleoprotein homolog (yeast)	NOP56	10528				601591928F1 NIH_MGC_7 Homo sapiens cDNA clone IMAGE:3946015 5-, mRNA sequence	10217525	BE796327				20p13	Chromosome 20, NC_000020.10 (2633254..2639039)	RNA binding///protein binding///snoRNA binding	rRNA processing	box C/D snoRNP complex///nucleolus///nucleus///pre-snoRNP complex///small nucleolar ribonucleoprotein complex	GO:0003723///GO:0005515///GO:0030515	GO:0006364	GO:0031428///GO:0005730///GO:0005634///GO:0070761///GO:0005732
200892_s_at	transformer 2 beta homolog (Drosophila)	TRA2B	6434				Homo sapiens transformer 2 beta homolog (Drosophila), mRNA (cDNA clone MGC:8454 IMAGE:2821443), complete cds	33875459	BC000451				3q26.2-q27	Chromosome 3, NC_000003.11 (185632356..185655924, complement)	RNA binding///nucleotide binding///protein binding	RNA splicing, via transesterification reactions///nuclear mRNA splicing, via spliceosome	nucleus	GO:0003723///GO:0000166///GO:0005515	GO:0000375///GO:0000398	GO:0005634
200936_at	ribosomal protein L8	RPL8	6132				Homo sapiens ribosomal protein L8 (RPL8), transcript variant 1, mRNA	72377361	NM_000973				8q24.3	Chromosome 8, NC_000008.10 (146015154..146017805, complement)	RNA binding///rRNA binding///structural constituent of ribosome	translation///translational elongation	cytoplasm///cytosol///cytosolic large ribosomal subunit///intracellular///ribosome	GO:0003723///GO:0019843///GO:0003735	GO:0006412///GO:0006414	GO:0005737///GO:0005829///GO:0022625///GO:0005622///GO:0005840
200961_at	selenophosphate synthetase 2	SEPHS2	22928				Homo sapiens selenophosphate synthetase 2 (SEPHS2), mRNA	24797146	NM_012248				16p11.2	Chromosome 16, NC_000016.9 (30454952..30457224, complement)	ATP binding///nucleotide binding///selenide, water dikinase activity///transferase activity	selenocysteine biosynthetic process	cellular_component	GO:0005524///GO:0000166///GO:0004756///GO:0016740	GO:0016260	GO:0005575
200966_x_at	aldolase A, fructose-bisphosphate	ALDOA	226				Homo sapiens aldolase A, fructose-bisphosphate (ALDOA), transcript variant 1, mRNA	34577108	NM_000034				16p11.2	Chromosome 16, NC_000016.9 (30064491..30081735)	actin binding///cytoskeletal protein binding///fructose binding///fructose-bisphosphate aldolase activity///identical protein binding///lyase activity///protein binding///tubulin binding	ATP biosynthetic process///actin filament organization///fructose 1,6-bisphosphate metabolic process///fructose metabolic process///glycolysis///metabolic process///muscle cell homeostasis///regulation of cell shape///striated muscle contraction	I band///actin cytoskeleton///extracellular vesicular exosome	GO:0003779///GO:0008092///GO:0070061///GO:0004332///GO:0042802///GO:0016829///GO:0005515///GO:0015631	GO:0006754///GO:0007015///GO:0030388///GO:0006000///GO:0006096///GO:0008152///GO:0046716///GO:0008360///GO:0006941	GO:0031674///GO:0015629///GO:0070062
200969_at	stress-associated endoplasmic reticulum protein 1	SERP1	27230				602277844F1 NIH_MGC_86 Homo sapiens cDNA clone IMAGE:4365370 5-, mRNA sequence	12601522	BG107676				3q25.1	Chromosome 3, NC_000003.11 (150259780..150264428, complement)		plasma membrane organization///protein amino acid glycosylation///protein modification process///protein transport///response to stress///transmembrane transport	endoplasmic reticulum///endoplasmic reticulum membrane///integral to membrane///membrane///ribosome		GO:0007009///GO:0006486///GO:0006464///GO:0015031///GO:0006950///GO:0055085	GO:0005783///GO:0005789///GO:0016021///GO:0016020///GO:0005840
201012_at	annexin A1	ANXA1	301				Homo sapiens annexin A1 (ANXA1), mRNA	4502100	NM_000700				9q12-q21.2	Chromosome 9, NC_000009.11 (75766781..75785307)	calcium ion binding///calcium-dependent phospholipid binding///phospholipase A2 inhibitor activity///phospholipase inhibitor activity///phospholipid binding///protein binding///protein binding, bridging///receptor binding///structural molecule activity	anti-apoptosis///arachidonic acid secretion///cell cycle///cell surface receptor linked signaling pathway///cellular component movement///inflammatory response///keratinocyte differentiation///lipid metabolic process///peptide cross-linking///positive regulation of vesicle fusion///regulation of cell proliferation///signal transduction	basolateral plasma membrane///cilium///cornified envelope///cytoplasm///cytoplasm///extracellular region///nucleus///plasma membrane///sarcolemma	GO:0005509///GO:0005544///GO:0019834///GO:0004859///GO:0005543///GO:0005515///GO:0030674///GO:0005102///GO:0005198	GO:0006916///GO:0050482///GO:0007049///GO:0007166///GO:0006928///GO:0006954///GO:0030216///GO:0006629///GO:0018149///GO:0031340///GO:0042127///GO:0007165	GO:0016323///GO:0005929///GO:0001533///GO:0005737///GO:0005737///GO:0005576///GO:0005634///GO:0005886///GO:0042383
201030_x_at	lactate dehydrogenase B	LDHB	3945				Homo sapiens lactate dehydrogenase B (LDHB), transcript variant 1, mRNA	291575126	NM_002300				12p12.2-p12.1	Chromosome 12, NC_000012.11 (21788276..21810776, complement)	L-lactate dehydrogenase activity///NAD or NADH binding///identical protein binding///oxidoreductase activity	NAD metabolic process///cellular carbohydrate metabolic process///glycolysis///lactate metabolic process///oxidation reduction	cytoplasm///mitochondrion///soluble fraction	GO:0004459///GO:0051287///GO:0042802///GO:0016491	GO:0019674///GO:0044262///GO:0006096///GO:0006089///GO:0055114	GO:0005737///GO:0005739///GO:0005625
201040_at	guanine nucleotide binding protein (G protein), alpha inhibiting activity polypeptide 2	GNAI2	2771				Homo sapiens guanine nucleotide binding protein (G protein), alpha inhibiting activity polypeptide 2 (GNAI2), transcript variant 1, mRNA	49574535	NM_002070				3p21	Chromosome 3, NC_000003.11 (50273647..50296786)	GTP binding///GTPase activity///guanyl nucleotide binding///nucleotide binding///protein binding///signal transducer activity	G-protein coupled receptor protein signaling pathway///activation of MAPKK activity///adenosine receptor signaling pathway///gamma-aminobutyric acid signaling pathway///inhibition of adenylate cyclase activity by G-protein signaling pathway///intracellular protein kinase cascade///muscarinic acetylcholine receptor signaling pathway///negative regulation of adenylate cyclase activity///negative re…	cytosol///membrane fraction///membrane raft///nucleus///plasma membrane	GO:0005525///GO:0003924///GO:0019001///GO:0000166///GO:0005515///GO:0004871	GO:0007186///GO:0000186///GO:0001973///GO:0007214///GO:0007193///GO:0007243///GO:0007213///GO:0007194///GO:0051927///GO:0050805///GO:0008284///GO:0007584///GO:0007165	GO:0005829///GO:0005624///GO:0045121///GO:0005634///GO:0005886
201052_s_at	proteasome (prosome, macropain) inhibitor subunit 1 (PI31)	PSMF1	9491				602297261F1 NIH_MGC_87 Homo sapiens cDNA clone IMAGE:4391534 5-, mRNA sequence	12419014	BG029917				20p13	Chromosome 20, NC_000020.10 (1093906..1148426)	protein binding	anaphase-promoting complex-dependent proteasomal ubiquitin-dependent protein catabolic process///negative regulation of ubiquitin-protein ligase activity involved in mitotic cell cycle///positive regulation of ubiquitin-protein ligase activity involved in mitotic cell cycle///ubiquitin-dependent protein catabolic process	proteasome core complex	GO:0005515	GO:0031145///GO:0051436///GO:0051437///GO:0006511	GO:0005839
201066_at	cytochrome c-1	CYC1	1537				Homo sapiens cytochrome c-1 (CYC1), nuclear gene encoding mitochondrial protein, mRNA	148529008	NM_001916				8q24.3	Chromosome 8, NC_000008.10 (145149960..145152428)	electron transporter, transferring electrons from CoQH2-cytochrome c reductase complex and cytochrome c oxidase complex activity///heme binding///metal ion binding	electron transport chain///transport	integral to membrane///membrane///mitochondrial inner membrane///mitochondrion///respiratory chain	GO:0045155///GO:0020037///GO:0046872	GO:0022900///GO:0006810	GO:0016021///GO:0016020///GO:0005743///GO:0005739///GO:0070469
201072_s_at	SWI/SNF related, matrix associated, actin dependent regulator of chromatin, subfamily c, member 1	SMARCC1	6599				xf75e01.x1 NCI_CGAP_Gas4 Homo sapiens cDNA clone IMAGE:2623896 3- similar to TR:Q92922 Q92922 SWI/SNF COMPLEX 155 KDA SUBUNIT. ;, mRNA sequence	6200058	AW152160				3p23-p21	Chromosome 3, NC_000003.11 (47627378..47823405, complement)	DNA binding///chromatin binding///protein N-terminus binding///protein binding///transcription coactivator activity	chromatin assembly or disassembly///chromatin remodeling///insulin receptor signaling pathway///nervous system development///organ morphogenesis///positive regulation of transcription from RNA polymerase II promoter///positive regulation of transcription, DNA-dependent///regulation of transcription///regulation of transcription from RNA polymerase II promoter	SWI/SNF complex///SWI/SNF-type complex///XY body///chromatin///intracellular///nBAF complex///npBAF complex///nucleoplasm///nucleus	GO:0003677///GO:0003682///GO:0047485///GO:0005515///GO:0003713	GO:0006333///GO:0006338///GO:0008286///GO:0007399///GO:0009887///GO:0045944///GO:0045893///GO:0045449///GO:0006357	GO:0016514///GO:0070603///GO:0001741///GO:0000785///GO:0005622///GO:0071565///GO:0071564///GO:0005654///GO:0005634
201089_at	ATPase, H+ transporting, lysosomal 56/58kDa, V1 subunit B2	ATP6V1B2	526				Homo sapiens ATPase, H+ transporting, lysosomal 56/58kDa, V1 subunit B2 (ATP6V1B2), mRNA	87159809	NM_001693				8p22-p21	Chromosome 8, NC_000008.10 (20054704..20079207)	ATP binding///hydrogen ion transmembrane transporter activity///hydrogen ion transporting ATP synthase activity, rotational mechanism///hydrolase activity///hydrolase activity, acting on acid anhydrides, catalyzing transmembrane movement of substances///proton-transporting ATPase activity, rotational mechanism	ATP metabolic process///ATP synthesis coupled proton transport///ion transport///proton transport	Golgi apparatus///cytosol///endomembrane system///integral to membrane///intracellular membrane-bounded organelle///melanosome///plasma membrane///proton-transporting V-type ATPase, V1 domain	GO:0005524///GO:0015078///GO:0046933///GO:0016787///GO:0016820///GO:0046961	GO:0046034///GO:0015986///GO:0006811///GO:0015992	GO:0005794///GO:0005829///GO:0012505///GO:0016021///GO:0043231///GO:0042470///GO:0005886///GO:0033180
201095_at	death-associated protein	DAP	1611				Homo sapiens death-associated protein (DAP), mRNA	149999367	NM_004394				5p15.2	Chromosome 5, NC_000005.9 (10679342..10761387, complement)		apoptosis///induction of apoptosis by extracellular signals			GO:0006915///GO:0008624
201096_s_at	ADP-ribosylation factor 4	ARF4	378				AL537042 Homo sapiens FETAL BRAIN Homo sapiens cDNA clone CS0DF017YF17 5-PRIME, mRNA sequence	45712836	AL537042				3p21.2-p21.1	Chromosome 3, NC_000003.11 (57557090..57583215, complement)	GTP binding///GTPase activity///epidermal growth factor receptor binding///nucleotide binding	brain development///epidermal growth factor receptor signaling pathway///protein transport///response to axon injury///small GTPase mediated signal transduction///vesicle-mediated transport	Golgi apparatus///cytoplasm///intracellular///plasma membrane	GO:0005525///GO:0003924///GO:0005154///GO:0000166	GO:0007420///GO:0007173///GO:0015031///GO:0048678///GO:0007264///GO:0016192	GO:0005794///GO:0005737///GO:0005622///GO:0005886
201113_at	Tu translation elongation factor, mitochondrial	TUFM	7284				Homo sapiens Tu translation elongation factor, mitochondrial (TUFM), nuclear gene encoding mitochondrial protein, mRNA	169658370	NM_003321				16p11.2	Chromosome 16, NC_000016.9 (28853732..28857729, complement)	GTP binding///GTPase activity///nucleotide binding///protein binding///translation elongation factor activity	translational elongation	intracellular///mitochondrial nucleoid///mitochondrion	GO:0005525///GO:0003924///GO:0000166///GO:0005515///GO:0003746	GO:0006414	GO:0005622///GO:0042645///GO:0005739
201114_x_at	proteasome (prosome, macropain) subunit, alpha type, 7	PSMA7	5688				Homo sapiens proteasome (prosome, macropain) subunit, alpha type, 7 (PSMA7), mRNA	23110945	NM_002792				20q13.33	Chromosome 20, NC_000020.10 (60711791..60718474, complement)	identical protein binding///peptidase activity///protein binding///threonine-type endopeptidase activity	anaphase-promoting complex-dependent proteasomal ubiquitin-dependent protein catabolic process///interspecies interaction between organisms///negative regulation of ubiquitin-protein ligase activity involved in mitotic cell cycle///positive regulation of ubiquitin-protein ligase activity involved in mitotic cell cycle///proteolysis involved in cellular protein catabolic process///ubiquitin-depend…	cytoplasm///nucleus///proteasome complex///proteasome core complex, alpha-subunit complex	GO:0042802///GO:0008233///GO:0005515///GO:0004298	GO:0031145///GO:0044419///GO:0051436///GO:0051437///GO:0051603///GO:0006511	GO:0005737///GO:0005634///GO:0000502///GO:0019773
201115_at	polymerase (DNA directed), delta 2, regulatory subunit 50kDa	POLD2	5425				Homo sapiens polymerase (DNA directed), delta 2, regulatory subunit 50kDa (POLD2), transcript variant 2, mRNA	187936922	NM_006230				7p13	Chromosome 7, NC_000007.13 (44154286..44163147, complement)	DNA binding///DNA-directed DNA polymerase activity///nucleotidyltransferase activity///protein binding///transferase activity	DNA replication///DNA-dependent DNA replication///nucleotide-excision repair, DNA gap filling	nucleoplasm///nucleus	GO:0003677///GO:0003887///GO:0016779///GO:0005515///GO:0016740	GO:0006260///GO:0006261///GO:0006297	GO:0005654///GO:0005634
201157_s_at	N-myristoyltransferase 1	NMT1	4836				Homo sapiens myristoyl CoA:protein N-myristoyltransferase mRNA, complete cds	2760893	AF020500				17q21.31	Chromosome 17, NC_000017.10 (43138680..43186384)	catalytic activity///glycylpeptide N-tetradecanoyltransferase activity///myristoyltransferase activity///transferase activity	N-terminal protein lipidation///N-terminal protein myristoylation///in utero embryonic development///protein lipoylation	cytoplasm///cytosol	GO:0003824///GO:0004379///GO:0019107///GO:0016740	GO:0006498///GO:0006499///GO:0001701///GO:0009249	GO:0005737///GO:0005829
201190_s_at	phosphatidylinositol transfer protein, alpha	PITPNA	5306				ym27b09.s1 Soares infant brain 1NIB Homo sapiens cDNA clone IMAGE:49287 3-, mRNA sequence	880467	H15647				17p13.3	Chromosome 17, NC_000017.10 (1421283..1466110, complement)	phosphatidylcholine transmembrane transporter activity///phosphatidylinositol transporter activity///phospholipid binding///protein binding	lipid metabolic process///phospholipid transport///transport///visual perception	cytoplasm///intracellular///intracellular membrane-bounded organelle///nucleus	GO:0008525///GO:0008526///GO:0005543///GO:0005515	GO:0006629///GO:0015914///GO:0006810///GO:0007601	GO:0005737///GO:0005622///GO:0043231///GO:0005634
201222_s_at	RAD23 homolog B (S. cerevisiae)	RAD23B	5887				AL527365 Homo sapiens NEUROBLASTOMA COT 25-NORMALIZED Homo sapiens cDNA clone CS0DC021YG08 5-PRIME, mRNA sequence	45702474	AL527365				9q31.2	Chromosome 9, NC_000009.11 (110045544..110094470)	damaged DNA binding///protein binding///single-stranded DNA binding	nucleotide-excision repair///nucleotide-excision repair, DNA damage removal///proteasomal ubiquitin-dependent protein catabolic process///spermatogenesis	cytoplasm///nucleoplasm///nucleus///proteasome complex	GO:0003684///GO:0005515///GO:0003697	GO:0006289///GO:0000718///GO:0043161///GO:0007283	GO:0005737///GO:0005654///GO:0005634///GO:0000502
201253_s_at	CDP-diacylglycerol--inositol 3-phosphatidyltransferase	CDIPT	10423				Homo sapiens CDP-diacylglycerol--inositol 3-phosphatidyltransferase (CDIPT), mRNA	116812598	NM_006319				16p11.2	Chromosome 16, NC_000016.9 (29869678..29874578, complement)	CDP-diacylglycerol-inositol 3-phosphatidyltransferase activity///alcohol binding///diacylglycerol binding///manganese ion binding///phosphatidylinositol transporter activity///phosphotransferase activity, for other substituted phosphate groups///sugar binding///transferase activity	CDP-diacylglycerol metabolic process///phospholipid biosynthetic process	Golgi apparatus///Golgi membrane///endoplasmic reticulum///endoplasmic reticulum membrane///integral to membrane///plasma membrane	GO:0003881///GO:0043178///GO:0019992///GO:0030145///GO:0008526///GO:0016780///GO:0005529///GO:0016740	GO:0046341///GO:0008654	GO:0005794///GO:0000139///GO:0005783///GO:0005789///GO:0016021///GO:0005886
201255_x_at	HLA-B associated transcript 3	BAT3	7917				Homo sapiens HLA-B associated transcript 3 (BAT3), transcript variant 1, mRNA	149158691	NM_004639				6p21.3	Chromosome 6, NC_000006.11 (31606805..31620477, complement)	protein binding		nucleus	GO:0005515		GO:0005634
201263_at	threonyl-tRNA synthetase	TARS	6897				Homo sapiens threonyl-tRNA synthetase (TARS), mRNA	38202254	NM_152295				5p13.2	Chromosome 5, NC_000005.9 (33440898..33468196)	ATP binding///ligase activity///nucleotide binding///protein binding///protein homodimerization activity///threonine-tRNA ligase activity///threonine-tRNA ligase activity	threonyl-tRNA aminoacylation///translation	cytoplasm///cytosol	GO:0005524///GO:0016874///GO:0000166///GO:0005515///GO:0042803///GO:0004829///GO:0004829	GO:0006435///GO:0006412	GO:0005737///GO:0005829
201281_at	adhesion regulating molecule 1	ADRM1	11047				Homo sapiens adhesion regulating molecule 1 (ADRM1), transcript variant 1, mRNA	28373191	NM_007002				20q13.33	Chromosome 20, NC_000020.10 (60878027..60883918)	endopeptidase activator activity///protease binding///proteasome binding	RNA elongation from RNA polymerase II promoter///proteasome assembly	cytoplasm///integral to plasma membrane///membrane fraction///nucleus///proteasome complex	GO:0061133///GO:0002020///GO:0070628	GO:0006368///GO:0043248	GO:0005737///GO:0005887///GO:0005624///GO:0005634///GO:0000502
201284_s_at	N-acylaminoacyl-peptide hydrolase	APEH	327				Homo sapiens N-acylaminoacyl-peptide hydrolase (APEH), mRNA	23510450	NM_001640				3p21.31	Chromosome 3, NC_000003.11 (49711435..49720934)	hydrolase activity///serine-type endopeptidase activity	proteolysis	cytoplasm	GO:0016787///GO:0004252	GO:0006508	GO:0005737
201293_x_at	peptidylprolyl isomerase A (cyclophilin A)	PPIA	5478				Homo sapiens peptidylprolyl isomerase A (cyclophilin A) (PPIA), mRNA	114520617	NM_021130				7p13	Chromosome 7, NC_000007.13 (44836241..44842716)	isomerase activity///peptide binding///peptidyl-prolyl cis-trans isomerase activity///protein binding///unfolded protein binding///virion binding	initiation of viral infection///interspecies interaction between organisms///protein folding///provirus integration///regulation of viral genome replication///regulation of viral genome replication	cytoplasm///cytosol///cytosol///extracellular region///nucleus	GO:0016853///GO:0042277///GO:0003755///GO:0005515///GO:0051082///GO:0046790	GO:0019059///GO:0044419///GO:0006457///GO:0019047///GO:0045069///GO:0045069	GO:0005737///GO:0005829///GO:0005829///GO:0005576///GO:0005634
201316_at	proteasome (prosome, macropain) subunit, alpha type, 2	PSMA2	5683				AL523904 Homo sapiens NEUROBLASTOMA COT 25-NORMALIZED Homo sapiens cDNA clone CS0DC003YB07 3-PRIME, mRNA sequence	45699168	AL523904				7p13	Chromosome 7, NC_000007.13 (42956460..42971805, complement)	peptidase activity///protein binding///threonine-type endopeptidase activity	anaphase-promoting complex-dependent proteasomal ubiquitin-dependent protein catabolic process///negative regulation of ubiquitin-protein ligase activity involved in mitotic cell cycle///positive regulation of ubiquitin-protein ligase activity involved in mitotic cell cycle///proteolysis involved in cellular protein catabolic process///response to virus///ubiquitin-dependent protein catabolic pro…	cytoplasm///nucleus///proteasome complex///proteasome core complex, alpha-subunit complex	GO:0008233///GO:0005515///GO:0004298	GO:0031145///GO:0051436///GO:0051437///GO:0051603///GO:0009615///GO:0006511	GO:0005737///GO:0005634///GO:0000502///GO:0019773
201326_at	chaperonin containing TCP1, subunit 6A (zeta 1)	CCT6A	908				601304610F1 NIH_MGC_39 Homo sapiens cDNA clone IMAGE:3639098 5-, mRNA sequence	10151022	BE737030				7p11.2	Chromosome 7, NC_000007.13 (56119378..56131682)	ATP binding///nucleotide binding///unfolded protein binding	protein folding	chaperonin-containing T-complex///cytoplasm///cytosol	GO:0005524///GO:0000166///GO:0051082	GO:0006457	GO:0005832///GO:0005737///GO:0005829
201362_at	influenza virus NS1A binding protein	IVNS1ABP	10625				Homo sapiens NS1-binding protein-like protein mRNA, complete cds	12003206	AF205218				1q25.1-q31.1	Chromosome 1, NC_000001.10 (185265520..185286461, complement)	protein binding	RNA splicing///interspecies interaction between organisms///response to virus///transcription from RNA polymerase III promoter	cytoplasm///cytoskeleton///nucleoplasm///nucleus///spliceosomal complex///transcription factor complex	GO:0005515	GO:0008380///GO:0044419///GO:0009615///GO:0006383	GO:0005737///GO:0005856///GO:0005654///GO:0005634///GO:0005681///GO:0005667
201374_x_at	protein phosphatase 2, catalytic subunit, beta isozyme	PPP2CB	5516				tc64g11.x1 Soares_NhHMPu_S1 Homo sapiens cDNA clone IMAGE:2069444 3- similar to gb:M60484_rna1 PROTEIN PHOSPHATASE PP2A-BETA, CATALYTIC SUBUNIT (HUMAN);, mRNA sequence	4189747	AI379894				8p12	Chromosome 8, NC_000008.10 (30643126..30670352, complement)	hydrolase activity///metal ion binding///protein C-terminus binding///protein binding///protein domain specific binding///contributes_to protein serine/threonine phosphatase activity	negative regulation of Ras protein signal transduction///negative regulation of apoptosis///proteasomal ubiquitin-dependent protein catabolic process///protein amino acid dephosphorylation///regulation of gene expression///response to antibiotic///response to hydrogen peroxide	chromosome, centromeric region///cytoplasm///cytoskeleton///nucleus///protein phosphatase type 2A complex///spindle pole	GO:0016787///GO:0046872///GO:0008022///GO:0005515///GO:0019904///contributes_to GO:0004722	GO:0046580///GO:0043066///GO:0043161///GO:0006470///GO:0010468///GO:0046677///GO:0042542	GO:0000775///GO:0005737///GO:0005856///GO:0005634///GO:0000159///GO:0000922
201462_at	secernin 1	SCRN1	9805				Homo sapiens secernin 1 (SCRN1), transcript variant 2, mRNA	224465186	NM_014766				7p14.3-p14.1	Chromosome 7, NC_000007.13 (29959719..30029905, complement)	dipeptidase activity///molecular_function	exocytosis///proteolysis	cytoplasm///nuclear membrane///nucleus	GO:0016805///GO:0003674	GO:0006887///GO:0006508	GO:0005737///GO:0031965///GO:0005634
201467_s_at	NAD(P)H dehydrogenase, quinone 1	NQO1	1728				ox97c05.x1 Soares_senescent_fibroblasts_NbHSF Homo sapiens cDNA clone IMAGE:1664264 3- similar to gb:J03934 NAD(P)H DEHYDROGENASE (HUMAN);, mRNA sequence	3279068	AI039874				16q22.1	Chromosome 16, NC_000016.9 (69743304..69760533, complement)	NAD(P)H dehydrogenase (quinone) activity///coenzyme binding///cytochrome-b5 reductase activity///electron carrier activity///oxidoreductase activity	negative regulation of catalytic activity///nitric oxide biosynthetic process///oxidation reduction///positive regulation of neuron apoptosis///response to oxidative stress///response to toxin///synaptic transmission, cholinergic///xenobiotic metabolic process	cytoplasm	GO:0003955///GO:0050662///GO:0004128///GO:0009055///GO:0016491	GO:0043086///GO:0006809///GO:0055114///GO:0043525///GO:0006979///GO:0009636///GO:0007271///GO:0006805	GO:0005737
201509_at	isocitrate dehydrogenase 3 (NAD+) beta	IDH3B	3420				Homo sapiens isocitrate dehydrogenase 3 (NAD+) beta (IDH3B), nuclear gene encoding mitochondrial protein, transcript variant 1, mRNA	28178820	NM_006899				20p13	Chromosome 20, NC_000020.10 (2639041..2644843, complement)	NAD or NADH binding///electron carrier activity///isocitrate dehydrogenase (NAD+) activity///magnesium ion binding///oxidoreductase activity///oxidoreductase activity, acting on the CH-OH group of donors, NAD or NADP as acceptor	2-oxoglutarate metabolic process///NADH metabolic process///isocitrate metabolic process///oxidation reduction///response to stimulus///tricarboxylic acid cycle///visual perception	mitochondrion	GO:0051287///GO:0009055///GO:0004449///GO:0000287///GO:0016491///GO:0016616	GO:0006103///GO:0006734///GO:0006102///GO:0055114///GO:0050896///GO:0006099///GO:0007601	GO:0005739
201517_at	nuclear cap binding protein subunit 2, 20kDa	NCBP2	22916				Homo sapiens nuclear cap binding protein subunit 2, 20kDa, mRNA (cDNA clone MGC:4991 IMAGE:3458927), complete cds	12654824	BC001255				3q29	Chromosome 3, NC_000003.11 (196662273..196669464, complement)	RNA 7-methylguanosine cap binding///NOT RNA binding///RNA cap binding///nucleotide binding///protein binding	RNA splicing///RNA splicing///gene silencing by RNA///mRNA capping///mRNA transport///nuclear-transcribed mRNA catabolic process, nonsense-mediated decay///nuclear-transcribed mRNA catabolic process, nonsense-mediated decay///positive regulation of RNA export from nucleus///regulation of translational initiation///snRNA export from nucleus///snRNA export from nucleus///spliceosomal snRNP assembly…	cytoplasm///cytosol///mRNA cap binding complex///nucleoplasm///nucleoplasm///nucleus///nucleus	GO:0000340///NOT GO:0003723///GO:0000339///GO:0000166///GO:0005515	GO:0008380///GO:0008380///GO:0031047///GO:0006370///GO:0051028///GO:0000184///GO:0000184///GO:0046833///GO:0006446///GO:0006408///GO:0006408///GO:0000387///GO:0006810	GO:0005737///GO:0005829///GO:0005845///GO:0005654///GO:0005654///GO:0005634///GO:0005634
201525_at	apolipoprotein D	APOD	347				Homo sapiens apolipoprotein D (APOD), mRNA	195976767	NM_001647				3q26.2-qter	Chromosome 3, NC_000003.11 (195295573..195311076, complement)	lipid binding///lipid transporter activity///protein binding///retinoid binding///transporter activity	lipid metabolic process	extracellular region///extracellular space	GO:0008289///GO:0005319///GO:0005515///GO:0005501///GO:0005215	GO:0006629	GO:0005576///GO:0005615
201528_at	replication protein A1, 70kDa	RPA1	6117				602439888F1 NIH_MGC_48 Homo sapiens cDNA clone IMAGE:4566380 5-, mRNA sequence	13291862	BG398414				17p13.3	Chromosome 17, NC_000017.10 (1733273..1802848)	DNA binding///chromatin binding///metal ion binding///protein binding///single-stranded DNA binding	DNA recombination///DNA repair///DNA replication///DNA-dependent DNA replication///chromosome organization///double-strand break repair via homologous recombination///hemopoiesis///homeostasis of number of cells within a tissue///in utero embryonic development///meiosis///nucleotide-excision repair, DNA damage removal///nucleotide-excision repair, DNA gap filling///positive regulation of cell pro…	DNA replication factor A complex///PML body///actin cytoskeleton///condensed nuclear chromosome///cytoplasm///male germ cell nucleus///nucleoplasm///nucleus	GO:0003677///GO:0003682///GO:0046872///GO:0005515///GO:0003697	GO:0006310///GO:0006281///GO:0006260///GO:0006261///GO:0051276///GO:0000724///GO:0030097///GO:0048873///GO:0001701///GO:0007126///GO:0000718///GO:0006297///GO:0008284	GO:0005662///GO:0016605///GO:0015629///GO:0000794///GO:0005737///GO:0001673///GO:0005654///GO:0005634
201554_x_at	glycogenin 1	GYG1	2992				Homo sapiens glycogenin 1 (GYG1), transcript variant 1, mRNA	296040503	NM_004130				3q24-q25.1	Chromosome 3, NC_000003.11 (148709375..148745419)	glucose binding///glycogenin glucosyltransferase activity///protein binding///transferase activity, transferring glycosyl groups	glycogen biosynthetic process	cytosol///soluble fraction	GO:0005536///GO:0008466///GO:0005515///GO:0016757	GO:0005978	GO:0005829///GO:0005625
201576_s_at	galactosidase, beta 1	GLB1	2720				Homo sapiens galactosidase, beta 1 (GLB1), transcript variant 1, mRNA	119372307	NM_000404				3p21.33	Chromosome 3, NC_000003.11 (33038100..33138694, complement)	beta-galactosidase activity///cation binding///hydrolase activity, hydrolyzing O-glycosyl compounds///protein binding	carbohydrate metabolic process///metabolic process	cytoplasm///lysosome///perinuclear region of cytoplasm	GO:0004565///GO:0043169///GO:0004553///GO:0005515	GO:0005975///GO:0008152	GO:0005737///GO:0005764///GO:0048471
201591_s_at	nischarin	NISCH	11188				Homo sapiens nischarin (NISCH), mRNA	144953896	NM_007184				3p21.1	Chromosome 3, NC_000003.11 (52489524..52527088)	integrin binding///phosphoinositide binding///protein binding///receptor activity	Rac protein signal transduction///actin cytoskeleton organization///apoptosis///cell communication///negative regulation of cell migration	cytoplasm///cytosol///early endosome///plasma membrane///recycling endosome	GO:0005178///GO:0035091///GO:0005515///GO:0004872	GO:0016601///GO:0030036///GO:0006915///GO:0007154///GO:0030336	GO:0005737///GO:0005829///GO:0005769///GO:0005886///GO:0055037
201592_at	eukaryotic translation initiation factor 3, subunit H	EIF3H	8667				Homo sapiens eukaryotic translation initiation factor 3, subunit H (EIF3H), mRNA	83656776	NM_003756				8q23.3-q24.11	Chromosome 8, NC_000008.10 (117657055..117768062, complement)	protein binding///contributes_to translation initiation factor activity///contributes_to translation initiation factor activity	regulation of translational initiation///translational initiation///translational initiation	cytoplasm///cytosol///eukaryotic translation initiation factor 3 complex	GO:0005515///contributes_to GO:0003743///contributes_to GO:0003743	GO:0006446///GO:0006413///GO:0006413	GO:0005737///GO:0005829///GO:0005852
201618_x_at	glycosylphosphatidylinositol anchor attachment protein 1 homolog (yeast)	GPAA1	8733				Homo sapiens glycosylphosphatidylinositol anchor attachment protein 1 homolog (yeast) (GPAA1), mRNA	83367079	NM_003801				8q24.3	Chromosome 8, NC_000008.10 (145137524..145141119)	contributes_to GPI anchor binding///contributes_to GPI-anchor transamidase activity///protein binding///tubulin binding	attachment of GPI anchor to protein///attachment of GPI anchor to protein///attachment of GPI anchor to protein///protein complex assembly///protein retention in ER lumen	GPI-anchor transamidase complex///endoplasmic reticulum///endoplasmic reticulum membrane///integral to membrane///membrane	contributes_to GO:0034235///contributes_to GO:0003923///GO:0005515///GO:0015631	GO:0016255///GO:0016255///GO:0016255///GO:0006461///GO:0006621	GO:0042765///GO:0005783///GO:0005789///GO:0016021///GO:0016020
201628_s_at	Ras-related GTP binding A	RRAGA	10670				Homo sapiens Ras-related GTP binding A (RRAGA), mRNA	57863286	NM_006570				9p22.1	Chromosome 9, NC_000009.11 (19049372..19051023)	GTP binding///nucleotide binding///phosphoprotein binding///protein binding///protein heterodimerization activity///protein homodimerization activity	apoptosis///cell death///interspecies interaction between organisms///positive regulation of cytolysis///virus-host interaction	Golgi apparatus///cytoplasm///intracellular membrane-bounded organelle///nucleus	GO:0005525///GO:0000166///GO:0051219///GO:0005515///GO:0046982///GO:0042803	GO:0006915///GO:0008219///GO:0044419///GO:0045919///GO:0019048	GO:0005794///GO:0005737///GO:0043231///GO:0005634
201638_s_at	cleavage and polyadenylation specific factor 1, 160kDa	CPSF1	29894				7f33f02.x1 NCI_CGAP_CLL1 Homo sapiens cDNA clone IMAGE:3296475 3- similar to SW:CPSA_HUMAN Q10570 CLEAVAGE AND POLYADENYLATION SPECIFICITY FACTOR, 160 KD SUBUNIT ;, mRNA sequence	10037183	BE676642				8q24.23	Chromosome 8, NC_000008.10 (145618446..145634733, complement)	RNA binding///mRNA 3'-UTR binding///protein binding	RNA splicing///mRNA cleavage///mRNA polyadenylation	mRNA cleavage and polyadenylation specificity factor complex///nucleoplasm///nucleus	GO:0003723///GO:0003730///GO:0005515	GO:0008380///GO:0006379///GO:0006378	GO:0005847///GO:0005654///GO:0005634
201644_at	tissue specific transplantation antigen P35B	TSTA3	7264				Homo sapiens tissue specific transplantation antigen P35B (TSTA3), mRNA	194394229	NM_003313				8q24.3	Chromosome 8, NC_000008.10 (144694788..144699732, complement)	GDP-4-dehydro-D-rhamnose reductase activity///GDP-L-fucose synthase activity///binding///catalytic activity///coenzyme binding///electron carrier activity///isomerase activity///oxidoreductase activity	'de novo' GDP-L-fucose biosynthetic process///cellular metabolic process///cytolysis///leukocyte cell-cell adhesion///nucleotide-sugar metabolic process///oxidation reduction	cytoplasm	GO:0042356///GO:0050577///GO:0005488///GO:0003824///GO:0050662///GO:0009055///GO:0016853///GO:0016491	GO:0042351///GO:0044237///GO:0019835///GO:0007159///GO:0009225///GO:0055114	GO:0005737
201645_at	tenascin C	TNC	3371				Homo sapiens tenascin C (TNC), mRNA	153946394	NM_002160				9q33	Chromosome 9, NC_000009.11 (117782805..117880486, complement)	binding///receptor binding///syndecan binding	cell adhesion///mesenchymal-epithelial cell signaling involved in prostate gland development///neuromuscular junction development///prostate gland epithelium morphogenesis///response to wounding///signal transduction	basement membrane///colocalizes_with extracellular matrix///extracellular region///extracellular space	GO:0005488///GO:0005102///GO:0045545	GO:0007155///GO:0060739///GO:0007528///GO:0060740///GO:0009611///GO:0007165	GO:0005604///colocalizes_with GO:0031012///GO:0005576///GO:0005615
201663_s_at	structural maintenance of chromosomes 4	SMC4	10051				Homo sapiens structural maintenance of chromosomes 4 (SMC4), transcript variant 1, mRNA	50658064	NM_005496				3q26.1	Chromosome 3, NC_000003.11 (160117430..160152741)	ATP binding///nucleotide binding///protein binding///protein heterodimerization activity	cell cycle///cell division///mitotic chromosome condensation///mitotic sister chromatid segregation	chromosome///condensin complex///condensin complex///cytoplasm///nucleus	GO:0005524///GO:0000166///GO:0005515///GO:0046982	GO:0007049///GO:0051301///GO:0007076///GO:0000070	GO:0005694///GO:0000796///GO:0000796///GO:0005737///GO:0005634
201718_s_at	erythrocyte membrane protein band 4.1-like 2	EPB41L2	2037				UI-H-BI4-aom-c-09-0-UI.s1 NCI_CGAP_Sub8 Homo sapiens cDNA clone IMAGE:3085432 3-, mRNA sequence	11594983	BF511685				6q23	Chromosome 6, NC_000006.11 (131160487..131384462, complement)	PH domain binding///actin binding///protein binding///spectrin binding///structural molecule activity	cortical actin cytoskeleton organization	cytoplasm///cytoskeleton///extrinsic to membrane///plasma membrane///spectrin	GO:0042731///GO:0003779///GO:0005515///GO:0030507///GO:0005198	GO:0030866	GO:0005737///GO:0005856///GO:0019898///GO:0005886///GO:0008091
201738_at	eukaryotic translation initiation factor 1B	EIF1B	10289				Homo sapiens eukaryotic translation initiation factor 1B (EIF1B), mRNA	49574539	NM_005875				3p22.1	Chromosome 3, NC_000003.11 (40351173..40353915)	protein binding///translation initiation factor activity	regulation of translational initiation	cellular_component	GO:0005515///GO:0003743	GO:0006446	GO:0005575
201746_at	tumor protein p53	TP53	7157				Homo sapiens tumor protein p53 (TP53), transcript variant 1, mRNA	187830767	NM_000546				17p13.1	Chromosome 17, NC_000017.10 (7571720..7590863, complement)	ATP binding///DNA binding///DNA strand annealing activity///chaperone binding///chromatin binding///copper ion binding///enzyme binding///histone deacetylase regulator activity///metal ion binding///promoter binding///protein N-terminus binding///protein binding///protein heterodimerization activity///transcription activator activity///transcription factor activity///transcription factor binding/…	B cell lineage commitment///DNA damage response, signal transduction by p53 class mediator///DNA damage response, signal transduction by p53 class mediator resulting in induction of apoptosis///DNA damage response, signal transduction by p53 class mediator resulting in transcription of p21 class mediator///ER overload response///G1/S DNA damage checkpoint///Ras protein signal transduction///T cel…	PML body///cytoplasm///cytosol///endoplasmic reticulum///insoluble fraction///mitochondrion///colocalizes_with nuclear body///nuclear matrix///nucleolus///nucleoplasm///nucleoplasm///nucleus///protein complex///replication fork///colocalizes_with transcription factor TFIID complex	GO:0005524///GO:0003677///GO:0000739///GO:0051087///GO:0003682///GO:0005507///GO:0019899///GO:0035033///GO:0046872///GO:0010843///GO:0047485///GO:0005515///GO:0046982///GO:0016563///GO:0003700///GO:0008134///GO:0008270	GO:0002326///GO:0030330///GO:0042771///GO:0006978///GO:0006983///GO:0031571///GO:0007265///GO:0033077///GO:0002360///GO:0002309///GO:0008635///GO:0006915///GO:0006284///GO:0007569///GO:0007050///GO:0007050///GO:0030154///GO:0008283///GO:0034644///GO:0042149///GO:0007417///GO:0051276///GO:0006302///GO:0009792///GO:0007369///GO:0001701///GO:0008629///GO:0044419///GO:0035264///GO:0007275///GO:000815…	GO:0016605///GO:0005737///GO:0005829///GO:0005783///GO:0005626///GO:0005739///colocalizes_with GO:0016604///GO:0016363///GO:0005730///GO:0005654///GO:0005654///GO:0005634///GO:0043234///GO:0005657///colocalizes_with GO:0005669
201754_at	cytochrome c oxidase subunit VIc	COX6C	1345				Homo sapiens cytochrome c oxidase subunit VIc (COX6C), nuclear gene encoding mitochondrial protein, mRNA	17999531	NM_004374				8q22-q23	Chromosome 8, NC_000008.10 (100890372..100905895, complement)	cytochrome-c oxidase activity	generation of precursor metabolites and energy	integral to membrane///membrane///mitochondrial inner membrane///mitochondrion	GO:0004129	GO:0006091	GO:0016021///GO:0016020///GO:0005743///GO:0005739
201772_at	antizyme inhibitor 1	AZIN1	51582				Homo sapiens antizyme inhibitor 1 (AZIN1), transcript variant 1, mRNA	62526034	NM_015878				8q22.3	Chromosome 8, NC_000008.10 (103838536..103876397, complement)	catalytic activity///enzyme inhibitor activity///ornithine decarboxylase activator activity///ornithine decarboxylase inhibitor activity///protein binding	polyamine biosynthetic process		GO:0003824///GO:0004857///GO:0042978///GO:0008073///GO:0005515	GO:0006596
201779_s_at	ring finger protein 13	RNF13	11342				Homo sapiens clone 24450 RING zinc finger protein RZF mRNA, complete cds	3387924	AF070558				3q25.1	Chromosome 3, NC_000003.11 (149530475..149679926)	ligase activity///metal ion binding///protein binding///ubiquitin-protein ligase activity///zinc ion binding	protein autoubiquitination	Golgi apparatus///Golgi membrane///cytoplasm///endoplasmic reticulum///endoplasmic reticulum membrane///endosome///integral to membrane///late endosome membrane///lysosomal membrane///membrane///nuclear inner membrane///nucleus	GO:0016874///GO:0046872///GO:0005515///GO:0004842///GO:0008270	GO:0051865	GO:0005794///GO:0000139///GO:0005737///GO:0005783///GO:0005789///GO:0005768///GO:0016021///GO:0031902///GO:0005765///GO:0016020///GO:0005637///GO:0005634
201786_s_at	adenosine deaminase, RNA-specific	ADAR	103				Homo sapiens adenosine deaminase, RNA-specific (ADAR), transcript variant 1, mRNA	70166851	NM_001111				1q21.1-q21.2	Chromosome 1, NC_000001.10 (154554533..154600437, complement)	DNA binding///double-stranded RNA adenosine deaminase activity///double-stranded RNA adenosine deaminase activity///double-stranded RNA binding///hydrolase activity///metal ion binding	base conversion or substitution editing///gene silencing by RNA///mRNA processing	cytoplasm///intracellular///nucleolus///nucleus///nucleus	GO:0003677///GO:0003726///GO:0003726///GO:0003725///GO:0016787///GO:0046872	GO:0016553///GO:0031047///GO:0006397	GO:0005737///GO:0005622///GO:0005730///GO:0005634///GO:0005634
201792_at	AE binding protein 1	AEBP1	165				Homo sapiens AE binding protein 1 (AEBP1), mRNA	53692188	NM_001129				7p13	Chromosome 7, NC_000007.13 (44143960..44154159)	carboxypeptidase activity///metallocarboxypeptidase activity///transcription corepressor activity///transcription factor activity///zinc ion binding	cell adhesion///muscle organ development///proteolysis///regulation of transcription, DNA-dependent///skeletal system development	cytoplasm///colocalizes_with extracellular matrix///extracellular region///extracellular space///nucleus	GO:0004180///GO:0004181///GO:0003714///GO:0003700///GO:0008270	GO:0007155///GO:0007517///GO:0006508///GO:0006355///GO:0001501	GO:0005737///colocalizes_with GO:0031012///GO:0005576///GO:0005615///GO:0005634
201818_at	lysophosphatidylcholine acyltransferase 1	LPCAT1	79888				Homo sapiens lysophosphatidylcholine acyltransferase 1 (LPCAT1), mRNA	33946290	NM_024830				5p15.33	Chromosome 5, NC_000005.9 (1461542..1524076, complement)	1-acylglycerophosphocholine O-acyltransferase activity///1-alkylglycerophosphocholine O-acetyltransferase activity///acyltransferase activity///calcium ion binding///transferase activity	metabolic process///phospholipid biosynthetic process	Golgi apparatus///Golgi membrane///endoplasmic reticulum///endoplasmic reticulum membrane///integral to membrane///membrane	GO:0047184///GO:0047192///GO:0008415///GO:0005509///GO:0016740	GO:0008152///GO:0008654	GO:0005794///GO:0000139///GO:0005783///GO:0005789///GO:0016021///GO:0016020
201825_s_at	saccharopine dehydrogenase (putative)	SCCPDH	51097				AL572542 Homo sapiens PLACENTA COT 25-NORMALIZED Homo sapiens cDNA clone CS0DI008YC09 3-PRIME, mRNA sequence	46245814	AL572542				1q44	Chromosome 1, NC_000001.10 (246887378..246931439)	binding///oxidoreductase activity///saccharopine dehydrogenase (NAD+, L-glutamate-forming) activity	oxidation reduction	mitochondrion	GO:0005488///GO:0016491///GO:0047131	GO:0055114	GO:0005739
201841_s_at	heat shock 27kDa protein 1	HSPB1	3315				Homo sapiens heat shock 27kDa protein 1 (HSPB1), mRNA	209969817	NM_001540				7q11.23	Chromosome 7, NC_000007.13 (75931875..75933614)	identical protein binding///protein binding///ubiquitin binding	anti-apoptosis///cell death///cellular component movement///regulation of translational initiation///response to heat///response to unfolded protein///response to virus	Z disc///cell surface///contractile fiber///cytoplasm///cytoskeleton///insoluble fraction///intracellular///nucleus///plasma membrane///proteasome complex///soluble fraction///spindle	GO:0042802///GO:0005515///GO:0043130	GO:0006916///GO:0008219///GO:0006928///GO:0006446///GO:0009408///GO:0006986///GO:0009615	GO:0030018///GO:0009986///GO:0043292///GO:0005737///GO:0005856///GO:0005626///GO:0005622///GO:0005634///GO:0005886///GO:0000502///GO:0005625///GO:0005819
201844_s_at	RING1 and YY1 binding protein	RYBP	23429				zd89h07.s1 Soares_fetal_heart_NbHH19W Homo sapiens cDNA clone IMAGE:356701 3-, mRNA sequence	1395613	W84482				3p13	Chromosome 3, NC_000003.11 (72423748..72495774, complement)	DNA binding///metal ion binding///transcription corepressor activity///zinc ion binding	apoptosis///multicellular organismal development///negative regulation of transcription from RNA polymerase II promoter///regulation of transcription	cytoplasm///intracellular///nucleus	GO:0003677///GO:0046872///GO:0003714///GO:0008270	GO:0006915///GO:0007275///GO:0000122///GO:0045449	GO:0005737///GO:0005622///GO:0005634
201853_s_at	cell division cycle 25 homolog B (S. pombe)	CDC25B	994				Homo sapiens cell division cycle 25 homolog B (S. pombe) (CDC25B), transcript variant 1, mRNA	47078252	NM_021873				20p13	Chromosome 20, NC_000020.10 (3776401..3786762)	hydrolase activity///phosphoprotein phosphatase activity///protein binding///protein tyrosine phosphatase activity	cell division///mitosis///mitotic cell cycle///positive regulation of cell proliferation///protein amino acid dephosphorylation	cytoplasm///cytoskeleton///cytosol///intracellular///microtubule organizing center///nucleoplasm	GO:0016787///GO:0004721///GO:0005515///GO:0004725	GO:0051301///GO:0007067///GO:0000278///GO:0008284///GO:0006470	GO:0005737///GO:0005856///GO:0005829///GO:0005622///GO:0005815///GO:0005654
201856_s_at	zinc finger RNA binding protein	ZFR	51663				Homo sapiens cDNA clone IMAGE:2820268, **** WARNING: chimeric clone ****	12653216	BC000376				5p13.3	Chromosome 5, NC_000005.9 (32354456..32444844, complement)	DNA binding///RNA binding///zinc ion binding	multicellular organismal development	cytoplasm///intracellular///NOT nucleolus///nucleus	GO:0003677///GO:0003723///GO:0008270	GO:0007275	GO:0005737///GO:0005622///NOT GO:0005730///GO:0005634
201860_s_at	plasminogen activator, tissue	PLAT	5327				Homo sapiens plasminogen activator, tissue (PLAT), transcript variant 1, mRNA	132626665	NM_000930				8p12	Chromosome 8, NC_000008.10 (42032236..42065194, complement)	peptidase activity///protein binding///serine-type endopeptidase activity///serine-type endopeptidase activity	blood coagulation///blood vessel morphogenesis///negative regulation of proteolysis///platelet-derived growth factor receptor signaling pathway///protein modification process///proteolysis///regulation of synaptic plasticity///response to cAMP///response to glucocorticoid stimulus///response to hypoxia///response to peptide hormone stimulus///smooth muscle cell migration///synaptic transmission, …	apical part of cell///cell surface///cytoplasm///NOT extracellular matrix///extracellular region///extracellular space///stored secretory granule///synapse	GO:0008233///GO:0005515///GO:0004252///GO:0004252	GO:0007596///GO:0048514///GO:0045861///GO:0048008///GO:0006464///GO:0006508///GO:0048167///GO:0051591///GO:0051384///GO:0001666///GO:0043434///GO:0014909///GO:0035249	GO:0045177///GO:0009986///GO:0005737///NOT GO:0031012///GO:0005576///GO:0005615///GO:0030141///GO:0045202
201892_s_at	IMP (inosine 5'-monophosphate) dehydrogenase 2	IMPDH2	3615				Homo sapiens IMP (inosine 5'-monophosphate) dehydrogenase 2 (IMPDH2), mRNA	66933015	NM_000884				3p21.2	Chromosome 3, NC_000003.11 (49061758..49066875, complement)	IMP dehydrogenase activity///metal ion binding///oxidoreductase activity///protein binding	GMP biosynthetic process///lymphocyte proliferation///oxidation reduction///purine nucleotide biosynthetic process///purine ribonucleoside monophosphate biosynthetic process	cytosol	GO:0003938///GO:0046872///GO:0016491///GO:0005515	GO:0006177///GO:0046651///GO:0055114///GO:0006164///GO:0009168	GO:0005829
201934_at	WD repeat domain 82	WDR82	80335				zb28d02.s1 Soares_parathyroid_tumor_NbHPA Homo sapiens cDNA clone IMAGE:304899 3-, mRNA sequence	1264833	N92524				3p21.2-p21.1	Chromosome 3, NC_000003.11 (52288438..52312659, complement)	contributes_to histone methyltransferase activity (H3-K4 specific)	histone H3-K4 methylation	histone methyltransferase complex///nucleus	contributes_to GO:0042800	GO:0051568	GO:0035097///GO:0005634
201939_at	polo-like kinase 2	PLK2	10769				Homo sapiens polo-like kinase 2 (PLK2), mRNA	93004080	NM_006622				5q12.1-q13.2	Chromosome 5, NC_000005.9 (57749809..57755913, complement)	ATP binding///nucleotide binding///polo kinase kinase activity///protein binding///protein serine/threonine kinase activity///signal transducer activity///transferase activity	mitotic cell cycle///positive regulation of I-kappaB kinase/NF-kappaB cascade///protein amino acid phosphorylation		GO:0005524///GO:0000166///GO:0042801///GO:0005515///GO:0004674///GO:0004871///GO:0016740	GO:0000278///GO:0043123///GO:0006468
201985_at	KIAA0196	KIAA0196	9897				Homo sapiens KIAA0196 (KIAA0196), mRNA	120952850	NM_014846				8q24.13	Chromosome 8, NC_000008.10 (126036502..126104061, complement)		cell death	WASH complex		GO:0008219	GO:0071203
201991_s_at	kinesin family member 5B	KIF5B	3799				7q30g05.x1 NCI_CGAP_GC6 Homo sapiens cDNA clone IMAGE:3700017 3- similar to SW:KINH_HUMAN P33176 KINESIN HEAVY CHAIN ;, mRNA sequence	11130401	BF223224				10pter-q22.1	Chromosome 10, NC_000010.10 (32297938..32345371, complement)	ATP binding///microtubule binding///microtubule motor activity///nucleotide binding///protein binding	cytoplasm organization///microtubule-based movement///vesicle transport along microtubule	ciliary rootlet///cytoplasm///cytoskeleton///kinesin complex///membrane-bounded organelle///microtubule///neuron projection///perinuclear region of cytoplasm	GO:0005524///GO:0008017///GO:0003777///GO:0000166///GO:0005515	GO:0007028///GO:0007018///GO:0047496	GO:0035253///GO:0005737///GO:0005856///GO:0005871///GO:0043227///GO:0005874///GO:0043005///GO:0048471
201995_at	exostosin 1	EXT1	2131				Homo sapiens exostosin 1 (EXT1), mRNA	46370065	NM_000127				8q24.11-q24.13	Chromosome 8, NC_000008.10 (118811602..119124058, complement)	N-acetylglucosaminyl-proteoglycan 4-beta-glucuronosyltransferase activity///N-acetylglucosaminyl-proteoglycan 4-beta-glucuronosyltransferase activity///acetylglucosaminyltransferase activity///glucuronosyl-N-acetylglucosaminyl-proteoglycan 4-alpha-N-acetylglucosaminyltransferase activity///glucuronosyl-N-acetylglucosaminyl-proteoglycan 4-alpha-N-acetylglucosaminyltransferase activity///glucuronos…	axon guidance///brain development///cellular polysaccharide biosynthetic process///endoderm development///gastrulation///glycosaminoglycan biosynthetic process///heparan sulfate proteoglycan biosynthetic process///heparan sulfate proteoglycan biosynthetic process///heparan sulfate proteoglycan biosynthetic process, polysaccharide chain biosynthetic process///mesoderm development///olfactory bulb …	Golgi apparatus///Golgi membrane///endoplasmic reticulum///endoplasmic reticulum membrane///integral to endoplasmic reticulum membrane///integral to membrane///membrane	GO:0050509///GO:0050509///GO:0008375///GO:0050508///GO:0050508///GO:0015020///GO:0042328///GO:0005515///GO:0046982///GO:0042803///GO:0016757	GO:0007411///GO:0007420///GO:0033692///GO:0007492///GO:0007369///GO:0006024///GO:0015012///GO:0015012///GO:0015014///GO:0007498///GO:0021772///GO:0001503///GO:0007165///GO:0001501	GO:0005794///GO:0000139///GO:0005783///GO:0005789///GO:0030176///GO:0016021///GO:0016020
202009_at	twinfilin, actin-binding protein, homolog 2 (Drosophila)	TWF2	11344				Homo sapiens twinfilin, actin-binding protein, homolog 2 (Drosophila) (TWF2), mRNA	40068460	NM_007284				3p21.1	Chromosome 3, NC_000003.11 (52262626..52273183, complement)	ATP binding///actin binding///protein binding		cytoplasm///cytoskeleton///intracellular///perinuclear region of cytoplasm	GO:0005524///GO:0003779///GO:0005515		GO:0005737///GO:0005856///GO:0005622///GO:0048471
202018_s_at	lactotransferrin	LTF	4057				Homo sapiens lactotransferrin (LTF), mRNA	54607119	NM_002343				3p21.31	Chromosome 3, NC_000003.11 (46477496..46506395, complement)	ferric iron binding///heparin binding///metal ion binding///peptidase activity///protein binding///serine-type endopeptidase activity	cellular iron ion homeostasis///defense response to bacterium///humoral immune response///ion transport///iron ion transport	cytoplasm///extracellular region///stored secretory granule	GO:0008199///GO:0008201///GO:0046872///GO:0008233///GO:0005515///GO:0004252	GO:0006879///GO:0042742///GO:0006959///GO:0006811///GO:0006826	GO:0005737///GO:0005576///GO:0030141
202025_x_at	acetyl-CoA acyltransferase 1	ACAA1	30				Homo sapiens acetyl-CoA acyltransferase 1 (ACAA1), nuclear gene encoding mitochondrial protein, transcript variant 1, mRNA	194353977	NM_001607				3p23-p22	Chromosome 3, NC_000003.11 (38164201..38178733, complement)	acetyl-CoA C-acyltransferase activity///acyltransferase activity///protein binding///transferase activity	fatty acid beta-oxidation using acyl-CoA oxidase///fatty acid metabolic process///generation of precursor metabolites and energy///lipid metabolic process///metabolic process	cytoplasm///intracellular membrane-bounded organelle///peroxisomal matrix///peroxisome	GO:0003988///GO:0008415///GO:0005515///GO:0016740	GO:0033540///GO:0006631///GO:0006091///GO:0006629///GO:0008152	GO:0005737///GO:0043231///GO:0005782///GO:0005777
202030_at	branched chain ketoacid dehydrogenase kinase	BCKDK	10295				Homo sapiens branched chain ketoacid dehydrogenase kinase (BCKDK), nuclear gene encoding mitochondrial protein, transcript variant 1, mRNA	171906588	NM_005881				16p11.2	Chromosome 16, NC_000016.9 (31119662..31124112)	ATP binding///[3-methyl-2-oxobutanoate dehydrogenase (acetyl-transferring)] kinase activity///kinase activity///nucleotide binding///protein binding///protein serine/threonine kinase activity///two-component sensor activity	branched chain family amino acid catabolic process///branched chain family amino acid catabolic process///cellular amino acid catabolic process///peptidyl-histidine phosphorylation///phosphorylation///phosphorylation///signal transduction	mitochondrial alpha-ketoglutarate dehydrogenase complex///mitochondrial alpha-ketoglutarate dehydrogenase complex///mitochondrial matrix///mitochondrion	GO:0005524///GO:0047323///GO:0016301///GO:0000166///GO:0005515///GO:0004674///GO:0000155	GO:0009083///GO:0009083///GO:0009063///GO:0018106///GO:0016310///GO:0016310///GO:0007165	GO:0005947///GO:0005947///GO:0005759///GO:0005739
202035_s_at	secreted frizzled-related protein 1	SFRP1	6422				qq15g12.x1 Soares_NhHMPu_S1 Homo sapiens cDNA clone IMAGE:1932646 3- similar to TR:O00546 O00546 SECRETED FRIZZLED-RELATED PROTEIN. [1] ;, mRNA sequence	4068966	AI332407				8p12-p11.1	Chromosome 8, NC_000008.10 (41119478..41166980, complement)	Wnt-protein binding	Wnt receptor signaling pathway, planar cell polarity pathway///anatomical structure morphogenesis///anti-apoptosis///cell differentiation///multicellular organismal development///negative regulation of canonical Wnt receptor signaling pathway///prostate epithelial cord arborization involved in prostate glandular acinus morphogenesis///regulation of branching involved in prostate gland morphogenes…	colocalizes_with extracellular matrix///extracellular region///extracellular space	GO:0017147	GO:0060071///GO:0009653///GO:0006916///GO:0030154///GO:0007275///GO:0090090///GO:0060527///GO:0060687///GO:0030278///GO:0007165///GO:0001756///GO:0001657	colocalizes_with GO:0031012///GO:0005576///GO:0005615
202052_s_at	retinoic acid induced 14	RAI14	26064				Homo sapiens retinoic acid induced 14 (RAI14), transcript variant 1, mRNA	224809467	NM_015577				5p13.3-p13.2	Chromosome 5, NC_000005.9 (34656433..34832717)	protein binding		cell cortex///cytoplasm///cytoskeleton	GO:0005515		GO:0005938///GO:0005737///GO:0005856
202071_at	syndecan 4	SDC4	6385				Homo sapiens syndecan 4 (SDC4), mRNA	38201674	NM_002999				20q12	Chromosome 20, NC_000020.10 (43953928..43977064, complement)	alpha-actinin binding///cytoskeletal protein binding///fibronectin binding///protein kinase C binding///thrombospondin receptor activity	biological_process///positive regulation of focal adhesion assembly///positive regulation of protein kinase activity///positive regulation of stress fiber assembly///regulation of muscle contraction///ureteric bud development	Golgi apparatus///cell surface///costamere///focal adhesion///integral to plasma membrane///membrane raft///plasma membrane	GO:0051393///GO:0008092///GO:0001968///GO:0005080///GO:0070053	GO:0008150///GO:0051894///GO:0045860///GO:0051496///GO:0006937///GO:0001657	GO:0005794///GO:0009986///GO:0043034///GO:0005925///GO:0005887///GO:0045121///GO:0005886
202085_at	tight junction protein 2 (zona occludens 2)	TJP2	9414				Homo sapiens tight junction protein 2 (zona occludens 2) (TJP2), transcript variant 1, mRNA	282165795	NM_004817				9q13-q21	Chromosome 9, NC_000009.11 (71789089..71870120)	guanylate kinase activity///protein C-terminus binding///protein binding	response to organic substance	adherens junction///cell junction///cytoplasm///gap junction///nucleus///plasma membrane///plasma membrane///tight junction	GO:0004385///GO:0008022///GO:0005515	GO:0010033	GO:0005912///GO:0030054///GO:0005737///GO:0005921///GO:0005634///GO:0005886///GO:0005886///GO:0005923
202087_s_at	cathepsin L1	CTSL1	1514				Homo sapiens cathepsin L1 (CTSL1), transcript variant 1, mRNA	209364548	NM_001912				9q21-q22	Chromosome 9, NC_000009.11 (90340974..90346384)	cysteine-type endopeptidase activity///peptidase activity///protein binding	proteolysis	extracellular region///lysosome	GO:0004197///GO:0008233///GO:0005515	GO:0006508	GO:0005576///GO:0005764
202094_at	baculoviral IAP repeat-containing 5	BIRC5	332				ns41a09.s1 NCI_CGAP_GCB1 Homo sapiens cDNA clone IMAGE:1186168 3-, mRNA sequence	2575342	AA648913				17q25	Chromosome 17, NC_000017.10 (76210277..76221716)	Ran GTPase binding///caspase inhibitor activity///chaperone binding///cobalt ion binding///cofactor binding///cysteine-type endopeptidase inhibitor activity///enzyme binding///identical protein binding///metal ion binding///microtubule binding///peptidase inhibitor activity///protein binding///protein heterodimerization activity///protein homodimerization activity///protein homodimerization activ…	G2/M transition of mitotic cell cycle///anti-apoptosis///apoptosis///cell cycle///cell division///cell division///chromosome segregation///cytokinesis///establishment of chromosome localization///mitosis///mitosis///negative regulation of caspase activity///negative regulation of caspase activity///positive regulation of exit from mitosis///positive regulation of mitotic cell cycle///protein comp…	centriole///chromosome passenger complex///chromosome, centromeric region///cytoplasm///cytoplasmic microtubule///cytoskeleton///cytosol///interphase microtubule organizing center///intracellular///midbody///nuclear chromosome///NOT nucleolus///nucleus///spindle///spindle microtubule	GO:0008536///GO:0043027///GO:0051087///GO:0050897///GO:0048037///GO:0004869///GO:0019899///GO:0042802///GO:0046872///GO:0008017///GO:0030414///GO:0005515///GO:0046982///GO:0042803///GO:0042803///GO:0015631///GO:0008270///GO:0008270	GO:0000086///GO:0006916///GO:0006915///GO:0007049///GO:0051301///GO:0051301///GO:0007059///GO:0000910///GO:0051303///GO:0007067///GO:0007067///GO:0043154///GO:0043154///GO:0031536///GO:0045931///GO:0031503///GO:0031577	GO:0005814///GO:0032133///GO:0000775///GO:0005737///GO:0005881///GO:0005856///GO:0005829///GO:0031021///GO:0005622///GO:0030496///GO:0000228///NOT GO:0005730///GO:0005634///GO:0005819///GO:0005876
202099_s_at	DiGeorge syndrome critical region gene 2	DGCR2	9993				yo68b01.s1 Soares breast 3NbHBst Homo sapiens cDNA clone IMAGE:183049 3-, mRNA sequence	918927	H42875				22q11.21	Chromosome 22, NC_000022.10 (19023795..19109967, complement)	binding///receptor activity///sugar binding	cell adhesion///organ morphogenesis	integral to membrane///membrane	GO:0005488///GO:0004872///GO:0005529	GO:0007155///GO:0009887	GO:0016021///GO:0016020
202118_s_at	copine III	CPNE3	8895				ni87d05.s1 NCI_CGAP_Pr21 Homo sapiens cDNA clone IMAGE:983817 3-, mRNA sequence	2288192	AA541758				8q21.3	Chromosome 8, NC_000008.10 (87526656..87573726)	calcium-dependent phospholipid binding///protein serine/threonine kinase activity///transporter activity	lipid metabolic process///vesicle-mediated transport	cytoplasm///cytosol	GO:0005544///GO:0004674///GO:0005215	GO:0006629///GO:0016192	GO:0005737///GO:0005829
202145_at	lymphocyte antigen 6 complex, locus E	LY6E	4061				Homo sapiens lymphocyte antigen 6 complex, locus E (LY6E), transcript variant 1, mRNA	187827163	NM_002346				8q24.3	Chromosome 8, NC_000008.10 (144099902..144103827)		adrenal gland development///cell surface receptor linked signaling pathway///epinephrine secretion///in utero embryonic development///norepinephrine metabolic process///organ growth///ventricular cardiac muscle tissue morphogenesis	anchored to membrane///integral to plasma membrane///plasma membrane		GO:0030325///GO:0007166///GO:0048242///GO:0001701///GO:0042415///GO:0035265///GO:0055010	GO:0031225///GO:0005887///GO:0005886
202161_at	protein kinase N1	PKN1	5585				Homo sapiens protein kinase N1 (PKN1), transcript variant 2, mRNA	47132588	NM_002741				19p13.1-p12	Chromosome 19, NC_000019.9 (14544166..14582679)	ATP binding///GTP-Rho binding///Rac GTPase binding///androgen receptor binding///chromatin binding///histone binding///histone deacetylase binding///histone kinase activity (H3-T11 specific)///ligand-dependent nuclear receptor transcription coactivator activity///ligand-dependent nuclear receptor transcription coactivator activity///nucleotide binding///protein binding///protein kinase C activity…	activation of JUN kinase activity///chromatin modification///histone H3-T11 phosphorylation///hyperosmotic response///protein amino acid phosphorylation///regulation of transcription///regulation of transcription from RNA polymerase II promoter by nuclear hormone receptor///regulation of transcription from RNA polymerase II promoter by nuclear hormone receptor///signal transduction	cytoplasm///cytoplasmic membrane-bounded vesicle///endosome///intracellular///nucleus///plasma membrane	GO:0005524///GO:0017049///GO:0048365///GO:0050681///GO:0003682///GO:0042393///GO:0042826///GO:0035402///GO:0030374///GO:0030374///GO:0000166///GO:0005515///GO:0004697///GO:0005080///GO:0004672///GO:0004674///GO:0016740	GO:0007257///GO:0016568///GO:0035407///GO:0006972///GO:0006468///GO:0045449///GO:0034339///GO:0034339///GO:0007165	GO:0005737///GO:0016023///GO:0005768///GO:0005622///GO:0005634///GO:0005886
202165_at	protein phosphatase 1, regulatory (inhibitor) subunit 2	PPP1R2	5504				602287009T1 NIH_MGC_95 Homo sapiens cDNA clone IMAGE:4375586 3-, mRNA sequence	12333755	BF966540				3q29	Chromosome 3, NC_000003.11 (195241221..195270224, complement)	protein binding///protein serine/threonine phosphatase inhibitor activity	carbohydrate metabolic process///generation of precursor metabolites and energy///glycogen metabolic process///regulation of phosphoprotein phosphatase activity///regulation of signal transduction		GO:0005515///GO:0004865	GO:0005975///GO:0006091///GO:0005977///GO:0043666///GO:0009966
202174_s_at	pericentriolar material 1	PCM1	5108				Homo sapiens pericentriolar material 1 (PCM1), mRNA	134142825	NM_006197				8p22-p21.3	Chromosome 8, NC_000008.10 (17780366..17887457)	identical protein binding///protein binding	centrosome organization///cilium assembly///interkinetic nuclear migration///microtubule anchoring///negative regulation of neurogenesis///protein localization to centrosome	centriolar satellite///centrosome///cytoplasm///cytoskeleton///cytosol///NOT nonmotile primary cilium///pericentriolar material	GO:0042802///GO:0005515	GO:0051297///GO:0042384///GO:0022027///GO:0034453///GO:0050768///GO:0071539	GO:0034451///GO:0005813///GO:0005737///GO:0005856///GO:0005829///NOT GO:0031513///GO:0000242
202176_at	excision repair cross-complementing rodent repair deficiency, complementation group 3 (xeroderma pigmentosum group B complementing)	ERCC3	2071				Homo sapiens excision repair cross-complementing rodent repair deficiency, complementation group 3 (xeroderma pigmentosum group B complementing) (ERCC3), mRNA	4557562	NM_000122				2q21	Chromosome 2, NC_000002.11 (128014866..128051752, complement)	3'-5' DNA helicase activity///3'-5' DNA helicase activity///ATP binding///ATP-dependent DNA helicase activity///ATPase activity///DNA binding///contributes_to DNA-dependent ATPase activity///DNA-dependent ATPase activity///GTP binding///contributes_to RNA polymerase II carboxy-terminal domain kinase activity///dATP binding///damaged DNA binding///helicase activity///hydrolase activity///nucleotid…	DNA repair///DNA topological change///RNA elongation from RNA polymerase II promoter///UV protection///cell cycle checkpoint///hair cell differentiation///induction of apoptosis///induction of apoptosis///interspecies interaction between organisms///nucleotide-excision repair///nucleotide-excision repair, DNA damage removal///nucleotide-excision repair, DNA duplex unwinding///nucleotide-excision …	SSL2-core TFIIH complex///holo TFIIH complex///holo TFIIH complex///nucleoplasm///nucleus	GO:0043138///GO:0043138///GO:0005524///GO:0004003///GO:0016887///GO:0003677///contributes_to GO:0008094///GO:0008094///GO:0005525///contributes_to GO:0008353///GO:0032564///GO:0003684///GO:0004386///GO:0016787///GO:0000166///GO:0042277///GO:0008022///GO:0047485///GO:0005515///contributes_to GO:0004672///GO:0008134	GO:0006281///GO:0006265///GO:0006368///GO:0009650///GO:0000075///GO:0035315///GO:0006917///GO:0006917///GO:0044419///GO:0006289///GO:0000718///GO:0000717///GO:0033683///GO:0045944///GO:0006468///GO:0008104///GO:0045449///GO:0009411///GO:0001666///GO:0006979///GO:0006366///GO:0006366///GO:0006367///GO:0006283	GO:0000441///GO:0005675///GO:0005675///GO:0005654///GO:0005634
202180_s_at	major vault protein	MVP	9961				Homo sapiens major vault protein (MVP), transcript variant 1, mRNA	19913409	NM_017458				16p13.1-p11.2	Chromosome 16, NC_000016.9 (29831787..29859341)	protein binding	mRNA transport///protein transport///response to drug///transmembrane transport	cytoplasm///intracellular membrane-bounded organelle///nuclear pore///nucleus///ribonucleoprotein complex	GO:0005515	GO:0051028///GO:0015031///GO:0042493///GO:0055085	GO:0005737///GO:0043231///GO:0005643///GO:0005634///GO:0030529
202183_s_at	kinesin family member 22	KIF22	3835				Homo sapiens kinesin family member 22 (KIF22), mRNA	6453817	NM_007317				16p11.2	Chromosome 16, NC_000016.9 (29802058..29816706)	ATP binding///DNA binding///microtubule motor activity///nucleotide binding///protein binding	DNA repair///microtubule-based movement///mitosis	chromatin///kinetochore///microtubule///nucleus///spindle	GO:0005524///GO:0003677///GO:0003777///GO:0000166///GO:0005515	GO:0006281///GO:0007018///GO:0007067	GO:0000785///GO:0000776///GO:0005874///GO:0005634///GO:0005819
202224_at	v-crk sarcoma virus CT10 oncogene homolog (avian)	CRK	1398				601888248F1 NIH_MGC_17 Homo sapiens cDNA clone IMAGE:4122466 5-, mRNA sequence	11251580	BF304695				17p13.3	Chromosome 17, NC_000017.10 (1325440..1359544, complement)	SH2 domain binding///SH3/SH2 adaptor activity///protein binding///protein phosphorylated amino acid binding	actin cytoskeleton organization///regulation of Rac protein signal transduction///regulation of transcription from RNA polymerase II promoter///signal transduction	cytoplasm///cytosol///endosome///nucleus///plasma membrane	GO:0042169///GO:0005070///GO:0005515///GO:0045309	GO:0030036///GO:0035020///GO:0006357///GO:0007165	GO:0005737///GO:0005829///GO:0005768///GO:0005634///GO:0005886
202241_at	tribbles homolog 1 (Drosophila)	TRIB1	10221				Homo sapiens tribbles homolog 1 (Drosophila) (TRIB1), mRNA	40788016	NM_025195				8q24.13	Chromosome 8, NC_000008.10 (126442563..126450645)	NOT ATP binding///mitogen-activated protein kinase kinase binding///protein binding///NOT protein kinase activity///protein kinase inhibitor activity///transcription factor binding///ubiquitin protein ligase binding///ubiquitin-protein ligase regulator activity	JNK cascade///negative regulation of lipopolysaccharide-mediated signaling pathway///negative regulation of protein kinase activity///negative regulation of smooth muscle cell migration///negative regulation of smooth muscle cell proliferation///negative regulation of transcription factor activity///negative regulation of transcription factor activity///positive regulation of proteasomal ubiquiti…	cytoplasm///nucleus	NOT GO:0005524///GO:0031434///GO:0005515///NOT GO:0004672///GO:0004860///GO:0008134///GO:0031625///GO:0055106	GO:0007254///GO:0031665///GO:0006469///GO:0014912///GO:0048662///GO:0043433///GO:0043433///GO:0032436///NOT GO:0006468///GO:0043405///GO:0032496///GO:0032496	GO:0005737///GO:0005634
202256_at	CD2 (cytoplasmic tail) binding protein 2	CD2BP2	10421				602255284F1 NIH_MGC_84 Homo sapiens cDNA clone IMAGE:4347332 5-, mRNA sequence	12098942	BF793888				16p11.2	Chromosome 16, NC_000016.9 (30362087..30366682, complement)	protein binding///ribonucleoprotein binding	RNA splicing///assembly of spliceosomal tri-snRNP	NOT U4/U6 x U5 tri-snRNP complex///U5 snRNP///cytoplasm///colocalizes_with nuclear speck///nucleoplasm///nucleus	GO:0005515///GO:0043021	GO:0008380///GO:0000244	NOT GO:0046540///GO:0005682///GO:0005737///colocalizes_with GO:0016607///GO:0005654///GO:0005634
202283_at	serpin peptidase inhibitor, clade F (alpha-2 antiplasmin, pigment epithelium derived factor), member 1	SERPINF1	5176				Homo sapiens serpin peptidase inhibitor, clade F (alpha-2 antiplasmin, pigment epithelium derived factor), member 1 (SERPINF1), mRNA	54792142	NM_002615				17p13.1	Chromosome 17, NC_000017.10 (1665259..1680868)	serine-type endopeptidase inhibitor activity	aging///cell proliferation///kidney development///multicellular organismal development///negative regulation of angiogenesis///negative regulation of epithelial cell proliferation involved in prostate gland development///negative regulation of inflammatory response///positive regulation of neurogenesis///response to glucocorticoid stimulus///response to retinoic acid///short-term memory	colocalizes_with extracellular matrix///extracellular region///extracellular space///melanosome	GO:0004867	GO:0007568///GO:0008283///GO:0001822///GO:0007275///GO:0016525///GO:0060770///GO:0050728///GO:0050769///GO:0051384///GO:0032526///GO:0007614	colocalizes_with GO:0031012///GO:0005576///GO:0005615///GO:0042470
202321_at	geranylgeranyl diphosphate synthase 1	GGPS1	9453				xs40e12.x1 NCI_CGAP_Kid11 Homo sapiens cDNA clone IMAGE:2772142 3-, mRNA sequence	6709184	AW299507				1q43	Chromosome 1, NC_000001.10 (235491753..235507847)	dimethylallyltranstransferase activity///farnesyltranstransferase activity///geranyltranstransferase activity///metal ion binding///transferase activity	isoprenoid biosynthetic process///isoprenoid metabolic process	cytoplasm///soluble fraction	GO:0004161///GO:0004311///GO:0004337///GO:0046872///GO:0016740	GO:0008299///GO:0006720	GO:0005737///GO:0005625
202391_at	brain abundant, membrane attached signal protein 1	BASP1	10409				Homo sapiens brain abundant, membrane attached signal protein 1 (BASP1), mRNA	30795230	NM_006317				5p15.1-p14	Chromosome 5, NC_000005.9 (17217750..17276943)	promoter binding///protein binding///specific transcriptional repressor activity///transcription corepressor activity	negative regulation of gene-specific transcription///negative regulation of gene-specific transcription	cell projection///cytoplasm///cytoskeleton///growth cone///nuclear speck///nucleus///plasma membrane	GO:0010843///GO:0005515///GO:0016566///GO:0003714	GO:0032582///GO:0032582	GO:0042995///GO:0005737///GO:0005856///GO:0030426///GO:0016607///GO:0005634///GO:0005886
202393_s_at	Kruppel-like factor 10	KLF10	7071				Homo sapiens Kruppel-like factor 10 (KLF10), transcript variant 1, mRNA	208879458	NM_005655				8q22.2	Chromosome 8, NC_000008.10 (103661005..103667983, complement)	metal ion binding///protein binding///transcription factor activity///zinc ion binding	bone mineralization///cell proliferation///cell-cell signaling///negative regulation of cell proliferation///negative regulation of transcription from RNA polymerase II promoter///positive regulation of osteoclast differentiation///regulation of transcription///response to protein stimulus///skeletal system development///transforming growth factor beta receptor signaling pathway	intracellular///nucleus	GO:0046872///GO:0005515///GO:0003700///GO:0008270	GO:0030282///GO:0008283///GO:0007267///GO:0008285///GO:0000122///GO:0045672///GO:0045449///GO:0051789///GO:0001501///GO:0007179	GO:0005622///GO:0005634
202394_s_at	ATP-binding cassette, sub-family F (GCN20), member 3	ABCF3	55324				Homo sapiens ATP-binding cassette, sub-family F (GCN20), member 3 (ABCF3), mRNA	148612852	NM_018358				3q27.1	Chromosome 3, NC_000003.11 (183903863..183911795)	ATP binding///ATPase activity///nucleotide binding			GO:0005524///GO:0016887///GO:0000166
202414_at	excision repair cross-complementing rodent repair deficiency, complementation group 5	ERCC5	2073				Homo sapiens excision repair cross-complementing rodent repair deficiency, complementation group 5 (ERCC5), mRNA	51988899	NM_000123				13q33	Chromosome 13, NC_000013.10 (103498174..103528345)	DNA binding///bubble DNA binding///double-stranded DNA binding///endodeoxyribonuclease activity///endonuclease activity///hydrolase activity///metal ion binding///protein N-terminus binding///protein binding///protein homodimerization activity///single-stranded DNA binding	UV protection///determination of adult lifespan///multicellular organism growth///negative regulation of apoptosis///nucleotide-excision repair, DNA damage removal///nucleotide-excision repair, DNA incision, 3'-to lesion///nucleotide-excision repair, DNA incision, 3'-to lesion///response to UV///response to UV///response to UV-C///transcription-coupled nucleotide-excision repair	colocalizes_with DNA-directed RNA polymerase II, holoenzyme///colocalizes_with holo TFIIH complex///nucleoplasm///nucleus	GO:0003677///GO:0000405///GO:0003690///GO:0004520///GO:0004519///GO:0016787///GO:0046872///GO:0047485///GO:0005515///GO:0042803///GO:0003697	GO:0009650///GO:0008340///GO:0035264///GO:0043066///GO:0000718///GO:0006295///GO:0006295///GO:0009411///GO:0009411///GO:0010225///GO:0006283	colocalizes_with GO:0016591///colocalizes_with GO:0005675///GO:0005654///GO:0005634
202431_s_at	v-myc myelocytomatosis viral oncogene homolog (avian)	MYC	4609				Homo sapiens v-myc myelocytomatosis viral oncogene homolog (avian) (MYC), mRNA	239582723	NM_002467				8q24.21	Chromosome 8, NC_000008.10 (128748316..128753674)	DNA binding///E-box binding///protein binding///transcription activator activity///transcription factor activity	branching involved in ureteric bud morphogenesis///cell cycle arrest///cell proliferation///cellular iron ion homeostasis///positive regulation of cell proliferation///positive regulation of mesenchymal cell proliferation///positive regulation of metanephric cap mesenchymal cell proliferation///positive regulation of transcription///regulation of telomere maintenance///regulation of transcription…	nucleolus///nucleoplasm///nucleus///spindle	GO:0003677///GO:0070888///GO:0005515///GO:0016563///GO:0003700	GO:0001658///GO:0007050///GO:0008283///GO:0006879///GO:0008284///GO:0002053///GO:0090096///GO:0045941///GO:0032204///GO:0006357///GO:0042493	GO:0005730///GO:0005654///GO:0005634///GO:0005819
202434_s_at	cytochrome P450, family 1, subfamily B, polypeptide 1	CYP1B1	1545				yx46b08.s1 Soares melanocyte 2NbHM Homo sapiens cDNA clone IMAGE:264759 3-, mRNA sequence	1126189	N21019				2p21	Chromosome 2, NC_000002.11 (38294746..38303323, complement)	aromatase activity///electron carrier activity///heme binding///metal ion binding///monooxygenase activity///oxygen binding///oxygen binding///protein binding	cellular aromatic compound metabolic process///estrogen metabolic process///oxidation reduction///response to organic substance///toxin metabolic process///visual perception	endoplasmic reticulum///endoplasmic reticulum membrane///membrane///microsome	GO:0070330///GO:0009055///GO:0020037///GO:0046872///GO:0004497///GO:0019825///GO:0019825///GO:0005515	GO:0006725///GO:0008210///GO:0055114///GO:0010033///GO:0009404///GO:0007601	GO:0005783///GO:0005789///GO:0016020///GO:0005792
202447_at	2,4-dienoyl CoA reductase 1, mitochondrial	DECR1	1666				Homo sapiens 2,4-dienoyl CoA reductase 1, mitochondrial (DECR1), nuclear gene encoding mitochondrial protein, mRNA	4503300	NM_001359				8q21.3	Chromosome 8, NC_000008.10 (91013580..91064227)	2,4-dienoyl-CoA reductase (NADPH) activity///2,4-dienoyl-CoA reductase (NADPH) activity///NADPH binding///binding///oxidoreductase activity	fatty acid beta-oxidation///fatty acid beta-oxidation///oxidation reduction///protein homotetramerization	mitochondrion	GO:0008670///GO:0008670///GO:0070402///GO:0005488///GO:0016491	GO:0006635///GO:0006635///GO:0055114///GO:0051289	GO:0005739
202451_at	general transcription factor IIH, polypeptide 1, 62kDa	GTF2H1	2965				Homo sapiens general transcription factor IIH, polypeptide 1, 62kDa, mRNA (cDNA clone MGC:8323 IMAGE:2819217), complete cds	33991027	BC000365				11p15.1-p14	Chromosome 11, NC_000011.9 (18343816..18388590)	contributes_to DNA-dependent ATPase activity///contributes_to RNA polymerase II carboxy-terminal domain kinase activity///general RNA polymerase II transcription factor activity///protein binding///contributes_to protein kinase activity	DNA repair///RNA elongation from RNA polymerase II promoter///nucleotide-excision repair, DNA damage removal///positive regulation of transcription from RNA polymerase II promoter///regulation of cyclin-dependent protein kinase activity///regulation of transcription///transcription from RNA polymerase II promoter///transcription initiation from RNA polymerase II promoter	holo TFIIH complex///nucleoplasm///nucleus	contributes_to GO:0008094///contributes_to GO:0008353///GO:0016251///GO:0005515///contributes_to GO:0004672	GO:0006281///GO:0006368///GO:0000718///GO:0045944///GO:0000079///GO:0045449///GO:0006366///GO:0006367	GO:0005675///GO:0005654///GO:0005634
202483_s_at	RAN binding protein 1	RANBP1	5902				Homo sapiens RAN binding protein 1 (RANBP1), mRNA	6382077	NM_002882				22q11.21	Chromosome 22, NC_000022.10 (20105024..20114704)	GDP-dissociation inhibitor activity///GTPase activator activity///Ran GTPase binding///protein binding	intracellular transport///signal transduction	cytoplasm///nucleus	GO:0005092///GO:0005096///GO:0008536///GO:0005515	GO:0046907///GO:0007165	GO:0005737///GO:0005634
202487_s_at	H2A histone family, member V	H2AFV	94239				Homo sapiens H2A histone family, member V (H2AFV), transcript variant 1, mRNA	149999596	NM_012412				7p13	Chromosome 7, NC_000007.13 (44866488..44887725, complement)	DNA binding	nucleosome assembly	chromosome///nucleosome///nucleus	GO:0003677	GO:0006334	GO:0005694///GO:0000786///GO:0005634
202493_x_at	FCH domain only 2///growth hormone 1///chorionic somatomammotropin hormone 2///chorionic somatomammotropin hormone 1 (placental lactogen)	FCHO2///GH1///CSH2///CSH1	115548///2688///1443///1442				Homo sapiens chorionic somatomammotropin hormone 1 (placental lactogen) (CSH1), transcript variant 1, mRNA	20819954	NM_001317				5q13.2///17q24.2///17q24.2///17q24.2	Chromosome 5, NC_000005.9 (72251899..72386349)///Chromosome 17, NC_000017.10 (61994563..61996198, complement)///Chromosome 17, NC_000017.10 (61949372..61951089, complement)///Chromosome 17, NC_000017.10 (61972273..61973987, complement)	growth factor activity///growth hormone receptor binding///growth hormone receptor binding///hormone activity///metal ion binding///prolactin receptor binding///protein binding///hormone activity///metal ion binding	JAK-STAT cascade///glucose transport///growth hormone receptor signaling pathway///positive regulation of JAK-STAT cascade///positive regulation of MAP kinase activity///positive regulation of activation of JAK2 kinase activity///positive regulation of insulin-like growth factor receptor signaling pathway///positive regulation of multicellular organism growth///positive regulation of multicellula…	extracellular region///extracellular space///extracellular region	GO:0008083///GO:0005131///GO:0005131///GO:0005179///GO:0046872///GO:0005148///GO:0005515///GO:0005179///GO:0046872	GO:0007259///GO:0015758///GO:0060396///GO:0046427///GO:0043406///GO:0010535///GO:0043568///GO:0040018///GO:0040018///GO:0050731///GO:0014068///NOT GO:0002092///GO:0042517///GO:0042523///GO:0032355///GO:0007565///GO:0007165	GO:0005576///GO:0005615///GO:0005576
202501_at	microtubule-associated protein, RP/EB family, member 2	MAPRE2	10982				Homo sapiens microtubule-associated protein, RP/EB family, member 2 (MAPRE2), transcript variant 1, mRNA	219842323	NM_014268				18q12.1-q12.2	Chromosome 18, NC_000018.9 (32556892..32722378)	microtubule binding	cell cycle///cell division///cell proliferation///mitosis///signal transduction	cytoplasm///microtubule///microtubule cytoskeleton	GO:0008017	GO:0007049///GO:0051301///GO:0008283///GO:0007067///GO:0007165	GO:0005737///GO:0005874///GO:0015630
202514_at	discs, large homolog 1 (Drosophila)	DLG1	1739				UI-H-BI1-aet-a-12-0-UI.s1 NCI_CGAP_Sub3 Homo sapiens cDNA clone IMAGE:2720183 3-, mRNA sequence	6143449	AW139131				3q29	Chromosome 3, NC_000003.11 (196769431..197025447, complement)	cytoskeletal protein binding///guanylate kinase activity///phosphatase binding///phosphoprotein phosphatase activity///potassium channel regulator activity///protein C-terminus binding///protein binding///protein kinase binding	G1/S transition checkpoint///actin filament organization///cell-cell adhesion///cortical actin cytoskeleton organization///endothelial cell proliferation///establishment or maintenance of cell polarity///interspecies interaction between organisms///negative regulation of mitotic cell cycle	basolateral plasma membrane///cell junction///cell-cell junction///cytosol///endoplasmic reticulum///endoplasmic reticulum membrane///plasma membrane///postsynaptic density///postsynaptic membrane///sarcolemma///synapse	GO:0008092///GO:0004385///GO:0019902///GO:0004721///GO:0015459///GO:0008022///GO:0005515///GO:0019901	GO:0031575///GO:0007015///GO:0016337///GO:0030866///GO:0001935///GO:0007163///GO:0044419///GO:0045930	GO:0016323///GO:0030054///GO:0005911///GO:0005829///GO:0005783///GO:0005789///GO:0005886///GO:0014069///GO:0045211///GO:0042383///GO:0045202
202520_s_at	mutL homolog 1, colon cancer, nonpolyposis type 2 (E. coli)	MLH1	4292				Homo sapiens mutL homolog 1, colon cancer, nonpolyposis type 2 (E. coli) (MLH1), transcript variant 1, mRNA	263191547	NM_000249				3p21.3	Chromosome 3, NC_000003.11 (37034979..37092337)	ATP binding///contributes_to MutSalpha complex binding///guanine/thymine mispair binding///protein binding///contributes_to protein binding///contributes_to single-stranded DNA binding	DNA damage response, signal transduction resulting in induction of apoptosis///cell cycle///double-strand break repair via nonhomologous end joining///isotype switching///male meiosis chromosome segregation///meiotic metaphase I plate congression///mismatch repair///negative regulation of mitotic recombination///nuclear-transcribed mRNA poly(A) tail shortening///oogenesis///pachytene///resolution…	MutLalpha complex///chiasma///male germ cell nucleus///nucleus///synaptonemal complex	GO:0005524///contributes_to GO:0032407///GO:0032137///GO:0005515///contributes_to GO:0005515///contributes_to GO:0003697	GO:0008630///GO:0007049///GO:0006303///GO:0045190///GO:0007060///GO:0043060///GO:0006298///GO:0045950///GO:0000289///GO:0048477///GO:0000239///GO:0000712///GO:0016446///GO:0007283///GO:0051257	GO:0032389///GO:0005712///GO:0001673///GO:0005634///GO:0000795
202525_at	protease, serine, 8	PRSS8	5652				Homo sapiens protease, serine, 8 (PRSS8), mRNA	126513135	NM_002773				16p11.2	Chromosome 16, NC_000016.9 (31142754..31147151, complement)	peptidase activity///serine-type endopeptidase activity///serine-type peptidase activity///sodium channel regulator activity	proteolysis///response to drug///response to mineralocorticoid stimulus///response to peptide hormone stimulus	extracellular region///extracellular space///integral to membrane///plasma membrane	GO:0008233///GO:0004252///GO:0008236///GO:0017080	GO:0006508///GO:0042493///GO:0051385///GO:0043434	GO:0005576///GO:0005615///GO:0016021///GO:0005886
202545_at	protein kinase C, delta	PRKCD	5580				Homo sapiens protein kinase C, delta (PRKCD), transcript variant 1, mRNA	47157323	NM_006254				3p21.31	Chromosome 3, NC_000003.11 (53195223..53226733)	ATP binding///calcium-independent protein kinase C activity///enzyme activator activity///enzyme binding///insulin receptor substrate binding///metal ion binding///nucleotide binding///protein C-terminus binding///protein binding///transferase activity	B cell proliferation///immunoglobulin mediated immune response///interleukin-10 production///interleukin-12 production///intracellular signaling pathway///negative regulation of insulin receptor signaling pathway///negative regulation of insulin receptor signaling pathway///negative regulation of peptidyl-tyrosine phosphorylation///negative regulation of protein binding///protein amino acid phosp…	cytoplasm///cytosol///nucleus///plasma membrane	GO:0005524///GO:0004699///GO:0008047///GO:0019899///GO:0043560///GO:0046872///GO:0000166///GO:0008022///GO:0005515///GO:0016740	GO:0042100///GO:0016064///GO:0032613///GO:0032615///GO:0023034///GO:0046627///GO:0046627///GO:0050732///GO:0032091///GO:0006468///GO:0050821///GO:0010469///GO:0010149///GO:0007165	GO:0005737///GO:0005829///GO:0005634///GO:0005886
202549_at	VAMP (vesicle-associated membrane protein)-associated protein B and C	VAPB	9217				Homo sapiens cDNA: FLJ22067 fis, clone HEP11115F, highly similar to AF086629 Homo sapiens VAMP-associated protein C (VAP-C) mRNA	10438329	AK025720				20q13.33	Chromosome 20, NC_000020.10 (56964245..57021963)	beta-tubulin binding///enzyme binding///protein binding///protein heterodimerization activity///protein homodimerization activity///structural molecule activity	cell death///endoplasmic reticulum unfolded protein response///interspecies interaction between organisms///positive regulation of viral genome replication///virus-host interaction	Golgi apparatus///endomembrane system///endoplasmic reticulum///endoplasmic reticulum membrane///endoplasmic reticulum membrane///integral to membrane///membrane fraction///plasma membrane	GO:0048487///GO:0019899///GO:0005515///GO:0046982///GO:0042803///GO:0005198	GO:0008219///GO:0030968///GO:0044419///GO:0045070///GO:0019048	GO:0005794///GO:0012505///GO:0005783///GO:0005789///GO:0005789///GO:0016021///GO:0005624///GO:0005886
202599_s_at	nuclear receptor interacting protein 1	NRIP1	8204				Homo sapiens nuclear receptor interacting protein 1 (NRIP1), mRNA	212274353	NM_003489				21q11.2	Chromosome 21, NC_000021.8 (16333556..16437126, complement)	androgen receptor binding///estrogen receptor binding///glucocorticoid receptor binding///histone deacetylase binding///nuclear hormone receptor binding///protein binding///receptor binding///retinoid X receptor binding///transcription coactivator activity///transcription coactivator activity///transcription corepressor activity	androgen receptor signaling pathway///lipid storage///negative regulation of transcription from RNA polymerase II promoter///ovarian follicle rupture///ovulation///positive regulation of transcription from RNA polymerase II promoter///positive regulation of transcription, DNA-dependent///regulation of transcription	histone deacetylase complex///nucleus	GO:0050681///GO:0030331///GO:0035259///GO:0042826///GO:0035257///GO:0005515///GO:0005102///GO:0046965///GO:0003713///GO:0003713///GO:0003714	GO:0030521///GO:0019915///GO:0000122///GO:0001543///GO:0030728///GO:0045944///GO:0045893///GO:0045449	GO:0000118///GO:0005634
202605_at	glucuronidase, beta	GUSB	2990				Homo sapiens glucuronidase, beta (GUSB), mRNA	268834191	NM_000181				7q21.11	Chromosome 7, NC_000007.13 (65425671..65447246, complement)	beta-glucuronidase activity///cation binding	carbohydrate metabolic process///glycosaminoglycan catabolic process///metabolic process	lysosome	GO:0004566///GO:0043169	GO:0005975///GO:0006027///GO:0008152	GO:0005764
202619_s_at	procollagen-lysine, 2-oxoglutarate 5-dioxygenase 2	PLOD2	5352				cr24g06.x1 Human bone marrow stromal cells Homo sapiens cDNA clone HBMSC_cr24g06 3-, mRNA sequence	5132668	AI754404				3q23-q24	Chromosome 3, NC_000003.11 (145787227..145879282, complement)	L-ascorbic acid binding///iron ion binding///metal ion binding///oxidoreductase activity, acting on paired donors, with incorporation or reduction of molecular oxygen///oxidoreductase activity, acting on single donors with incorporation of molecular oxygen, incorporation of two atoms of oxygen///procollagen-lysine 5-dioxygenase activity///protein binding	oxidation reduction///protein modification process///response to hypoxia	endoplasmic reticulum///membrane///rough endoplasmic reticulum membrane	GO:0031418///GO:0005506///GO:0046872///GO:0016705///GO:0016702///GO:0008475///GO:0005515	GO:0055114///GO:0006464///GO:0001666	GO:0005783///GO:0016020///GO:0030867
202634_at	polymerase (RNA) II (DNA directed) polypeptide K, 7.0kDa	POLR2K	5440				AL558030 Homo sapiens T CELLS (JURKAT CELL LINE) COT 10-NORMALIZED Homo sapiens cDNA clone CS0DJ002YJ02 5-PRIME, mRNA sequence	46183431	AL558030				8q22.2	Chromosome 8, NC_000008.10 (101162839..101166230)	DNA binding///DNA-directed RNA polymerase activity///metal ion binding///zinc ion binding	RNA elongation from RNA polymerase II promoter///RNA splicing///regulation of transcription from RNA polymerase I promoter///transcription///transcription from RNA polymerase II promoter///transcription from RNA polymerase III promoter///transcription initiation from RNA polymerase II promoter	nucleoplasm///nucleus	GO:0003677///GO:0003899///GO:0046872///GO:0008270	GO:0006368///GO:0008380///GO:0006356///GO:0006350///GO:0006366///GO:0006383///GO:0006367	GO:0005654///GO:0005634
202655_at	mesencephalic astrocyte-derived neurotrophic factor	MANF	7873				Homo sapiens mesencephalic astrocyte-derived neurotrophic factor (MANF), mRNA	299523085	NM_006010				3p21.1	Chromosome 3, NC_000003.11 (51422703..51426775)	growth factor activity///molecular_function	biological_process///response to unfolded protein	cellular_component///extracellular region	GO:0008083///GO:0003674	GO:0008150///GO:0006986	GO:0005575///GO:0005576
202666_s_at	actin-like 6A	ACTL6A	86				Homo sapiens actin-like 6A (ACTL6A), transcript variant 1, mRNA	98985779	NM_004301				3q26.33	Chromosome 3, NC_000003.11 (179280708..179306193)	ATP binding///chromatin binding///protein binding	chromatin remodeling///histone H2A acetylation///histone H4 acetylation///nervous system development///regulation of growth///regulation of transcription///signal transduction	NuA4 histone acetyltransferase complex///SWI/SNF complex///chromatin remodeling complex///npBAF complex///nucleus///plasma membrane	GO:0005524///GO:0003682///GO:0005515	GO:0006338///GO:0043968///GO:0043967///GO:0007399///GO:0040008///GO:0045449///GO:0007165	GO:0035267///GO:0016514///GO:0016585///GO:0071564///GO:0005634///GO:0005886
202680_at	general transcription factor IIE, polypeptide 2, beta 34kDa	GTF2E2	2961				Homo sapiens general transcription factor IIE, polypeptide 2, beta 34kDa (GTF2E2), mRNA	115511050	NM_002095				8p21-p12	Chromosome 8, NC_000008.10 (30436031..30515738, complement)	DNA binding///RNA polymerase II transcription factor activity///protein binding	RNA elongation from RNA polymerase II promoter///regulation of transcription///transcription initiation from RNA polymerase II promoter	nucleoplasm///nucleus///transcription factor TFIIE complex	GO:0003677///GO:0003702///GO:0005515	GO:0006368///GO:0045449///GO:0006367	GO:0005654///GO:0005634///GO:0005673
202689_at	RNA binding motif protein 15B	RBM15B	29890				Homo sapiens RNA binding motif protein 15B (RBM15B), mRNA	54607123	NM_013286				3p21.2	Chromosome 3, NC_000003.11 (51428731..51435339)	RNA binding///nucleotide binding///protein binding	RNA splicing///interspecies interaction between organisms///mRNA processing///NOT negative regulation of transcription///NOT nucleocytoplasmic transport///regulation of alternative nuclear mRNA splicing, via spliceosome	NOT nucleolus///nucleoplasm///nucleus	GO:0003723///GO:0000166///GO:0005515	GO:0008380///GO:0044419///GO:0006397///NOT GO:0016481///NOT GO:0006913///GO:0000381	NOT GO:0005730///GO:0005654///GO:0005634
202693_s_at	serine/threonine kinase 17a	STK17A	9263				xn43d11.x1 NCI_CGAP_Kid11 Homo sapiens cDNA clone IMAGE:2696469 3- similar to TR:O75231 O75231 WUGSC:H_DJ0905J08.3 PROTEIN ;, mRNA sequence	6473630	AW194730				7p12-p14	Chromosome 7, NC_000007.13 (43622692..43666978)	ATP binding///nucleotide binding///protein serine/threonine kinase activity///transferase activity	apoptosis///induction of apoptosis///intracellular protein kinase cascade///protein amino acid phosphorylation	nucleus	GO:0005524///GO:0000166///GO:0004674///GO:0016740	GO:0006915///GO:0006917///GO:0007243///GO:0006468	GO:0005634
202696_at	oxidative-stress responsive 1	OXSR1	9943				Homo sapiens oxidative-stress responsive 1 (OXSR1), mRNA	75709206	NM_005109				3p22-p21.3	Chromosome 3, NC_000003.11 (38207026..38296979)	ATP binding///identical protein binding///magnesium ion binding///nucleotide binding///protein binding///protein serine/threonine kinase activity///transferase activity	intracellular protein kinase cascade///protein amino acid phosphorylation///response to oxidative stress		GO:0005524///GO:0042802///GO:0000287///GO:0000166///GO:0005515///GO:0004674///GO:0016740	GO:0007243///GO:0006468///GO:0006979
202740_at	aminoacylase 1	ACY1	95				Homo sapiens aminoacylase 1 (ACY1), mRNA	4501900	NM_000666				3p21.1	Chromosome 3, NC_000003.11 (52017563..52023218)	aminoacylase activity///hydrolase activity///metal ion binding///metallopeptidase activity///protein binding	cellular amino acid metabolic process///metabolic process///proteolysis	cytoplasm///cytosol	GO:0004046///GO:0016787///GO:0046872///GO:0008237///GO:0005515	GO:0006520///GO:0008152///GO:0006508	GO:0005737///GO:0005829
202744_at	solute carrier family 20 (phosphate transporter), member 2	SLC20A2	6575				Homo sapiens solute carrier family 20 (phosphate transporter), member 2 (SLC20A2), mRNA	34222154	NM_006749				8p12-p11	Chromosome 8, NC_000008.10 (42273993..42397068, complement)	inorganic phosphate transmembrane transporter activity///receptor activity///sodium:phosphate symporter activity///symporter activity	interspecies interaction between organisms///ion transport///phosphate transport///sodium ion transport///transport	integral to plasma membrane///membrane fraction///plasma membrane	GO:0005315///GO:0004872///GO:0005436///GO:0015293	GO:0044419///GO:0006811///GO:0006817///GO:0006814///GO:0006810	GO:0005887///GO:0005624///GO:0005886
202763_at	caspase 3, apoptosis-related cysteine peptidase	CASP3	836				Homo sapiens caspase 3, apoptosis-related cysteine peptidase (CASP3), transcript variant alpha, mRNA	73622121	NM_004346				4q34	Chromosome 4, NC_000004.11 (185548850..185570629, complement)	cyclin-dependent protein kinase inhibitor activity///cysteine-type endopeptidase activity///peptidase activity///protein binding	B cell homeostasis///DNA fragmentation involved in apoptotic nuclear change///T cell homeostasis///apoptosis///cell fate commitment///heart development///induction of apoptosis///induction of apoptosis by extracellular signals///induction of apoptosis by extracellular signals///induction of apoptosis by oxidative stress///induction of apoptosis via death domain receptors///keratinocyte differenti…	cytoplasm///cytosol///cytosol///mitochondrion///NOT nucleolus///nucleoplasm///nucleus///plasma membrane	GO:0004861///GO:0004197///GO:0008233///GO:0005515	GO:0001782///GO:0006309///GO:0043029///GO:0006915///GO:0045165///GO:0007507///GO:0006917///GO:0008624///GO:0008624///GO:0008631///GO:0008625///GO:0030216///GO:0030889///GO:0046007///GO:0043066///GO:0045736///GO:0051402///GO:0030264///GO:0006508///GO:0001836///GO:0006974///GO:0009411///GO:0034612///GO:0009611///GO:0007605	GO:0005737///GO:0005829///GO:0005829///GO:0005739///NOT GO:0005730///GO:0005654///GO:0005634///GO:0005886
202781_s_at	inositol polyphosphate-5-phosphatase K	INPP5K	51763				te53d09.x1 Soares_NFL_T_GBC_S1 Homo sapiens cDNA clone IMAGE:2090417 3- similar to TR:Q15733 Q15733 PHOSPHATIDYLINOSITOL ;, mRNA sequence	5392597	AI806031				17p13.3	Chromosome 17, NC_000017.10 (1397871..1420182, complement)	hydrolase activity///inositol bisphosphate phosphatase activity///inositol or phosphatidylinositol phosphatase activity///inositol trisphosphate phosphatase activity///inositol-polyphosphate 5-phosphatase activity///lipid phosphatase activity///protein binding	actin cytoskeleton organization///glucose homeostasis///in utero embryonic development///negative regulation of peptidyl-serine phosphorylation///response to insulin stimulus	cytosol///endoplasmic reticulum///membrane fraction///neuron projection///ruffle	GO:0016787///GO:0016312///GO:0004437///GO:0046030///GO:0004445///GO:0042577///GO:0005515	GO:0030036///GO:0042593///GO:0001701///GO:0033137///GO:0032868	GO:0005829///GO:0005783///GO:0005624///GO:0043005///GO:0001726
202783_at	nicotinamide nucleotide transhydrogenase	NNT	23530				Human nicotinamide nucleotide transhydrogenase mRNA, nuclear gene encoding mitochondrial protein, complete cds	1110519	U40490				5p13.1-cen	Chromosome 5, NC_000005.9 (43602791..43705668)	NAD or NADH binding///NAD(P)+ transhydrogenase (AB-specific) activity///NAD(P)+ transhydrogenase (B-specific) activity///NADP or NADPH binding///binding///oxidoreductase activity	oxidation reduction///proton transport///tricarboxylic acid cycle	integral to membrane///membrane///mitochondrial inner membrane///mitochondrial respiratory chain///mitochondrion	GO:0051287///GO:0008750///GO:0003957///GO:0050661///GO:0005488///GO:0016491	GO:0055114///GO:0015992///GO:0006099	GO:0016021///GO:0016020///GO:0005743///GO:0005746///GO:0005739
202814_s_at	hexamethylene bis-acetamide inducible 1	HEXIM1	10614				xm17b10.x1 NCI_CGAP_Ut4 Homo sapiens cDNA clone IMAGE:2684443 3- similar to TR:O94992 O94992 HIS1 PROTEIN. ;, mRNA sequence	6472210	AW193511				17q21.31	Chromosome 17, NC_000017.10 (43224684..43229468)	cyclin-dependent protein kinase inhibitor activity///protein binding///snRNA binding///specific transcriptional repressor activity///transcription repressor activity	heart development///negative regulation of cyclin-dependent protein kinase activity///negative regulation of transcription from RNA polymerase II promoter///regulation of transcription	cytoplasm///nucleus	GO:0004861///GO:0005515///GO:0017069///GO:0016566///GO:0016564	GO:0007507///GO:0045736///GO:0000122///GO:0045449	GO:0005737///GO:0005634
202823_at	transcription elongation factor B (SIII), polypeptide 1 (15kDa, elongin C)	TCEB1	6921				zb08h02.s1 Soares_fetal_lung_NbHL19W Homo sapiens cDNA clone IMAGE:301491 3-, mRNA sequence	1442934	N89607				8q21.11	Chromosome 8, NC_000008.10 (74858634..74884346, complement)	protein binding	interspecies interaction between organisms///regulation of transcription///regulation of transcription from RNA polymerase II promoter///ubiquitin-dependent protein catabolic process	cytosol///nucleoplasm///nucleus	GO:0005515	GO:0044419///GO:0045449///GO:0006357///GO:0006511	GO:0005829///GO:0005654///GO:0005634
202872_at	ATPase, H+ transporting, lysosomal 42kDa, V1 subunit C1	ATP6V1C1	528				wu92g09.x1 NCI_CGAP_Kid3 Homo sapiens cDNA clone IMAGE:2527552 3- similar to gb:X69151 VACUOLAR ATP SYNTHASE SUBUNIT C (HUMAN);, mRNA sequence	5878455	AW024925				8q22.3	Chromosome 8, NC_000008.10 (104033248..104085285)	hydrogen-exporting ATPase activity, phosphorylative mechanism///hydrolase activity, acting on acid anhydrides, catalyzing transmembrane movement of substances///protein binding///proton-transporting ATPase activity, rotational mechanism///transporter activity	ATP synthesis coupled proton transport///ion transport///proton transport	apical part of cell///cytoplasm///cytoplasmic vesicle///plasma membrane///proton-transporting V-type ATPase, V1 domain///proton-transporting two-sector ATPase complex	GO:0008553///GO:0016820///GO:0005515///GO:0046961///GO:0005215	GO:0015986///GO:0006811///GO:0015992	GO:0045177///GO:0005737///GO:0031410///GO:0005886///GO:0033180///GO:0016469
202883_s_at	protein phosphatase 2, regulatory subunit A, beta	PPP2R1B	5519				yd71a11.s1 Soares fetal liver spleen 1NFLS Homo sapiens cDNA clone IMAGE:113660 3-, mRNA sequence	698093	T79584				11q23.2	Chromosome 11, NC_000011.9 (111597632..111637169, complement)	protein binding			GO:0005515
202895_s_at	signal-regulatory protein alpha	SIRPA	140885				Homo sapiens mRNA for SHPS-1, complete cds	1864010	D86043				20p13	Chromosome 20, NC_000020.10 (1874813..1920540)	SH3 domain binding	cell adhesion	integral to membrane///membrane///plasma membrane	GO:0017124	GO:0007155	GO:0016021///GO:0016020///GO:0005886
202905_x_at	nibrin	NBN	4683				wh44g10.x1 NCI_CGAP_Kid11 Homo sapiens cDNA clone IMAGE:2383650 3- similar to TR:O60672 O60672 CELL CYCLE REGULATORY PROTEIN P95. [1] ;, mRNA sequence	5361732	AI796269				8q21	Chromosome 8, NC_000008.10 (90945564..90996899, complement)	contributes_to ATP-dependent DNA helicase activity///contributes_to damaged DNA binding///protein N-terminus binding///protein binding///transcription factor binding	DNA damage checkpoint///DNA damage response, signal transduction by p53 class mediator///DNA duplex unwinding///G1/S transition checkpoint///blastocyst growth///cell cycle///cell cycle arrest///double-strand break repair///in utero embryonic development///isotype switching///meiosis///mitotic cell cycle G2/M transition DNA damage checkpoint///negative regulation of neuron differentiation///neurom…	Golgi apparatus///Mre11 complex///chromosome///intracellular///nuclear chromosome, telomeric region///nuclear inclusion body///nucleolus///NOT nucleolus///nucleoplasm///nucleus///replication fork	contributes_to GO:0004003///contributes_to GO:0003684///GO:0047485///GO:0005515///GO:0008134	GO:0000077///GO:0030330///GO:0032508///GO:0031575///GO:0001832///GO:0007049///GO:0007050///GO:0006302///GO:0001701///GO:0045190///GO:0007126///GO:0007095///GO:0045665///GO:0050885///GO:0008284///GO:0033674///GO:0031954///GO:0030174///GO:0048145///GO:0042493///GO:0000723	GO:0005794///GO:0030870///GO:0005694///GO:0005622///GO:0000784///GO:0042405///GO:0005730///NOT GO:0005730///GO:0005654///GO:0005634///GO:0005657
202909_at	EPM2A (laforin) interacting protein 1	EPM2AIP1	9852				Homo sapiens EPM2A (laforin) interacting protein 1 (EPM2AIP1), mRNA	197116362	NM_014805				3p22.1	Chromosome 3, NC_000003.11 (37027357..37034795, complement)			endoplasmic reticulum			GO:0005783
202913_at	Rho guanine nucleotide exchange factor (GEF) 11	ARHGEF11	9826				qb13h01.x1 Soares_pregnant_uterus_NbHPU Homo sapiens cDNA clone IMAGE:1696177 3- similar to contains element LTR1 repetitive element ;, mRNA sequence	3429066	AI090007				1q21	Chromosome 1, NC_000001.10 (156904632..157015162, complement)	G-protein-coupled receptor binding///GTPase activator activity///Rho guanyl-nucleotide exchange factor activity///guanyl-nucleotide exchange factor activity///protein binding///signal transducer activity	G-protein coupled receptor protein signaling pathway///G-protein coupled receptor protein signaling pathway///Rho protein signal transduction///actin cytoskeleton organization///apoptosis///cellular component movement///cytokinesis///establishment of cell polarity///induction of apoptosis by extracellular signals///positive regulation of transcription, DNA-dependent///regulation of Rho protein si…	cytoplasm///cytosol///intracellular///plasma membrane	GO:0001664///GO:0005096///GO:0005089///GO:0005085///GO:0005515///GO:0004871	GO:0007186///GO:0007186///GO:0007266///GO:0030036///GO:0006915///GO:0006928///GO:0000910///GO:0030010///GO:0008624///GO:0045893///GO:0035023///GO:0001558///GO:0006941	GO:0005737///GO:0005829///GO:0005622///GO:0005886
202962_at	kinesin family member 13B	KIF13B	23303				Homo sapiens kinesin family member 13B (KIF13B), mRNA	156766039	NM_015254				8p12	Chromosome 8, NC_000008.10 (28924795..29120610, complement)	ATP binding///microtubule motor activity///nucleotide binding///protein binding///protein kinase binding	T cell activation///microtubule-based movement///protein targeting///signal transduction	cytoplasm///cytoskeleton///microtubule	GO:0005524///GO:0003777///GO:0000166///GO:0005515///GO:0019901	GO:0042110///GO:0007018///GO:0006605///GO:0007165	GO:0005737///GO:0005856///GO:0005874
202983_at	helicase-like transcription factor	HLTF	6596				wi67b09.x1 NCI_CGAP_Kid12 Homo sapiens cDNA clone IMAGE:2398361 3-, mRNA sequence	5176427	AI760760				3q25.1-q26.1	Chromosome 3, NC_000003.11 (148747904..148804341, complement)	ATP binding///ATPase activity///DNA binding///RNA polymerase II transcription factor activity///helicase activity///hydrolase activity///hydrolase activity, acting on acid anhydrides, in phosphorus-containing anhydrides///ligase activity///metal ion binding///nucleotide binding///protein binding///transcription activator activity///zinc ion binding	chromatin modification///regulation of transcription from RNA polymerase II promoter///regulation of transcription, DNA-dependent///transcription	nucleus	GO:0005524///GO:0016887///GO:0003677///GO:0003702///GO:0004386///GO:0016787///GO:0016818///GO:0016874///GO:0046872///GO:0000166///GO:0005515///GO:0016563///GO:0008270	GO:0016568///GO:0006357///GO:0006355///GO:0006350	GO:0005634
202999_s_at	ectonucleoside triphosphate diphosphohydrolase 4///lysyl oxidase-like 2	ENTPD4///LOXL2	9583///4017				Homo sapiens lysyl oxidase-like protein 2 (LOXL2) mRNA, complete cds	4959424	AF117949				8p21.3-p21.2///8p21.3-p21.2	Chromosome 8, NC_000008.10 (23289572..23315244, complement)///Chromosome 8, NC_000008.10 (23154410..23261722, complement)	hydrolase activity///uridine-diphosphatase activity///copper ion binding///electron carrier activity///metal ion binding///oxidoreductase activity///oxidoreductase activity, acting on the CH-NH2 group of donors, oxygen as acceptor///scavenger receptor activity	UDP catabolic process///aging///cell adhesion///oxidation reduction///protein modification process	Golgi apparatus///Golgi membrane///autophagic vacuole membrane///cytoplasmic vesicle///integral to Golgi membrane///integral to membrane///intracellular membrane-bounded organelle///membrane///extracellular region///extracellular space///membrane	GO:0016787///GO:0045134///GO:0005507///GO:0009055///GO:0046872///GO:0016491///GO:0016641///GO:0005044	GO:0006256///GO:0007568///GO:0007155///GO:0055114///GO:0006464	GO:0005794///GO:0000139///GO:0000421///GO:0031410///GO:0030173///GO:0016021///GO:0043231///GO:0016020///GO:0005576///GO:0005615///GO:0016020
203000_at	stathmin-like 2	STMN2	11075				602287358T1 NIH_MGC_96 Homo sapiens cDNA clone IMAGE:4374495 3-, mRNA sequence	12334872	BF967657				8q21.13	Chromosome 8, NC_000008.10 (80523380..80577237)	protein binding	intracellular signaling pathway///negative regulation of microtubule depolymerization///negative regulation of microtubule polymerization///negative regulation of neuron projection development///neuron differentiation///positive regulation of microtubule depolymerization///positive regulation of neuron projection development	axon///cell projection///cytoplasm///growth cone///membrane///membrane fraction///perinuclear region of cytoplasm///soluble fraction	GO:0005515	GO:0023034///GO:0007026///GO:0031115///GO:0010977///GO:0030182///GO:0031117///GO:0010976	GO:0030424///GO:0042995///GO:0005737///GO:0030426///GO:0016020///GO:0005624///GO:0048471///GO:0005625
203011_at	inositol(myo)-1(or 4)-monophosphatase 1	IMPA1	3612				Homo sapiens inositol(myo)-1(or 4)-monophosphatase 1 (IMPA1), transcript variant 1, mRNA	221625478	NM_005536				8q21.13-q21.3	Chromosome 8, NC_000008.10 (82569151..82598589, complement)	hydrolase activity///identical protein binding///inositol-1(or 4)-monophosphatase activity///inositol-1(or 4)-monophosphatase activity///metal ion binding///protein homodimerization activity	inositol phosphate dephosphorylation///phosphate metabolic process///phosphatidylinositol biosynthetic process///response to lithium ion///signal transduction	cytoplasm	GO:0016787///GO:0042802///GO:0008934///GO:0008934///GO:0046872///GO:0042803	GO:0046855///GO:0006796///GO:0006661///GO:0010226///GO:0007165	GO:0005737
203013_at	ecdysoneless homolog (Drosophila)	ECD	11319				Homo sapiens ecdysoneless homolog (Drosophila) (ECD), transcript variant 1, mRNA	209364545	NM_007265				10q22.1-q22.2	Chromosome 10, NC_000010.10 (74894282..74927853, complement)	transcription coactivator activity	regulation of glycolysis///regulation of transcription///transcription from RNA polymerase II promoter	cytoplasm///nucleus	GO:0003713	GO:0006110///GO:0045449///GO:0006366	GO:0005737///GO:0005634
203026_at	zinc finger and BTB domain containing 5	ZBTB5	9925				Homo sapiens zinc finger and BTB domain containing 5 (ZBTB5), mRNA	209413745	NM_014872				9p13.2	Chromosome 9, NC_000009.11 (37438099..37465407, complement)	DNA binding///metal ion binding///protein binding///zinc ion binding	regulation of transcription	intracellular///nucleus	GO:0003677///GO:0046872///GO:0005515///GO:0008270	GO:0045449	GO:0005622///GO:0005634
203036_s_at	metastasis suppressor 1	MTSS1	9788				ov89e02.x1 Soares_testis_NHT Homo sapiens cDNA clone IMAGE:1644506 3-, mRNA sequence	3245117	AI027678				8p22	Chromosome 8, NC_000008.10 (125563025..125740730, complement)	SH3 domain binding///actin monomer binding///cytoskeletal adaptor activity///receptor binding	actin cytoskeleton organization///cell adhesion///cellular component movement///filopodium assembly///microspike assembly///signal transduction///transmembrane receptor protein tyrosine kinase signaling pathway	actin cytoskeleton///cytoplasm///endocytic vesicle///ruffle	GO:0017124///GO:0003785///GO:0008093///GO:0005102	GO:0030036///GO:0007155///GO:0006928///GO:0046847///GO:0030035///GO:0007165///GO:0007169	GO:0015629///GO:0005737///GO:0030139///GO:0001726
203113_s_at	eukaryotic translation elongation factor 1 delta (guanine nucleotide exchange protein)	EEF1D	1936				Homo sapiens eukaryotic translation elongation factor 1 delta (guanine nucleotide exchange protein) (EEF1D), transcript variant 2, mRNA	194239721	NM_001960				8q24.3	Chromosome 8, NC_000008.10 (144661898..144679845, complement)	protein binding///signal transducer activity///translation elongation factor activity///translation factor activity, nucleic acid binding	positive regulation of I-kappaB kinase/NF-kappaB cascade///translational elongation	cytosol///eukaryotic translation elongation factor 1 complex	GO:0005515///GO:0004871///GO:0003746///GO:0008135	GO:0043123///GO:0006414	GO:0005829///GO:0005853
203185_at	Ras association (RalGDS/AF-6) domain family member 2	RASSF2	9770				Homo sapiens Ras association (RalGDS/AF-6) domain family member 2 (RASSF2), transcript variant 1, mRNA	169259774	NM_014737				20pter-p12.1	Chromosome 20, NC_000020.10 (4760669..4804291, complement)	protein binding	cell cycle///signal transduction	nucleus	GO:0005515	GO:0007049///GO:0007165	GO:0005634
203199_s_at	5-methyltetrahydrofolate-homocysteine methyltransferase reductase	MTRR	4552				yw78f05.s1 Soares_placenta_8to9weeks_2NbHP8to9W Homo sapiens cDNA clone IMAGE:258369 3-, mRNA sequence	1148237	N29717				5p15.3-p15.2	Chromosome 5, NC_000005.9 (7869217..7901237)	FAD binding///FMN binding///NADP or NADPH binding///[methionine synthase] reductase activity///iron ion binding///oxidoreductase activity	cellular amino acid biosynthetic process///methionine biosynthetic process///methionine metabolic process///oxidation reduction	cytoplasm///cytosol	GO:0050660///GO:0010181///GO:0050661///GO:0030586///GO:0005506///GO:0016491	GO:0008652///GO:0009086///GO:0006555///GO:0055114	GO:0005737///GO:0005829
203220_s_at	transducin-like enhancer of split 1 (E(sp1) homolog, Drosophila)	TLE1	7088				wv38f09.x1 NCI_CGAP_Ov18 Homo sapiens cDNA clone IMAGE:2531849 3- similar to gb:M99435 TRANSDUCIN-LIKE ENHANCER PROTEIN 1 (HUMAN);, mRNA sequence	5744030	AI951720				9q21.32	Chromosome 9, NC_000009.11 (84198598..84303596, complement)	protein binding///transcription factor binding///transcription factor binding	multicellular organismal development///negative regulation of Wnt receptor signaling pathway///negative regulation of transcription///organ morphogenesis///signal transduction	nucleus	GO:0005515///GO:0008134///GO:0008134	GO:0007275///GO:0030178///GO:0016481///GO:0009887///GO:0007165	GO:0005634
203224_at	riboflavin kinase	RFK	55312				602037283F1 NCI_CGAP_Brn64 Homo sapiens cDNA clone IMAGE:4185212 5-, mRNA sequence	11286585	BF340123				9q21.13	Chromosome 9, NC_000009.11 (79000433..79009444, complement)	ATP binding///metal ion binding///nucleotide binding///riboflavin kinase activity///riboflavin kinase activity///transferase activity	riboflavin biosynthetic process	cytoplasm///cytosol	GO:0005524///GO:0046872///GO:0000166///GO:0008531///GO:0008531///GO:0016740	GO:0009231	GO:0005737///GO:0005829
203233_at	interleukin 4 receptor	IL4R	3566				Homo sapiens interleukin 4 receptor (IL4R), transcript variant 1, mRNA	56788409	NM_000418				16p12.1-p11.2	Chromosome 16, NC_000016.9 (27325251..27376099)	insulin receptor substrate binding///interleukin-4 receptor activity///protein binding///receptor activity///receptor signaling protein activity	immune response///negative regulation of T-helper 1 cell differentiation///positive regulation of T-helper 2 cell differentiation///signal transduction	extracellular region///integral to plasma membrane///plasma membrane	GO:0043560///GO:0004913///GO:0005515///GO:0004872///GO:0005057	GO:0006955///GO:0045626///GO:0045630///GO:0007165	GO:0005576///GO:0005887///GO:0005886
203234_at	uridine phosphorylase 1	UPP1	7378				Homo sapiens uridine phosphorylase 1 (UPP1), transcript variant 1, mRNA	31742506	NM_003364				7p12.3	Chromosome 7, NC_000007.13 (48128355..48148330)	uridine phosphorylase activity	nucleobase, nucleoside, nucleotide and nucleic acid metabolic process///nucleoside metabolic process///nucleotide catabolic process///pyrimidine nucleotide metabolic process///uridine metabolic process	cytoplasm	GO:0004850	GO:0006139///GO:0009116///GO:0009166///GO:0006220///GO:0046108	GO:0005737
203261_at	dynactin 6	DCTN6	10671				Homo sapiens dynactin 6 (DCTN6), mRNA	18426895	NM_006571				8p12-p11	Chromosome 8, NC_000008.10 (30013813..30041060)	transferase activity		cytoplasm///cytoskeleton	GO:0016740		GO:0005737///GO:0005856
203282_at	glucan (1,4-alpha-), branching enzyme 1	GBE1	2632				Homo sapiens glucan (1,4-alpha-), branching enzyme 1 (GBE1), mRNA	189458811	NM_000158				3p12.3	Chromosome 3, NC_000003.11 (81538850..81810950, complement)	1,4-alpha-glucan branching enzyme activity///cation binding///hydrolase activity, hydrolyzing O-glycosyl compounds///transferase activity, transferring glycosyl groups	carbohydrate metabolic process///generation of precursor metabolites and energy///glycogen biosynthetic process///glycogen metabolic process	cytosol	GO:0003844///GO:0043169///GO:0004553///GO:0016757	GO:0005975///GO:0006091///GO:0005978///GO:0005977	GO:0005829
203287_at	ladinin 1	LAD1	3898				Homo sapiens ladinin 1 (LAD1), mRNA	32455232	NM_005558				1q25.1-q32.3	Chromosome 1, NC_000001.10 (201349966..201368669, complement)	structural molecule activity		basement membrane///extracellular region	GO:0005198		GO:0005604///GO:0005576
203290_at	major histocompatibility complex, class II, DQ alpha 1	HLA-DQA1	3117				Homo sapiens major histocompatibility complex, class II, DQ alpha 1 (HLA-DQA1), mRNA	52426772	NM_002122				6p21.3	Chromosome 6, NC_000006.11 (32605183..32611429)	MHC class II receptor activity///MHC class II receptor activity	antigen processing and presentation of peptide or polysaccharide antigen via MHC class II///immune response	Golgi apparatus///MHC class II protein complex///endoplasmic reticulum///endoplasmic reticulum membrane///endosome///endosome membrane///integral to plasma membrane///lysosomal membrane///plasma membrane	GO:0032395///GO:0032395	GO:0002504///GO:0006955	GO:0005794///GO:0042613///GO:0005783///GO:0005789///GO:0005768///GO:0010008///GO:0005887///GO:0005765///GO:0005886
203305_at	coagulation factor XIII, A1 polypeptide	F13A1	2162				Homo sapiens coagulation factor XIII, A1 polypeptide (F13A1), mRNA	119395708	NM_000129				6p25.3-p24.3	Chromosome 6, NC_000006.11 (6144311..6320924, complement)	acyltransferase activity///metal ion binding///protein-glutamine gamma-glutamyltransferase activity///transferase activity	blood coagulation///peptide cross-linking	cytoplasm///extracellular region	GO:0008415///GO:0046872///GO:0003810///GO:0016740	GO:0007596///GO:0018149	GO:0005737///GO:0005576
203334_at	DEAH (Asp-Glu-Ala-His) box polypeptide 8	DHX8	1659				Homo sapiens DEAH (Asp-Glu-Ala-His) box polypeptide 8 (DHX8), mRNA	4826689	NM_004941				17q21.31	Chromosome 17, NC_000017.10 (41561334..41601680)	ATP binding///ATP-dependent RNA helicase activity///RNA binding///helicase activity///hydrolase activity///nucleotide binding///protein binding	RNA processing///RNA splicing///mRNA processing	nucleus///spliceosomal complex	GO:0005524///GO:0004004///GO:0003723///GO:0004386///GO:0016787///GO:0000166///GO:0005515	GO:0006396///GO:0008380///GO:0006397	GO:0005634///GO:0005681
203338_at	protein phosphatase 2, regulatory subunit B', epsilon isoform	PPP2R5E	5529				Homo sapiens protein phosphatase 2, regulatory subunit B', epsilon isoform (PPP2R5E), mRNA	31083295	NM_006246				14q23.1	Chromosome 14, NC_000014.8 (63841355..64010079, complement)	protein binding///protein phosphatase type 2A regulator activity	signal transduction	cytoplasm///intracellular membrane-bounded organelle///protein phosphatase type 2A complex	GO:0005515///GO:0008601	GO:0007165	GO:0005737///GO:0043231///GO:0000159
203348_s_at	ets variant 5	ETV5	2119				7j60g07.x1 Soares_NSF_F8_9W_OT_PA_P_S1 Homo sapiens cDNA clone IMAGE:3390876 3-, mRNA sequence	10819701	BF060791				3q28	Chromosome 3, NC_000003.11 (185764106..185826901, complement)	DNA binding///promoter binding///transcription factor activity	cellular response to oxidative stress///regulation of transcription, DNA-dependent	nucleus	GO:0003677///GO:0010843///GO:0003700	GO:0034599///GO:0006355	GO:0005634
203393_at	hairy and enhancer of split 1, (Drosophila)	HES1	3280				601680868F1 NIH_MGC_83 Homo sapiens cDNA clone IMAGE:3951041 5-, mRNA sequence	10587023	BE973687				3q28-q29	Chromosome 3, NC_000003.11 (193853934..193856396)	DNA binding///transcription factor activity///transcription repressor activity	Notch signaling pathway///auditory receptor cell fate determination///cell adhesion///cell fate commitment///cell maturation///cell morphogenesis involved in neuron differentiation///hindbrain morphogenesis///in utero embryonic development///liver development///lung development///midbrain development///midbrain-hindbrain boundary morphogenesis///negative regulation of auditory receptor cell diffe…	cytoplasm///nucleus	GO:0003677///GO:0003700///GO:0016564	GO:0007219///GO:0042668///GO:0007155///GO:0045165///GO:0048469///GO:0048667///GO:0021575///GO:0001701///GO:0001889///GO:0030324///GO:0030901///GO:0021555///GO:0045608///GO:0010553///GO:0045665///GO:0007399///GO:0021915///GO:0021557///GO:0021983///GO:0008284///GO:0010552///GO:0050767///GO:0060164///GO:0006355///GO:0007224///GO:0021558	GO:0005737///GO:0005634
203412_at	leucine-zipper-like transcription regulator 1	LZTR1	8216				Homo sapiens leucine-zipper-like transcription regulator 1 (LZTR1), mRNA	122939136	NM_006767				22q11.1-q11.2	Chromosome 22, NC_000022.10 (21336558..21353326)	protein binding///transcription factor activity	anatomical structure morphogenesis		GO:0005515///GO:0003700	GO:0009653
203415_at	programmed cell death 6	PDCD6	10016				Homo sapiens programmed cell death 6 (PDCD6), mRNA	115430206	NM_013232				5p15.33	Chromosome 5, NC_000005.9 (271736..315089)	calcium ion binding///calcium-dependent protein binding///molecular adaptor activity///protein binding///protein dimerization activity	activation of caspase activity///induction of apoptosis by extracellular signals///response to calcium ion	endoplasmic reticulum///endoplasmic reticulum membrane///membrane///microsome///nuclear membrane///nucleus///soluble fraction	GO:0005509///GO:0048306///GO:0060090///GO:0005515///GO:0046983	GO:0006919///GO:0008624///GO:0051592	GO:0005783///GO:0005789///GO:0016020///GO:0005792///GO:0031965///GO:0005634///GO:0005625
203418_at	cyclin A2	CCNA2	890				Homo sapiens cyclin A2 (CCNA2), mRNA	166197663	NM_001237				4q25-q31	Chromosome 4, NC_000004.11 (122737599..122745088, complement)	protein binding	Ras protein signal transduction///cell cycle///cell division///mitosis///mitotic cell cycle G2/M transition DNA damage checkpoint///organ regeneration///positive regulation of fibroblast proliferation///positive regulation of transcription///response to estradiol stimulus///response to glucagon stimulus	cytoplasm///female pronucleus///male pronucleus///nucleoplasm///nucleus	GO:0005515	GO:0007265///GO:0007049///GO:0051301///GO:0007067///GO:0007095///GO:0031100///GO:0048146///GO:0045941///GO:0032355///GO:0033762	GO:0005737///GO:0001939///GO:0001940///GO:0005654///GO:0005634
203434_s_at	membrane metallo-endopeptidase	MME	4311				ti65g11.x1 NCI_CGAP_Kid11 Homo sapiens cDNA clone IMAGE:2136932 3- similar to gb:J03779 NEPRILYSIN (HUMAN);, mRNA sequence	4289355	AI433463				3q25.1-q25.2	Chromosome 3, NC_000003.11 (154797436..154901518)	metal ion binding///metalloendopeptidase activity///metallopeptidase activity///peptidase activity///peptide binding///protein binding///zinc ion binding	cell-cell signaling///peptide metabolic process///proteolysis	integral to plasma membrane///membrane fraction///plasma membrane	GO:0046872///GO:0004222///GO:0008237///GO:0008233///GO:0042277///GO:0005515///GO:0008270	GO:0007267///GO:0006518///GO:0006508	GO:0005887///GO:0005624///GO:0005886
203459_s_at	vacuolar protein sorting 16 homolog (S. cerevisiae)	VPS16	64601				Homo sapiens vacuolar protein sorting 16 homolog (S. cerevisiae) (VPS16), transcript variant 1, mRNA	17978478	NM_022575				20p13-p12	Chromosome 20, NC_000020.10 (2821373..2847380)	actin filament binding///protein binding	intracellular protein transport	HOPS complex///axon///cytoplasm///early endosome///late endosome///late endosome membrane///lysosomal membrane///membrane///neuronal cell body///recycling endosome	GO:0051015///GO:0005515	GO:0006886	GO:0030897///GO:0030424///GO:0005737///GO:0005769///GO:0005770///GO:0031902///GO:0005765///GO:0016020///GO:0043025///GO:0055037
203462_x_at	eukaryotic translation initiation factor 3, subunit B	EIF3B	8662				Homo sapiens eukaryotic translation initiation factor 3, subunit B (EIF3B), transcript variant 1, mRNA	83367073	NM_003751				7p22.3	Chromosome 7, NC_000007.13 (2394474..2420380)	RNA binding///nucleotide binding///protein binding///protein complex scaffold///contributes_to translation initiation factor activity///translation initiation factor activity///contributes_to translation initiation factor activity	regulation of translational initiation///translational initiation///translational initiation	cytoplasm///cytosol///eukaryotic translation initiation factor 3 complex	GO:0003723///GO:0000166///GO:0005515///GO:0032947///contributes_to GO:0003743///GO:0003743///contributes_to GO:0003743	GO:0006446///GO:0006413///GO:0006413	GO:0005737///GO:0005829///GO:0005852
203484_at	Sec61 gamma subunit	SEC61G	23480				Homo sapiens Sec61 gamma subunit (SEC61G), transcript variant 1, mRNA	60279263	NM_014302				7p11.2	Chromosome 7, NC_000007.13 (54819940..54826939, complement)	P-P-bond-hydrolysis-driven protein transmembrane transporter activity///protein transporter activity	protein targeting to ER///transmembrane transport	cellular_component///endoplasmic reticulum///endoplasmic reticulum membrane///integral to membrane///membrane	GO:0015450///GO:0008565	GO:0045047///GO:0055085	GO:0005575///GO:0005783///GO:0005789///GO:0016021///GO:0016020
203495_at	leucine rich repeat containing 14	LRRC14	9684				Homo sapiens leucine rich repeat containing 14 (LRRC14), mRNA	7661859	NM_014665				8q24.3	Chromosome 8, NC_000008.10 (145743391..145750557)	protein binding			GO:0005515
203501_at	plasma glutamate carboxypeptidase	PGCP	10404				Homo sapiens plasma glutamate carboxypeptidase (PGCP), mRNA	21314657	NM_016134				8q22.2	Chromosome 8, NC_000008.10 (97657499..98155722)	metal ion binding///metallocarboxypeptidase activity///metallopeptidase activity///peptidase activity	peptide metabolic process///proteolysis	cytoplasm///extracellular region///extracellular space	GO:0046872///GO:0004181///GO:0008237///GO:0008233	GO:0006518///GO:0006508	GO:0005737///GO:0005576///GO:0005615
203530_s_at	syntaxin 4	STX4	6810				Homo sapiens syntaxin 4 (STX4), mRNA	34147603	NM_004604				16p11.2	Chromosome 16, NC_000016.9 (31044903..31051485)	Rab GTPase binding///SNAP receptor activity///SNARE binding///protein binding///spectrin binding	cellular membrane fusion///cellular membrane organization///intracellular protein transport///neurotransmitter transport///post-Golgi vesicle-mediated transport///protein complex assembly///synaptic vesicle docking involved in exocytosis///vesicle-mediated transport	SNARE complex///apical plasma membrane///basolateral plasma membrane///cell surface///cytoplasm///cytosol///integral to membrane///membrane///perinuclear region of cytoplasm///plasma membrane///plasma membrane///plasma membrane enriched fraction///sarcolemma///specific granule///trans-Golgi network///vacuole	GO:0017137///GO:0005484///GO:0000149///GO:0005515///GO:0030507	GO:0006944///GO:0016044///GO:0006886///GO:0006836///GO:0006892///GO:0006461///GO:0016081///GO:0016192	GO:0031201///GO:0016324///GO:0016323///GO:0009986///GO:0005737///GO:0005829///GO:0016021///GO:0016020///GO:0048471///GO:0005886///GO:0005886///GO:0001950///GO:0042383///GO:0042581///GO:0005802///GO:0005773
203541_s_at	Kruppel-like factor 9	KLF9	687				7q07f04.x1 NCI_CGAP_Pr28 Homo sapiens cDNA clone IMAGE:3676950 3- similar to contains element TAR1 TAR1 repetitive element ;, mRNA sequence	11450819	BF438302				9q13	Chromosome 9, NC_000009.11 (72999513..73029573, complement)	metal ion binding///transcription factor activity///zinc ion binding	embryo implantation///progesterone receptor signaling pathway///regulation of transcription from RNA polymerase II promoter	intracellular///nucleus	GO:0046872///GO:0003700///GO:0008270	GO:0007566///GO:0050847///GO:0006357	GO:0005622///GO:0005634
203548_s_at	lipoprotein lipase	LPL	4023				602152854F1 NIH_MGC_81 Homo sapiens cDNA clone IMAGE:4294021 5-, mRNA sequence	11946870	BF672975				8p22	Chromosome 8, NC_000008.10 (19796582..19824770)	heparin binding///hydrolase activity///lipoprotein lipase activity///lipoprotein lipase activity///phospholipase activity///protein binding///receptor binding///triglyceride binding///triglyceride lipase activity///triglyceride lipase activity	chylomicron remodeling///fatty acid biosynthetic process///fatty acid biosynthetic process///fatty acid biosynthetic process///lipid catabolic process///phospholipid metabolic process///positive regulation of cholesterol storage///positive regulation of macrophage derived foam cell differentiation///positive regulation of sequestering of triglyceride///response to drug///triglyceride biosynthetic…	anchored to membrane///chylomicron///extracellular matrix///extracellular region///extracellular space///plasma membrane///very-low-density lipoprotein particle	GO:0008201///GO:0016787///GO:0004465///GO:0004465///GO:0004620///GO:0005515///GO:0005102///GO:0017129///GO:0004806///GO:0004806	GO:0034371///GO:0006633///GO:0006633///GO:0006633///GO:0016042///GO:0006644///GO:0010886///GO:0010744///GO:0010890///GO:0042493///GO:0019432///GO:0019433///GO:0019433///GO:0070328///GO:0006641///GO:0034372///GO:0034372	GO:0031225///GO:0042627///GO:0031012///GO:0005576///GO:0005615///GO:0005886///GO:0034361
203584_at	tetratricopeptide repeat domain 35	TTC35	9694				Homo sapiens tetratricopeptide repeat domain 35 (TTC35), mRNA	142377730	NM_014673				8q23.1	Chromosome 8, NC_000008.10 (109455853..109499136)	binding		endoplasmic reticulum///mitochondrion///nucleus	GO:0005488		GO:0005783///GO:0005739///GO:0005634
203606_at	NADH dehydrogenase (ubiquinone) Fe-S protein 6, 13kDa (NADH-coenzyme Q reductase)	NDUFS6	4726				Homo sapiens NADH dehydrogenase (ubiquinone) Fe-S protein 6, 13kDa (NADH-coenzyme Q reductase) (NDUFS6), nuclear gene encoding mitochondrial protein, mRNA	261245052	NM_004553				5p15.33	Chromosome 5, NC_000005.9 (1801509..1816165)	NADH dehydrogenase (ubiquinone) activity///electron carrier activity	electron transport chain///mitochondrial electron transport, NADH to ubiquinone///transport	membrane///mitochondrial inner membrane///mitochondrial respiratory chain complex I///mitochondrial respiratory chain complex I///mitochondrion///respiratory chain	GO:0008137///GO:0009055	GO:0022900///GO:0006120///GO:0006810	GO:0016020///GO:0005743///GO:0005747///GO:0005747///GO:0005739///GO:0070469
203621_at	NADH dehydrogenase (ubiquinone) 1 beta subcomplex, 5, 16kDa	NDUFB5	4711				Homo sapiens NADH dehydrogenase (ubiquinone) 1 beta subcomplex, 5, 16kDa (NDUFB5), nuclear gene encoding mitochondrial protein, mRNA	33519467	NM_002492				3q26.33	Chromosome 3, NC_000003.11 (179322575..179342288)	NADH dehydrogenase (ubiquinone) activity	electron transport chain///mitochondrial electron transport, NADH to ubiquinone///transport	integral to membrane///membrane///mitochondrial inner membrane///mitochondrial respiratory chain complex I///mitochondrial respiratory chain complex I///mitochondrion///respiratory chain	GO:0008137	GO:0022900///GO:0006120///GO:0006810	GO:0016021///GO:0016020///GO:0005743///GO:0005747///GO:0005747///GO:0005739///GO:0070469
203655_at	X-ray repair complementing defective repair in Chinese hamster cells 1	XRCC1	7515				Homo sapiens X-ray repair complementing defective repair in Chinese hamster cells 1 (XRCC1), mRNA	190684674	NM_006297				19q13.2	Chromosome 19, NC_000019.9 (44047464..44079730, complement)	damaged DNA binding///protein binding	response to drug///response to hypoxia///response to organic substance///single strand break repair	intracellular///nucleoplasm///nucleus	GO:0003684///GO:0005515	GO:0042493///GO:0001666///GO:0010033///GO:0000012	GO:0005622///GO:0005654///GO:0005634
203658_at	solute carrier family 25 (carnitine/acylcarnitine translocase), member 20	SLC25A20	788				Homo sapiens solute carrier family 25 (carnitine/acylcarnitine translocase), member 20, mRNA (cDNA clone MGC:1207 IMAGE:3050073), complete cds	33876415	BC001689				3p21.31	Chromosome 3, NC_000003.11 (48894356..48936402, complement)	acyl carnitine transporter activity///binding///transporter activity	carnitine shuttle///regulation of fatty acid oxidation///transmembrane transport	integral to membrane///membrane///mitochondrial inner membrane///mitochondrion	GO:0015227///GO:0005488///GO:0005215	GO:0006853///GO:0046320///GO:0055085	GO:0016021///GO:0016020///GO:0005743///GO:0005739
203675_at	nucleobindin 2	NUCB2	4925				Homo sapiens nucleobindin 2 (NUCB2), mRNA	116063564	NM_005013				11p15.1-p14	Chromosome 11, NC_000011.9 (17298286..17353070)	DNA binding///calcium ion binding		ER-Golgi intermediate compartment///Golgi apparatus///Golgi medial cisterna///cytoplasm///cytosol///endoplasmic reticulum///extracellular region///extracellular space///nuclear outer membrane///nucleus///plasma membrane	GO:0003677///GO:0005509		GO:0005793///GO:0005794///GO:0005797///GO:0005737///GO:0005829///GO:0005783///GO:0005576///GO:0005615///GO:0005640///GO:0005634///GO:0005886
203694_s_at	DEAH (Asp-Glu-Ala-His) box polypeptide 16	DHX16	8449				Homo sapiens DEAH (Asp-Glu-Ala-His) box polypeptide 16 (DHX16), transcript variant 1, mRNA	255982613	NM_003587				6p21.3	Chromosome 6, NC_000006.11 (30620907..30640757, complement)	ATP binding///ATP-dependent helicase activity///RNA helicase activity///hydrolase activity///nucleic acid binding///nucleotide binding	RNA splicing///mRNA processing	nucleus	GO:0005524///GO:0008026///GO:0003724///GO:0016787///GO:0003676///GO:0000166	GO:0008380///GO:0006397	GO:0005634
203719_at	excision repair cross-complementing rodent repair deficiency, complementation group 1 (includes overlapping antisense sequence)	ERCC1	2067				Homo sapiens excision repair cross-complementing rodent repair deficiency, complementation group 1 (includes overlapping antisense sequence) (ERCC1), transcript variant 2, mRNA	260593722	NM_001983				19q13.2-q13.3	Chromosome 19, NC_000019.9 (45912872..45927177, complement)	damaged DNA binding///endonuclease activity///hydrolase activity///protein C-terminus binding///protein binding///protein domain specific binding///single-stranded DNA binding///contributes_to single-stranded DNA specific endodeoxyribonuclease activity///contributes_to structure-specific DNA binding	DNA recombination///mitotic recombination///negative regulation of telomere maintenance///nucleotide-excision repair///nucleotide-excision repair///nucleotide-excision repair, DNA damage removal///nucleotide-excision repair, DNA incision, 3'-to lesion///nucleotide-excision repair, DNA incision, 5'-to lesion///response to oxidative stress	nuclear chromosome, telomeric region///nucleoplasm///nucleotide-excision repair complex///nucleus	GO:0003684///GO:0004519///GO:0016787///GO:0008022///GO:0005515///GO:0019904///GO:0003697///contributes_to GO:0000014///contributes_to GO:0043566	GO:0006310///GO:0006312///GO:0032205///GO:0006289///GO:0006289///GO:0000718///GO:0006295///GO:0006296///GO:0006979	GO:0000784///GO:0005654///GO:0000109///GO:0005634
203774_at	5-methyltetrahydrofolate-homocysteine methyltransferase	MTR	4548				Homo sapiens 5-methyltetrahydrofolate-homocysteine methyltransferase (MTR), mRNA	169790922	NM_000254				1q43	Chromosome 1, NC_000001.10 (236958581..237067281)	cobalamin binding///folic acid binding///homocysteine S-methyltransferase activity///metal ion binding///methionine synthase activity///methyltransferase activity///protein binding///transferase activity///zinc ion binding	cellular amino acid biosynthetic process///cellular metabolic process///homocysteine metabolic process///nervous system development///protein amino acid methylation///tetrahydrofolate metabolic process	cytoplasm///cytosol///intracellular///soluble fraction	GO:0031419///GO:0005542///GO:0008898///GO:0046872///GO:0008705///GO:0008168///GO:0005515///GO:0016740///GO:0008270	GO:0008652///GO:0044237///GO:0050667///GO:0007399///GO:0006479///GO:0046653	GO:0005737///GO:0005829///GO:0005622///GO:0005625
203881_s_at	dystrophin	DMD	1756				Homo sapiens dystrophin (DMD), transcript variant Dp427p2, mRNA	238018047	NM_004010				Xp21.2	Chromosome X, NC_000023.10 (31137345..33357726, complement)	PDZ domain binding///actin binding///calcium ion binding///dystroglycan binding///nitric-oxide synthase binding///protein binding///structural constituent of cytoskeleton///structural constituent of muscle///structural constituent of muscle///zinc ion binding	muscle cell homeostasis///muscle organ development///neuron projection morphogenesis///neurotransmitter receptor metabolic process///olfactory nerve structural organization///peptide biosynthetic process///regulation of transcription///skeletal muscle tissue development	Z disc///cell surface///cell-substrate junction///costamere///cytoplasm///cytoskeleton///dystrophin-associated glycoprotein complex///dystrophin-associated glycoprotein complex///dystrophin-associated glycoprotein complex///insoluble fraction///membrane raft///microsome///nucleus///sarcolemma///synapse	GO:0030165///GO:0003779///GO:0005509///GO:0002162///GO:0050998///GO:0005515///GO:0005200///GO:0008307///GO:0008307///GO:0008270	GO:0046716///GO:0007517///GO:0048812///GO:0045213///GO:0021629///GO:0043043///GO:0045449///GO:0007519	GO:0030018///GO:0009986///GO:0030055///GO:0043034///GO:0005737///GO:0005856///GO:0016010///GO:0016010///GO:0016010///GO:0005626///GO:0045121///GO:0005792///GO:0005634///GO:0042383///GO:0045202
203897_at	LYR motif containing 1	LYRM1	57149				601657224R1 NIH_MGC_67 Homo sapiens cDNA clone IMAGE:3866357 3-, mRNA sequence	11766863	BE963444				16p11.2	Chromosome 16, NC_000016.9 (20911557..20936328)			mitochondrion///nucleus			GO:0005739///GO:0005634
203919_at	transcription elongation factor A (SII), 2	TCEA2	6919				Homo sapiens transcription elongation factor A (SII), 2 (TCEA2), transcript variant 1, mRNA	38505154	NM_003195				20q13.33	Chromosome 20, NC_000020.10 (62688439..62703700)	DNA binding///RNA polymerase II transcription factor activity///metal ion binding///protein binding///transcription elongation regulator activity///translation elongation factor activity///zinc ion binding	RNA elongation///regulation of transcription from RNA polymerase II promoter	nucleus///transcription elongation factor complex	GO:0003677///GO:0003702///GO:0046872///GO:0005515///GO:0003711///GO:0003746///GO:0008270	GO:0006354///GO:0006357	GO:0005634///GO:0008023
203921_at	carbohydrate (N-acetylglucosamine-6-O) sulfotransferase 2	CHST2	9435				Homo sapiens carbohydrate (N-acetylglucosamine-6-O) sulfotransferase 2 (CHST2), mRNA	71067350	NM_004267				3q24	Chromosome 3, NC_000003.11 (142838668..142841812)	N-acetylglucosamine 6-O-sulfotransferase activity///sulfotransferase activity///transferase activity	N-acetylglucosamine metabolic process///carbohydrate metabolic process///inflammatory response///multicellular organismal development///sulfur metabolic process	Golgi apparatus///integral to membrane///intrinsic to Golgi membrane///membrane///trans-Golgi network	GO:0001517///GO:0008146///GO:0016740	GO:0006044///GO:0005975///GO:0006954///GO:0007275///GO:0006790	GO:0005794///GO:0016021///GO:0031228///GO:0016020///GO:0005802
203934_at	kinase insert domain receptor (a type III receptor tyrosine kinase)	KDR	3791				Homo sapiens kinase insert domain receptor (a type III receptor tyrosine kinase) (KDR), mRNA	195546779	NM_002253				4q11-q12	Chromosome 4, NC_000004.11 (55944426..55991762, complement)	ATP binding///Hsp90 protein binding///growth factor binding///integrin binding///nucleotide binding///protein binding///receptor activity///receptor signaling protein tyrosine kinase activity///transferase activity///transmembrane receptor protein tyrosine kinase activity///vascular endothelial growth factor receptor activity	angiogenesis///branching morphogenesis of a tube///calcium ion homeostasis///cell fate commitment///cell maturation///endothelial cell differentiation///hemopoiesis///interspecies interaction between organisms///lung alveolus development///multicellular organismal development///ovarian follicle development///positive regulation of cell migration///positive regulation of cell proliferation///posit…	integral to plasma membrane///membrane	GO:0005524///GO:0051879///GO:0019838///GO:0005178///GO:0000166///GO:0005515///GO:0004872///GO:0004716///GO:0016740///GO:0004714///GO:0005021	GO:0001525///GO:0048754///GO:0055074///GO:0045165///GO:0048469///GO:0045446///GO:0030097///GO:0044419///GO:0048286///GO:0007275///GO:0001541///GO:0030335///GO:0008284///GO:0010595///GO:0001938///GO:0050679///GO:0051894///GO:0002053///GO:0050927///GO:0006468///GO:0008360///GO:0043129///GO:0007169///GO:0001570	GO:0005887///GO:0016020
203987_at	frizzled homolog 6 (Drosophila)	FZD6	8323				Homo sapiens frizzled homolog 6 (Drosophila) (FZD6), transcript variant 1, mRNA	257470997	NM_003506				8q22.3-q23.1	Chromosome 8, NC_000008.10 (104311100..104345094)	G-protein coupled receptor activity///Wnt receptor activity///non-G-protein coupled 7TM receptor activity	Wnt receptor signaling pathway///establishment of planar polarity///establishment of tissue polarity///inner ear morphogenesis///multicellular organismal development///neural tube closure	apical part of cell///apicolateral plasma membrane///integral to plasma membrane///plasma membrane	GO:0004930///GO:0042813///GO:0004926	GO:0016055///GO:0001736///GO:0007164///GO:0042472///GO:0007275///GO:0001843	GO:0045177///GO:0016327///GO:0005887///GO:0005886
204001_at	small nuclear RNA activating complex, polypeptide 3, 50kDa	SNAPC3	6619					0					9p22.3	Chromosome 9, NC_000009.11 (15422782..15461627)	DNA binding///protein binding	regulation of transcription///snRNA transcription///transcription from RNA polymerase II promoter///transcription from RNA polymerase III promoter	nucleus	GO:0003677///GO:0005515	GO:0045449///GO:0009301///GO:0006366///GO:0006383	GO:0005634
204014_at	dual specificity phosphatase 4	DUSP4	1846				Homo sapiens dual specificity phosphatase 4 (DUSP4), transcript variant 1, mRNA	58331238	NM_001394				8p12-p11	Chromosome 8, NC_000008.10 (29193611..29208185, complement)	MAP kinase tyrosine/serine/threonine phosphatase activity///hydrolase activity///protein tyrosine phosphatase activity///protein tyrosine/threonine phosphatase activity	MAPKKK cascade///protein amino acid dephosphorylation///response to organic substance	nucleoplasm///nucleus///soluble fraction	GO:0017017///GO:0016787///GO:0004725///GO:0008330	GO:0000165///GO:0006470///GO:0010033	GO:0005654///GO:0005634///GO:0005625
204030_s_at	schwannomin interacting protein 1	SCHIP1	29970				Homo sapiens schwannomin interacting protein 1 (SCHIP1), mRNA	142357295	NM_014575				3q25.32-q25.33	Chromosome 3, NC_000003.11 (158991544..159615139)	identical protein binding///protein binding	biological_process	cytoplasm	GO:0042802///GO:0005515	GO:0008150	GO:0005737
204033_at	thyroid hormone receptor interactor 13	TRIP13	9319				Homo sapiens thyroid hormone receptor interactor 13 (TRIP13), transcript variant 1, mRNA	261337159	NM_004237				5p15.33	Chromosome 5, NC_000005.9 (893004..918160)	ATP binding///identical protein binding///nucleoside-triphosphatase activity///nucleotide binding///protein binding///transcription cofactor activity	double-strand break repair///female meiosis I///male meiosis I///oocyte maturation///pachytene///reciprocal meiotic recombination///spermatid development///transcription from RNA polymerase II promoter	male germ cell nucleus///nucleus	GO:0005524///GO:0042802///GO:0017111///GO:0000166///GO:0005515///GO:0003712	GO:0006302///GO:0007144///GO:0007141///GO:0001556///GO:0000239///GO:0007131///GO:0007286///GO:0006366	GO:0001673///GO:0005634
204044_at	quinolinate phosphoribosyltransferase	QPRT	23475				Homo sapiens quinolinate phosphoribosyltransferase (QPRT), mRNA	45269148	NM_014298				16p11.2	Chromosome 16, NC_000016.9 (29690441..29709315)	nicotinate-nucleotide diphosphorylase (carboxylating) activity///nicotinate-nucleotide diphosphorylase (carboxylating) activity///protein homodimerization activity///transferase activity, transferring glycosyl groups	NAD biosynthetic process///NAD metabolic process///metabolic process///protein oligomerization///pyridine nucleotide biosynthetic process///quinolinate catabolic process	cytoplasm///cytosol	GO:0004514///GO:0004514///GO:0042803///GO:0016757	GO:0009435///GO:0019674///GO:0008152///GO:0051259///GO:0019363///GO:0034213	GO:0005737///GO:0005829
204051_s_at	secreted frizzled-related protein 4	SFRP4	6424				xd05c09.x1 NCI_CGAP_Brn35 Homo sapiens cDNA clone IMAGE:2592880 3-, mRNA sequence	6046759	AW089415				7p14.1	Chromosome 7, NC_000007.13 (37945534..37956525, complement)	Wnt-protein binding	Wnt receptor signaling pathway///cell differentiation///embryo implantation///signal transduction	extracellular region///extracellular space	GO:0017147	GO:0016055///GO:0030154///GO:0007566///GO:0007165	GO:0005576///GO:0005615
204068_at	serine/threonine kinase 3	STK3	6788				Homo sapiens serine/threonine kinase 3 (STK3), mRNA	103471998	NM_006281				8q22.2	Chromosome 8, NC_000008.10 (99466861..99837909, complement)	ATP binding///magnesium ion binding///nucleotide binding///protein binding///protein dimerization activity///protein kinase activity///protein serine/threonine kinase activity///transferase activity	hippo signaling cascade///intracellular protein kinase cascade///positive regulation of apoptosis///protein amino acid phosphorylation///signal transduction	cytoplasm///nucleus	GO:0005524///GO:0000287///GO:0000166///GO:0005515///GO:0046983///GO:0004672///GO:0004674///GO:0016740	GO:0035329///GO:0007243///GO:0043065///GO:0006468///GO:0007165	GO:0005737///GO:0005634
204094_s_at	TSC22 domain family, member 2	TSC22D2	9819				Homo sapiens TSC22 domain family, member 2 (TSC22D2), mRNA	42734313	NM_014779				3q25.1	Chromosome 3, NC_000003.11 (150126788..150177631)	transcription factor activity	regulation of transcription, DNA-dependent		GO:0003700	GO:0006355
204124_at	solute carrier family 34 (sodium phosphate), member 2	SLC34A2	10568				Homo sapiens sodium dependent phosphate transporter isoform NaPi-IIb mRNA, complete cds	6910977	AF146796				4p15.3-p15.1	Chromosome 4, NC_000004.11 (25657435..25680370)	phosphate binding///sodium ion binding///sodium-dependent phosphate transmembrane transporter activity///sodium:phosphate symporter activity///symporter activity	aging///cellular phosphate ion homeostasis///in utero embryonic development///ion transport///phosphate transport///response to estradiol stimulus///response to estrogen stimulus///response to fructose stimulus///sodium ion transport	apical plasma membrane///brush border membrane///integral to membrane///integral to membrane///integral to plasma membrane///membrane	GO:0042301///GO:0031402///GO:0015321///GO:0005436///GO:0015293	GO:0007568///GO:0030643///GO:0001701///GO:0006811///GO:0006817///GO:0032355///GO:0043627///GO:0009750///GO:0006814	GO:0016324///GO:0031526///GO:0016021///GO:0016021///GO:0005887///GO:0016020
204126_s_at	cell division cycle 45 homolog (S. cerevisiae)	CDC45	8318				Homo sapiens cell division cycle 45 homolog (S. cerevisiae) (CDC45), transcript variant 2, mRNA	34335230	NM_003504				22q11.21	Chromosome 22, NC_000022.10 (19467416..19508135)	protein binding	DNA replication///DNA replication checkpoint///DNA-dependent DNA replication initiation///cell cycle	centrosome///cytoplasm///nucleoplasm///nucleus	GO:0005515	GO:0006260///GO:0000076///GO:0006270///GO:0007049	GO:0005813///GO:0005737///GO:0005654///GO:0005634
204133_at	ribosomal RNA processing 9, small subunit (SSU) processome component, homolog (yeast)	RRP9	9136				Homo sapiens ribosomal RNA processing 9, small subunit (SSU) processome component, homolog (yeast) (RRP9), mRNA	51871124	NM_004704				3p21.2	Chromosome 3, NC_000003.11 (51967446..51975922, complement)	RNA binding	rRNA processing	nucleolus///nucleus///small nuclear ribonucleoprotein complex///small nucleolar ribonucleoprotein complex	GO:0003723	GO:0006364	GO:0005730///GO:0005634///GO:0030532///GO:0005732
204136_at	collagen, type VII, alpha 1	COL7A1	1294				Homo sapiens collagen, type VII, alpha 1 (COL7A1), mRNA	157389010	NM_000094				3p21.1	Chromosome 3, NC_000003.11 (48601506..48632593, complement)	peptidase inhibitor activity///protein binding///serine-type endopeptidase inhibitor activity	cell adhesion///epidermis development	basement membrane///collagen type VII///extracellular region	GO:0030414///GO:0005515///GO:0004867	GO:0007155///GO:0008544	GO:0005604///GO:0005590///GO:0005576
204201_s_at	protein tyrosine phosphatase, non-receptor type 13 (APO-1/CD95 (Fas)-associated phosphatase)	PTPN13	5783				Homo sapiens protein tyrosine phosphatase, non-receptor type 13 (APO-1/CD95 (Fas)-associated phosphatase) (PTPN13), transcript variant 2, mRNA	194688152	NM_006264				4q21.3	Chromosome 4, NC_000004.11 (87515468..87736329)	hydrolase activity///protein binding///protein tyrosine phosphatase activity	protein amino acid dephosphorylation	cytoplasm///cytoskeleton///nucleus///plasma membrane	GO:0016787///GO:0005515///GO:0004725	GO:0006470	GO:0005737///GO:0005856///GO:0005634///GO:0005886
204202_at	IQ motif containing E	IQCE	23288				Homo sapiens IQ motif containing E (IQCE), transcript variant 1, mRNA	154813190	NM_152558				7p22.3	Chromosome 7, NC_000007.13 (2598632..2654368)			mitochondrion			GO:0005739
204206_at	MAX binding protein	MNT	4335				Homo sapiens MAX binding protein (MNT), mRNA	58530884	NM_020310				17p13.3	Chromosome 17, NC_000017.10 (2287354..2304258, complement)	protein binding///transcription coactivator activity///transcription corepressor activity///transcription factor activity	cell aging///multicellular organismal development///negative regulation of cell proliferation///regulation of apoptosis///regulation of cell cycle///regulation of transcription, DNA-dependent///transcription from RNA polymerase II promoter	nucleus	GO:0005515///GO:0003713///GO:0003714///GO:0003700	GO:0007569///GO:0007275///GO:0008285///GO:0042981///GO:0051726///GO:0006355///GO:0006366	GO:0005634
204209_at	phosphate cytidylyltransferase 1, choline, alpha	PCYT1A	5130				tt32b06.x1 NCI_CGAP_GC6 Homo sapiens cDNA clone IMAGE:2242451 3-, mRNA sequence	4691005	AI638771				3q29	Chromosome 3, NC_000003.11 (195965253..196014584, complement)	choline-phosphate cytidylyltransferase activity///nucleotidyltransferase activity///transferase activity	biosynthetic process///phospholipid biosynthetic process	cytoplasm///cytosol///membrane///soluble fraction	GO:0004105///GO:0016779///GO:0016740	GO:0009058///GO:0008654	GO:0005737///GO:0005829///GO:0016020///GO:0005625
204245_s_at	ribonuclease P/MRP 14kDa subunit	RPP14	11102				xm90f12.x1 NCI_CGAP_Kid11 Homo sapiens cDNA clone IMAGE:2691503 3- similar to TR:O95059 O95059 RIBONUCLEASE P PROTEIN SUBUNIT P14. ;, mRNA sequence	6576602	AW242755				3p14.3	Chromosome 3, NC_000003.11 (58291972..58305920)	RNA binding///hydrolase activity///identical protein binding///protein binding///ribonuclease P activity///ribonuclease activity	tRNA processing	nucleus	GO:0003723///GO:0016787///GO:0042802///GO:0005515///GO:0004526///GO:0004540	GO:0008033	GO:0005634
204292_x_at	serine/threonine kinase 11	STK11	6794				Homo sapiens serine/threonine kinase 11 (STK11), mRNA	58530881	NM_000455				19p13.3	Chromosome 19, NC_000019.9 (1205798..1228434)	ATP binding///LRR domain binding///magnesium ion binding///nucleotide binding///protein binding///protein serine/threonine kinase activity///transferase activity	canonical Wnt receptor signaling pathway///cell cycle///cell cycle arrest///negative regulation of cell proliferation///negative regulation of epithelial cell proliferation involved in prostate gland development///protein amino acid phosphorylation///regulation of Wnt receptor signaling pathway///regulation of fatty acid oxidation///regulation of protein kinase B signaling cascade///tissue homeos…	cytoplasm///nucleus	GO:0005524///GO:0030275///GO:0000287///GO:0000166///GO:0005515///GO:0004674///GO:0016740	GO:0060070///GO:0007049///GO:0007050///GO:0008285///GO:0060770///GO:0006468///GO:0030111///GO:0046320///GO:0051896///GO:0001894	GO:0005737///GO:0005634
204294_at	aminomethyltransferase	AMT	275				Homo sapiens aminomethyltransferase (AMT), nuclear gene encoding mitochondrial protein, transcript variant 1, mRNA	257796252	NM_000481				3p21.2-p21.1	Chromosome 3, NC_000003.11 (49454211..49460012, complement)	aminomethyltransferase activity///transaminase activity///transferase activity	glycine catabolic process	cytoplasm///mitochondrion	GO:0004047///GO:0008483///GO:0016740	GO:0006546	GO:0005737///GO:0005739
204322_at	golgi integral membrane protein 4	GOLIM4	27333	Golgi integral membrane protein 4	GOLIM4	Hs.143600	7h02a03.x1 NCI_CGAP_Co16 Homo sapiens cDNA clone IMAGE:3314764 3- similar to contains TAR1.t2 TAR1 TAR1 repetitive element ;, mRNA sequence	10702529	BF002254				3q26.2	Chromosome 3, NC_000003.11 (167727654..167813417, complement)		transport	Golgi apparatus///Golgi cisterna membrane///Golgi lumen///cis-Golgi network///endocytic vesicle///endosome///endosome membrane///integral to membrane///membrane///nucleus		GO:0006810	GO:0005794///GO:0032580///GO:0005796///GO:0005801///GO:0030139///GO:0005768///GO:0010008///GO:0016021///GO:0016020///GO:0005634
204336_s_at	regulator of G-protein signaling 19	RGS19	10287				Homo sapiens regulator of G-protein signaling 19 (RGS19), transcript variant 1, mRNA	86990433	NM_005873				20q13.33	Chromosome 20, NC_000020.10 (62704534..62711324, complement)	protein binding///signal transducer activity	G-protein coupled receptor protein signaling pathway///autophagy///negative regulation of signal transduction///small GTPase mediated signal transduction	Golgi apparatus///brush border///clathrin-coated vesicle///cytosolic part///colocalizes_with heterotrimeric G-protein complex///membrane///membrane fraction	GO:0005515///GO:0004871	GO:0007186///GO:0006914///GO:0009968///GO:0007264	GO:0005794///GO:0005903///GO:0030136///GO:0044445///colocalizes_with GO:0005834///GO:0016020///GO:0005624
204346_s_at	Ras association (RalGDS/AF-6) domain family member 1	RASSF1	11186				Homo sapiens Ras association (RalGDS/AF-6) domain family member 1 (RASSF1), transcript variant A, mRNA	25777678	NM_007182				3p21.3	Chromosome 3, NC_000003.11 (50367217..50378367, complement)	identical protein binding///metal ion binding///protein binding///zinc ion binding	Ras protein signal transduction///cell cycle///cell cycle arrest///signal transduction	cytoplasm///microtubule///microtubule cytoskeleton///microtubule organizing center///nucleus///spindle pole	GO:0042802///GO:0046872///GO:0005515///GO:0008270	GO:0007265///GO:0007049///GO:0007050///GO:0007165	GO:0005737///GO:0005874///GO:0015630///GO:0005815///GO:0005634///GO:0000922
204361_s_at	src kinase associated phosphoprotein 2	SKAP2	8935				Homo sapiens mRNA for RA70, complete cds	4062959	AB014486				7p21-p15	Chromosome 7, NC_000007.13 (26706687..26904341, complement)	SH3/SH2 adaptor activity///protein binding	B cell activation///negative regulation of cell proliferation///protein complex assembly///signal transduction	cytoplasm///plasma membrane	GO:0005070///GO:0005515	GO:0042113///GO:0008285///GO:0006461///GO:0007165	GO:0005737///GO:0005886
204369_at	phosphoinositide-3-kinase, catalytic, alpha polypeptide	PIK3CA	5290				Homo sapiens phosphoinositide-3-kinase, catalytic, alpha polypeptide (PIK3CA), mRNA	54792081	NM_006218				3q26.3	Chromosome 3, NC_000003.11 (178866311..178952500)	1-phosphatidylinositol-3-kinase activity///ATP binding///inositol or phosphatidylinositol kinase activity///insulin receptor substrate binding///nucleotide binding///phosphatidylinositol-4,5-bisphosphate 3-kinase activity///phosphotransferase activity, alcohol group as acceptor///protein binding///transferase activity	anti-apoptosis///glucose metabolic process///phosphoinositide phosphorylation///phosphoinositide-mediated signaling///protein amino acid phosphorylation///protein kinase B signaling cascade///regulation of multicellular organism growth///signal transduction	cytosol///lamellipodium///phosphoinositide 3-kinase complex	GO:0016303///GO:0005524///GO:0004428///GO:0043560///GO:0000166///GO:0046934///GO:0016773///GO:0005515///GO:0016740	GO:0006916///GO:0006006///GO:0046854///GO:0048015///GO:0006468///GO:0043491///GO:0040014///GO:0007165	GO:0005829///GO:0030027///GO:0005942
204376_at	Vpr (HIV-1) binding protein	VPRBP	9730				Homo sapiens Vpr (HIV-1) binding protein (VPRBP), transcript variant 1, mRNA	284813527	NM_014703				3p21.2	Chromosome 3, NC_000003.11 (51433298..51534001, complement)	protein binding	interspecies interaction between organisms	cytoplasm///nucleus	GO:0005515	GO:0044419	GO:0005737///GO:0005634
204383_at	DiGeorge syndrome critical region gene 14	DGCR14	8220				Homo sapiens DiGeorge syndrome critical region gene 14 (DGCR14), mRNA	126362976	NM_022719				22q11.2	Chromosome 22, NC_000022.10 (19117792..19132190, complement)	molecular_function	RNA splicing///mRNA processing///nervous system development	nucleus///spliceosomal complex	GO:0003674	GO:0008380///GO:0006397///GO:0007399	GO:0005634///GO:0005681
204432_at	SRY (sex determining region Y)-box 12	SOX12	6666				Homo sapiens SRY (sex determining region Y)-box 12 (SOX12), mRNA	21264338	NM_006943				20p13	Chromosome 20, NC_000020.10 (306239..310868)	DNA binding///RNA polymerase II transcription factor activity	regulation of transcription///regulation of transcription from RNA polymerase II promoter	nucleus	GO:0003677///GO:0003702	GO:0045449///GO:0006357	GO:0005634
204447_at	ProSAPiP1 protein	ProSAPiP1	9762				Homo sapiens ProSAPiP1 protein (ProSAPiP1), mRNA	35493938	NM_014731				20p13	Chromosome 20, NC_000020.10 (3143273..3149207, complement)	structural molecule activity		cell junction///cytoplasm///cytoskeleton///plasma membrane///postsynaptic density///postsynaptic membrane///synapse	GO:0005198		GO:0030054///GO:0005737///GO:0005856///GO:0005886///GO:0014069///GO:0045211///GO:0045202
204460_s_at	RAD1 homolog (S. pombe)	RAD1	5810				Homo sapiens Rad1-like DNA damage checkpoint protein (RAD1) mRNA, complete cds	3309650	AF074717				5p13.2	Chromosome 5, NC_000005.9 (34905365..34915780, complement)	3'-5' exonuclease activity///damaged DNA binding///exodeoxyribonuclease III activity///hydrolase activity///protein binding	DNA damage checkpoint///DNA repair///DNA replication///cell cycle checkpoint///meiotic prophase I///response to DNA damage stimulus	nucleus	GO:0008408///GO:0003684///GO:0008853///GO:0016787///GO:0005515	GO:0000077///GO:0006281///GO:0006260///GO:0000075///GO:0007128///GO:0006974	GO:0005634
204482_at	claudin 5	CLDN5	7122				Homo sapiens claudin 5 (CLDN5), transcript variant 2, mRNA	195947371	NM_003277				22q11.21	Chromosome 22, NC_000022.10 (19510547..19512860, complement)	identical protein binding///structural molecule activity	calcium-independent cell-cell adhesion	cell-cell junction///integral to membrane///plasma membrane///tight junction	GO:0042802///GO:0005198	GO:0016338	GO:0005911///GO:0016021///GO:0005886///GO:0005923
204499_at	ATP/GTP binding protein 1	AGTPBP1	23287				Homo sapiens mRNA for KIAA1035 protein, partial cds	20521739	AB028958				9q21.33	Chromosome 9, NC_000009.11 (88161454..88356944, complement)	binding///metal ion binding///metallocarboxypeptidase activity///metallopeptidase activity///peptidase activity///zinc ion binding	proteolysis	cytoplasm///nucleus	GO:0005488///GO:0046872///GO:0004181///GO:0008237///GO:0008233///GO:0008270	GO:0006508	GO:0005737///GO:0005634
204504_s_at	HIRA interacting protein 3	HIRIP3	8479				Homo sapiens HIRA interacting protein 3 (HIRIP3), mRNA	300116295	NM_003609				16p11.2	Chromosome 16, NC_000016.9 (30004316..30007387, complement)	protein binding	chromatin assembly or disassembly	nucleus	GO:0005515	GO:0006333	GO:0005634
204513_s_at	engulfment and cell motility 1	ELMO1	9844				Homo sapiens engulfment and cell motility 1 (ELMO1), transcript variant 1, mRNA	86787650	NM_014800				7p14.2-p14.1	Chromosome 7, NC_000007.13 (36893961..37488511, complement)	SH3 domain binding///protein binding	Rac protein signal transduction///actin cytoskeleton organization///apoptosis///cellular component movement///phagocytosis, engulfment	cytoplasm///cytoskeleton///cytosol///plasma membrane	GO:0017124///GO:0005515	GO:0016601///GO:0030036///GO:0006915///GO:0006928///GO:0006911	GO:0005737///GO:0005856///GO:0005829///GO:0005886
204516_at	ataxin 7	ATXN7	6314				602416274F1 NIH_MGC_92 Homo sapiens cDNA clone IMAGE:4524618 5-, mRNA sequence	13283754	BG390306				3p21.1-p12	Chromosome 3, NC_000003.11 (63850233..63989138)	protein binding///zinc ion binding	cell death///histone deubiquitination///nucleus organization///regulation of transcription///visual perception	cytoplasm///intracellular///nuclear matrix///nucleolus///nucleus	GO:0005515///GO:0008270	GO:0008219///GO:0016578///GO:0006997///GO:0045449///GO:0007601	GO:0005737///GO:0005622///GO:0016363///GO:0005730///GO:0005634
204525_at	PHD finger protein 14	PHF14	9678				Homo sapiens PHD finger protein 14 (PHF14), transcript variant 2, mRNA	292781135	NM_014660				7p21.3	Chromosome 7, NC_000007.13 (11013516..11209245)	metal ion binding///protein binding///zinc ion binding			GO:0046872///GO:0005515///GO:0008270
204586_at	bassoon (presynaptic cytomatrix protein)	BSN	8927				Homo sapiens bassoon (presynaptic cytomatrix protein) (BSN), mRNA	150456461	NM_003458				3p21.31	Chromosome 3, NC_000003.11 (49591922..49708982)	metal ion binding///zinc ion binding	synaptic transmission	cell junction///cytoplasm///cytoskeleton///nucleus///presynaptic active zone///synapse///synaptosome	GO:0046872///GO:0008270	GO:0007268	GO:0030054///GO:0005737///GO:0005856///GO:0005634///GO:0048786///GO:0045202///GO:0019717
204598_at	U-box domain containing 5	UBOX5	22888				Homo sapiens U-box domain containing 5 (UBOX5), transcript variant 1, mRNA	40806194	NM_014948				20p13	Chromosome 20, NC_000020.10 (3088219..3140540, complement)	metal ion binding///protein binding///ubiquitin-ubiquitin ligase activity///zinc ion binding	protein polyubiquitination	nucleus///ubiquitin ligase complex	GO:0046872///GO:0005515///GO:0034450///GO:0008270	GO:0000209	GO:0005634///GO:0000151
204658_at	transformer 2 alpha homolog (Drosophila)	TRA2A	29896				Homo sapiens transformer 2 alpha homolog (Drosophila) (TRA2A), mRNA	110227858	NM_013293				7p15.3	Chromosome 7, NC_000007.13 (23544399..23571656, complement)	RNA binding///identical protein binding///nucleotide binding	RNA splicing///nuclear mRNA splicing, via spliceosome	nucleus	GO:0003723///GO:0042802///GO:0000166	GO:0008380///GO:0000398	GO:0005634
204668_at	ring finger protein 24	RNF24	11237				Human DNA sequence from clone RP4-681N20 on chromosome 20p12.1-13 Contains the 3' end of the PANK2 gene the Pantothenate kinase 2 (Hallervorden-Spatz syndrome), RNF24 gene for ring finger protein 24, a FTL (ferritin light polypeptide) pseudogene and two CpG Islands, complete sequence	4469083	AL031670				20p13-p12.1	Chromosome 20, NC_000020.10 (3912068..3996216, complement)	metal ion binding///protein binding///zinc ion binding		Golgi apparatus///Golgi membrane///integral to membrane///membrane	GO:0046872///GO:0005515///GO:0008270		GO:0005794///GO:0000139///GO:0016021///GO:0016020
204674_at	lymphoid-restricted membrane protein	LRMP	4033				Homo sapiens lymphoid-restricted membrane protein (LRMP), mRNA	42789728	NM_006152				12p12.1	Chromosome 12, NC_000012.11 (25205241..25261269)		vesicle fusion///vesicle targeting	cytoplasm///endoplasmic reticulum///endoplasmic reticulum membrane///integral to membrane///integral to plasma membrane///membrane		GO:0006906///GO:0006903	GO:0005737///GO:0005783///GO:0005789///GO:0016021///GO:0005887///GO:0016020
204702_s_at	nuclear factor (erythroid-derived 2)-like 3	NFE2L3	9603				Homo sapiens nuclear factor (erythroid-derived 2)-like 3 (NFE2L3), mRNA	225735556	NM_004289				7p15-p14	Chromosome 7, NC_000007.13 (26191860..26225907)	protein dimerization activity///sequence-specific DNA binding///transcription coactivator activity///transcription factor activity	regulation of transcription, DNA-dependent///transcription from RNA polymerase II promoter	nucleus	GO:0046983///GO:0043565///GO:0003713///GO:0003700	GO:0006355///GO:0006366	GO:0005634
204704_s_at	aldolase B, fructose-bisphosphate	ALDOB	229				7o88f07.x1 NCI_CGAP_Kid11 Homo sapiens cDNA clone IMAGE:3643525 3-, mRNA sequence	11083462	BF195998				9q21.3-q22.2	Chromosome 9, NC_000009.11 (104182842..104198062, complement)	ATPase binding///cytoskeletal protein binding///fructose binding///fructose-bisphosphate aldolase activity///identical protein binding///lyase activity///phosphatidylcholine binding///protein binding	NADH oxidation///cellular response to extracellular stimulus///cellular response to insulin stimulus///fructose 1,6-bisphosphate metabolic process///fructose metabolic process///gluconeogenesis///glycolysis///liver development///metabolic process///positive regulation of ATPase activity///response to amino acid stimulus///response to cAMP///response to carbohydrate stimulus///response to copper i…	centriolar satellite///cytoplasm///cytosol///lysosome///microsome///microtubule organizing center///nucleus///perinuclear region of cytoplasm///plasma membrane///rough endoplasmic reticulum membrane///smooth endoplasmic reticulum membrane	GO:0051117///GO:0008092///GO:0070061///GO:0004332///GO:0042802///GO:0016829///GO:0031210///GO:0005515	GO:0006116///GO:0031668///GO:0032869///GO:0030388///GO:0006000///GO:0006094///GO:0006096///GO:0001889///GO:0008152///GO:0032781///GO:0043200///GO:0051591///GO:0009743///GO:0046688///GO:0042493///GO:0009750///GO:0051384///GO:0070741///GO:0014070///GO:0043434///GO:0051789///GO:0042594///GO:0010043///GO:0070072	GO:0034451///GO:0005737///GO:0005829///GO:0005764///GO:0005792///GO:0005815///GO:0005634///GO:0048471///GO:0005886///GO:0030867///GO:0030868
204716_at	coiled-coil domain containing 6	CCDC6	8030				Homo sapiens coiled-coil domain containing 6 (CCDC6), mRNA	157694484	NM_005436				10q21	Chromosome 10, NC_000010.10 (61548521..61666818, complement)	SH3 domain binding///protein binding///structural constituent of cytoskeleton	biological_process	cytoplasm///cytoskeleton	GO:0017124///GO:0005515///GO:0005200	GO:0008150	GO:0005737///GO:0005856
204739_at	centromere protein C 1	CENPC1	1060				Homo sapiens centromere protein C 1 (CENPC1), mRNA	68508960	NM_001812				4q12-q13.3	Chromosome 4, NC_000004.11 (68337989..68411256, complement)	DNA binding		chromosome///condensed chromosome kinetochore///condensed nuclear chromosome, centromeric region///kinetochore///nucleus	GO:0003677		GO:0005694///GO:0000777///GO:0000780///GO:0000776///GO:0005634
204750_s_at	desmocollin 2	DSC2	1824				hr86d10.x1 NCI_CGAP_Kid11 Homo sapiens cDNA clone IMAGE:3135379 3- similar to SW:DSC2_HUMAN Q02487 DESMOCOLLIN 2A/2B PRECURSOR ;, mRNA sequence	11084425	BF196457				18q12.1	Chromosome 18, NC_000018.9 (28645942..28682388, complement)	calcium ion binding	cell adhesion///homophilic cell adhesion	cell junction///desmosome///integral to membrane///plasma membrane	GO:0005509	GO:0007155///GO:0007156	GO:0030054///GO:0030057///GO:0016021///GO:0005886
204767_s_at	flap structure-specific endonuclease 1	FEN1	2237				Homo sapiens flap structure-specific endonuclease 1, mRNA (cDNA clone MGC:8478 IMAGE:2821792), complete cds	33875300	BC000323				11q12	Chromosome 11, NC_000011.9 (61560150..61564710)	5'-3' exonuclease activity///5'-flap endonuclease activity///5'-flap endonuclease activity///DNA binding///damaged DNA binding///double-stranded DNA binding///double-stranded DNA specific exodeoxyribonuclease activity///endonuclease activity///exonuclease activity///hydrolase activity///magnesium ion binding///manganese ion binding///protein binding///ribonuclease H activity	DNA repair///DNA replication///DNA replication, removal of RNA primer///UV protection///double-strand break repair///phosphoinositide-mediated signaling	mitochondrion///nucleus	GO:0008409///GO:0017108///GO:0017108///GO:0003677///GO:0003684///GO:0003690///GO:0008309///GO:0004519///GO:0004527///GO:0016787///GO:0000287///GO:0030145///GO:0005515///GO:0004523	GO:0006281///GO:0006260///GO:0043137///GO:0009650///GO:0006302///GO:0048015	GO:0005739///GO:0005634
204783_at	myeloid leukemia factor 1	MLF1	4291				wd25a11.x1 Soares_NFL_T_GBC_S1 Homo sapiens cDNA clone IMAGE:2329148 3-, mRNA sequence	5631170	AI911434				3q25.1	Chromosome 3, NC_000003.11 (158288953..158324252)	DNA binding///protein binding///protein domain specific binding	cell cycle///cell cycle arrest///cell differentiation///multicellular organismal development///myeloid progenitor cell differentiation///transcription	cytoplasm///cytoplasm///nucleolus///NOT nucleolus///nucleus///nucleus	GO:0003677///GO:0005515///GO:0019904	GO:0007049///GO:0007050///GO:0030154///GO:0007275///GO:0002318///GO:0006350	GO:0005737///GO:0005737///GO:0005730///NOT GO:0005730///GO:0005634///GO:0005634
204825_at	maternal embryonic leucine zipper kinase	MELK	9833				Homo sapiens maternal embryonic leucine zipper kinase (MELK), mRNA	41281490	NM_014791				9p13.2	Chromosome 9, NC_000009.11 (36572905..36677679)	ATP binding///nucleotide binding///protein binding///protein serine/threonine kinase activity///transferase activity	protein amino acid phosphorylation	cytoplasm	GO:0005524///GO:0000166///GO:0005515///GO:0004674///GO:0016740	GO:0006468	GO:0005737
204832_s_at	bone morphogenetic protein receptor, type IA	BMPR1A	657				Homo sapiens bone morphogenetic protein receptor, type IA (BMPR1A), mRNA	41349436	NM_004329				10q22.3	Chromosome 10, NC_000010.10 (88516396..88684945)	ATP binding///SMAD binding///metal ion binding///nucleotide binding///protein binding///protein homodimerization activity///protein serine/threonine kinase activity///receptor activity///transferase activity///transforming growth factor beta receptor activity	BMP signaling pathway///BMP signaling pathway///Mullerian duct regression///cartilage development///cell differentiation///developmental growth///dorsal/ventral axis specification///ectoderm development///embryonic morphogenesis///embryonic organ development///heart formation///hindlimb morphogenesis///immune response///in utero embryonic development///lateral mesoderm development///lung developm…	colocalizes_with caveola///integral to membrane///plasma membrane///plasma membrane	GO:0005524///GO:0046332///GO:0046872///GO:0000166///GO:0005515///GO:0042803///GO:0004674///GO:0004872///GO:0016740///GO:0005024	GO:0030509///GO:0030509///GO:0001880///GO:0051216///GO:0030154///GO:0048589///GO:0009950///GO:0007398///GO:0048598///GO:0048568///GO:0060914///GO:0035137///GO:0006955///GO:0001701///GO:0048368///GO:0030324///GO:0048382///GO:0001707///GO:0050768///GO:0007399///GO:0021998///GO:0060896///GO:0042475///GO:0060021///GO:0048339///GO:0048352///GO:0021983///GO:0060391///GO:0030501///GO:0050679///GO:000205…	colocalizes_with GO:0005901///GO:0016021///GO:0005886///GO:0005886
204842_x_at	protein kinase, cAMP-dependent, regulatory, type II, alpha	PRKAR2A	5576				Homo sapiens protein kinase, cAMP-dependent, regulatory, type II, alpha, mRNA (cDNA clone MGC:3606 IMAGE:3629579), complete cds	33877144	BC002763				3p21.3-p21.2	Chromosome 3, NC_000003.11 (48788093..48885270, complement)	cAMP binding///cAMP-dependent protein kinase regulator activity///nucleotide binding///protein domain specific binding///protein homodimerization activity	activation of protein kinase A activity///hormone-mediated signaling pathway///intracellular signaling pathway///protein heterooligomerization///regulation of protein amino acid phosphorylation///regulation of protein kinase activity///signal transduction	T-tubule///cAMP-dependent protein kinase complex///cytoplasm///cytosol///membrane fraction///perinuclear region of cytoplasm///plasma membrane///soluble fraction	GO:0030552///GO:0008603///GO:0000166///GO:0019904///GO:0042803	GO:0034199///GO:0009755///GO:0023034///GO:0051291///GO:0001932///GO:0045859///GO:0007165	GO:0030315///GO:0005952///GO:0005737///GO:0005829///GO:0005624///GO:0048471///GO:0005886///GO:0005625
204857_at	MAD1 mitotic arrest deficient-like 1 (yeast)	MAD1L1	8379				Homo sapiens MAD1 mitotic arrest deficient-like 1 (yeast) (MAD1L1), transcript variant 1, mRNA	62243331	NM_003550				7p22	Chromosome 7, NC_000007.13 (1855428..2272583, complement)	protein binding	cell cycle///cell division///mitotic anaphase///mitotic cell cycle checkpoint///mitotic metaphase///mitotic telophase	centrosome///condensed chromosome kinetochore///cytoplasm///cytoskeleton///cytosol///colocalizes_with kinetochore///colocalizes_with nuclear pore///nucleus///spindle	GO:0005515	GO:0007049///GO:0051301///GO:0000090///GO:0007093///GO:0000089///GO:0000093	GO:0005813///GO:0000777///GO:0005737///GO:0005856///GO:0005829///colocalizes_with GO:0000776///colocalizes_with GO:0005643///GO:0005634///GO:0005819
204872_at	transducin-like enhancer of split 4 (E(sp1) homolog, Drosophila)	TLE4	7091				Homo sapiens transducin-like enhancer of split 4 (E(sp1) homolog, Drosophila) (TLE4), mRNA	38327621	NM_007005				9q21.31	Chromosome 9, NC_000009.11 (82186878..82341656)	molecular_function	Wnt receptor signaling pathway///biological_process///regulation of transcription	nucleus	GO:0003674	GO:0016055///GO:0008150///GO:0045449	GO:0005634
204876_at	zinc finger protein 646	ZNF646	9726				Homo sapiens zinc finger protein 646 (ZNF646), mRNA	215820618	NM_014699				16p11.2	Chromosome 16, NC_000016.9 (31085743..31094833)	DNA binding///metal ion binding///zinc ion binding	regulation of transcription	intracellular///nucleus	GO:0003677///GO:0046872///GO:0008270	GO:0045449	GO:0005622///GO:0005634
204877_s_at	TAO kinase 2	TAOK2	9344				ws50a03.x1 NCI_CGAP_Brn25 Homo sapiens cDNA clone IMAGE:2500588 3- similar to TR:O88664 O88664 SERINE/THREONINE PROTEIN KINASE TAO1. ;, mRNA sequence	5855941	AW007163				16p11.2	Chromosome 16, NC_000016.9 (29985222..30003581)	ATP binding///nucleotide binding///protein serine/threonine kinase activity///transferase activity	actin cytoskeleton organization///activation of MAPKK activity///apoptosis///cell migration///focal adhesion assembly///positive regulation of JNK cascade///protein targeting to membrane///regulation of cell growth///regulation of cell shape///response to stress	cytoplasm///cytoplasmic membrane-bounded vesicle///cytoplasmic vesicle membrane///cytoskeleton///integral to membrane///membrane///nucleus	GO:0005524///GO:0000166///GO:0004674///GO:0016740	GO:0030036///GO:0000186///GO:0006915///GO:0016477///GO:0048041///GO:0046330///GO:0006612///GO:0001558///GO:0008360///GO:0006950	GO:0005737///GO:0016023///GO:0030659///GO:0005856///GO:0016021///GO:0016020///GO:0005634
204880_at	O-6-methylguanine-DNA methyltransferase	MGMT	4255				Homo sapiens O-6-methylguanine-DNA methyltransferase (MGMT), mRNA	197304669	NM_002412				10q26	Chromosome 10, NC_000010.10 (131265454..131565783)	DNA binding///DNA-methyltransferase activity///metal ion binding///methylated-DNA-[protein]-cysteine S-methyltransferase activity///methyltransferase activity///transferase activity	DNA dealkylation involved in DNA repair///DNA ligation///regulation of caspase activity	nucleoplasm///nucleus	GO:0003677///GO:0009008///GO:0046872///GO:0003908///GO:0008168///GO:0016740	GO:0006307///GO:0006266///GO:0043281	GO:0005654///GO:0005634
204883_s_at	HUS1 checkpoint homolog (S. pombe)	HUS1	3364				wt90g10.x1 NCI_CGAP_GC6 Homo sapiens cDNA clone IMAGE:2514786 3- similar to TR:O60921 O60921 HUS1+-LIKE PROTEIN. ;, mRNA sequence	5765444	AI968626				7p13-p12	Chromosome 7, NC_000007.13 (48003783..48019246, complement)	protein binding///protein serine/threonine kinase activity	DNA damage checkpoint///DNA repair///DNA replication///G1/S transition checkpoint///double-strand break repair via homologous recombination///embryonic development///negative regulation of DNA replication///protein amino acid phosphorylation///response to DNA damage stimulus///response to UV	cytoplasm///nucleus	GO:0005515///GO:0004674	GO:0000077///GO:0006281///GO:0006260///GO:0031575///GO:0000724///GO:0009790///GO:0008156///GO:0006468///GO:0006974///GO:0009411	GO:0005737///GO:0005634
204981_at	solute carrier family 22, member 18	SLC22A18	5002				Homo sapiens solute carrier family 22, member 18 (SLC22A18), transcript variant 1, mRNA	221136758	NM_002555				11p15.5	Chromosome 11, NC_000011.9 (2920951..2946476)	drug transmembrane transporter activity///symporter activity///tetracycline:hydrogen antiporter activity///ubiquitin protein ligase binding	drug transport///excretion///ion transport///organic cation transport///response to antibiotic///tetracycline transport///transmembrane transport	apical plasma membrane///cytoplasmic part///integral to membrane///nuclear envelope///plasma membrane	GO:0015238///GO:0015293///GO:0015520///GO:0031625	GO:0015893///GO:0007588///GO:0006811///GO:0015695///GO:0046677///GO:0015904///GO:0055085	GO:0016324///GO:0044444///GO:0016021///GO:0005635///GO:0005886
204992_s_at	profilin 2	PFN2	5217				Homo sapiens profilin 2 (PFN2), transcript variant 2, mRNA	94538347	NM_002628				3q25.1-q25.2	Chromosome 3, NC_000003.11 (149682691..149688741, complement)	actin binding///phosphatidylinositol-4,5-bisphosphate binding///protein binding	actin cytoskeleton organization///regulation of actin polymerization or depolymerization	actin cytoskeleton///cytoplasm	GO:0003779///GO:0005546///GO:0005515	GO:0030036///GO:0008064	GO:0015629///GO:0005737
205020_s_at	ADP-ribosylation factor-like 4A	ARL4A	10124				Homo sapiens ADP-ribosylation factor-like 4A (ARL4A), transcript variant 1, mRNA	81295811	NM_005738				7p21-p15.3	Chromosome 7, NC_000007.13 (12726481..12730559)	GTP binding///nucleotide binding///protein binding	brown fat cell differentiation///small GTPase mediated signal transduction	intracellular///nucleolus///nucleus	GO:0005525///GO:0000166///GO:0005515	GO:0050873///GO:0007264	GO:0005622///GO:0005730///GO:0005634
205027_s_at	mitogen-activated protein kinase kinase kinase 8	MAP3K8	1326				Homo sapiens mitogen-activated protein kinase kinase kinase 8 (MAP3K8), mRNA	22035597	NM_005204				10p11.23	Chromosome 10, NC_000010.10 (30722866..30750761)	ATP binding///MAP kinase kinase kinase activity///magnesium ion binding///nucleotide binding///protein binding///protein serine/threonine kinase activity///transferase activity	cell cycle///protein amino acid phosphorylation///signal transduction	cytoplasm///cytosol	GO:0005524///GO:0004709///GO:0000287///GO:0000166///GO:0005515///GO:0004674///GO:0016740	GO:0007049///GO:0006468///GO:0007165	GO:0005737///GO:0005829
205045_at	A kinase (PRKA) anchor protein 10	AKAP10	11216				Homo sapiens A kinase (PRKA) anchor protein 10 (AKAP10), nuclear gene encoding mitochondrial protein, mRNA	21493032	NM_007202				17p11.1	Chromosome 17, NC_000017.10 (19808749..19881129, complement)	protein binding///signal transducer activity	protein localization///signal transduction	cytoplasm///membrane///mitochondrion	GO:0005515///GO:0004871	GO:0008104///GO:0007165	GO:0005737///GO:0016020///GO:0005739
205071_x_at	X-ray repair complementing defective repair in Chinese hamster cells 4	XRCC4	7518				Homo sapiens XRCC4 mRNA, complete cds	12081904	AB017445				5q13-q14	Chromosome 5, NC_000005.9 (82373317..82649579)	NOT DNA binding///NOT ligase activity///protein C-terminus binding///protein binding	DNA ligation involved in DNA repair///T cell differentiation in the thymus///central nervous system development///double-strand break repair///double-strand break repair via nonhomologous end joining///double-strand break repair via nonhomologous end joining///double-strand break repair via nonhomologous end joining///immunoglobulin V(D)J recombination///in utero embryonic development///initiatio…	DNA ligase IV complex///DNA-dependent protein kinase-DNA ligase 4 complex///NOT condensed chromosome///cytosol///nonhomologous end joining complex///nucleus///nucleus	NOT GO:0003677///NOT GO:0016874///GO:0008022///GO:0005515	GO:0051103///GO:0033077///GO:0007417///GO:0006302///GO:0006303///GO:0006303///GO:0006303///GO:0033152///GO:0001701///GO:0019059///GO:0045190///GO:0043524///GO:0048146///GO:0051351///GO:0050769///GO:0002328///GO:0019047///GO:0010165///GO:0010332	GO:0032807///GO:0005958///NOT GO:0000793///GO:0005829///GO:0070419///GO:0005634///GO:0005634
205079_s_at	multiple PDZ domain protein	MPDZ	8777				Homo sapiens multiple PDZ domain protein (MPDZ), mRNA	148746188	NM_003829				9p24-p22	Chromosome 9, NC_000009.11 (13105703..13250365, complement)	protein C-terminus binding///protein binding	interspecies interaction between organisms	apical plasma membrane///cell junction///cell projection///dendrite///plasma membrane///postsynaptic density///postsynaptic membrane///synapse///synaptosome///tight junction	GO:0008022///GO:0005515	GO:0044419	GO:0016324///GO:0030054///GO:0042995///GO:0030425///GO:0005886///GO:0014069///GO:0045211///GO:0045202///GO:0019717///GO:0005923
205104_at	syntaphilin	SNPH	9751				Homo sapiens syntaphilin (SNPH), mRNA	38202245	NM_014723				20p13	Chromosome 20, NC_000020.10 (1246960..1289971)	syntaxin-1 binding	neurotransmitter secretion///synaptic vesicle docking involved in exocytosis	cell junction///cellular_component///integral to membrane///membrane///mitochondrion///synapse///synaptosome	GO:0017075	GO:0007269///GO:0016081	GO:0030054///GO:0005575///GO:0016021///GO:0016020///GO:0005739///GO:0045202///GO:0019717
205125_at	phospholipase C, delta 1	PLCD1	5333				Homo sapiens phospholipase C, delta 1 (PLCD1), transcript variant 2, mRNA	195972884	NM_006225				3p22-p21.3	Chromosome 3, NC_000003.11 (38048987..38071154, complement)	GTPase activating protein binding///calcium ion binding///hydrolase activity///phosphoinositide phospholipase C activity///signal transducer activity	intracellular signaling pathway///lipid catabolic process///phospholipid metabolic process	cytoplasm	GO:0032794///GO:0005509///GO:0016787///GO:0004435///GO:0004871	GO:0023034///GO:0016042///GO:0006644	GO:0005737
205163_at	myosin light chain, phosphorylatable, fast skeletal muscle	MYLPF	29895				Homo sapiens myosin light chain, phosphorylatable, fast skeletal muscle (MYLPF), mRNA	142378144	NM_013292				16p11.2	Chromosome 16, NC_000016.9 (30386123..30389310)	calcium ion binding///motor activity///structural constituent of muscle	immune response///skeletal muscle tissue development	muscle myosin complex///myosin complex	GO:0005509///GO:0003774///GO:0008307	GO:0006955///GO:0007519	GO:0005859///GO:0016459
205177_at	troponin I type 1 (skeletal, slow)	TNNI1	7135				Homo sapiens troponin I type 1 (skeletal, slow) (TNNI1), mRNA	56682968	NM_003281				1q31.3	Chromosome 1, NC_000001.10 (201372895..201390874, complement)	actin binding///tropomyosin binding	regulation of striated muscle contraction	troponin complex	GO:0003779///GO:0005523	GO:0006942	GO:0005861
205226_at	platelet-derived growth factor receptor-like	PDGFRL	5157				Homo sapiens platelet-derived growth factor receptor-like (PDGFRL), mRNA	300068919	NM_006207				8p22-p21.3	Chromosome 8, NC_000008.10 (17434701..17500623)	platelet activating factor receptor activity///platelet-derived growth factor beta-receptor activity	biological_process	cellular_component///extracellular region	GO:0004992///GO:0005019	GO:0008150	GO:0005575///GO:0005576
205227_at	interleukin 1 receptor accessory protein	IL1RAP	3556				Homo sapiens interleukin 1 receptor accessory protein (IL1RAP), transcript variant 1, mRNA	268839967	NM_002182				3q28	Chromosome 3, NC_000003.11 (190231891..190369301)	interleukin-1 receptor activity///protein binding///signal transducer activity///transmembrane receptor activity	immune response///inflammatory response///innate immune response///protein complex assembly	extracellular region///integral to plasma membrane///plasma membrane	GO:0004908///GO:0005515///GO:0004871///GO:0004888	GO:0006955///GO:0006954///GO:0045087///GO:0006461	GO:0005576///GO:0005887///GO:0005886
205301_s_at	8-oxoguanine DNA glycosylase	OGG1	4968				Homo sapiens 8-oxoguanine DNA glycosylase (OGG1), nuclear gene encoding mitochondrial protein, transcript variant 1c, mRNA	197276609	NM_016820				3p26.2	Chromosome 3, NC_000003.11 (9791628..9808353)	damaged DNA binding///endonuclease activity///hydrolase activity, acting on glycosyl bonds///lyase activity///oxidized purine base lesion DNA N-glycosylase activity///protein binding	base-excision repair///depurination///metabolic process///nucleotide-excision repair	mitochondrion///nucleoplasm///nucleus	GO:0003684///GO:0004519///GO:0016798///GO:0016829///GO:0008534///GO:0005515	GO:0006284///GO:0045007///GO:0008152///GO:0006289	GO:0005739///GO:0005654///GO:0005634
205302_at	insulin-like growth factor binding protein 1	IGFBP1	3484				Homo sapiens insulin-like growth factor binding protein 1 (IGFBP1), mRNA	61744447	NM_000596				7p13-p12	Chromosome 7, NC_000007.13 (45927959..45933267)	insulin-like growth factor binding	insulin receptor signaling pathway///positive regulation of cell growth///signal transduction///tissue regeneration	extracellular region///extracellular space	GO:0005520	GO:0008286///GO:0030307///GO:0007165///GO:0042246	GO:0005576///GO:0005615
205305_at	fibrinogen-like 1	FGL1	2267				Homo sapiens fibrinogen-like 1 (FGL1), transcript variant 1, mRNA	42544188	NM_004467				8p22	Chromosome 8, NC_000008.10 (17721900..17753047, complement)	receptor binding	signal transduction	extracellular region///fibrinogen complex	GO:0005102	GO:0007165	GO:0005576///GO:0005577
205311_at	dopa decarboxylase (aromatic L-amino acid decarboxylase)	DDC	1644				Homo sapiens dopa decarboxylase (aromatic L-amino acid decarboxylase) (DDC), transcript variant 2, mRNA	132814459	NM_000790				7p12.2	Chromosome 7, NC_000007.13 (50526134..50633154, complement)	aromatic-L-amino-acid decarboxylase activity///lyase activity///protein binding///pyridoxal phosphate binding	carboxylic acid metabolic process///catecholamine biosynthetic process///cellular amino acid and derivative metabolic process///circadian rhythm///response to toxin		GO:0004058///GO:0016829///GO:0005515///GO:0030170	GO:0019752///GO:0042423///GO:0006519///GO:0007623///GO:0009636
205325_at	phytanoyl-CoA 2-hydroxylase interacting protein	PHYHIP	9796				Homo sapiens phytanoyl-CoA 2-hydroxylase interacting protein (PHYHIP), transcript variant 2, mRNA	150170703	NM_014759				8p21.3	Chromosome 8, NC_000008.10 (22077216..22089851, complement)	protein binding			GO:0005515
205326_at	receptor (G protein-coupled) activity modifying protein 3	RAMP3	10268				Homo sapiens receptor (G protein-coupled) activity modifying protein 3 (RAMP3), mRNA	118572586	NM_005856				7p13-p12	Chromosome 7, NC_000007.13 (45197367..45223849)	coreceptor, soluble ligand activity///protein transporter activity///receptor activity	intracellular protein transport///protein transport///receptor-mediated endocytosis///regulation of G-protein coupled receptor protein signaling pathway	integral to plasma membrane///lysosome///plasma membrane	GO:0015027///GO:0008565///GO:0004872	GO:0006886///GO:0015031///GO:0006898///GO:0008277	GO:0005887///GO:0005764///GO:0005886
205345_at	BRCA1 associated RING domain 1	BARD1	580				Homo sapiens BRCA1 associated RING domain 1 (BARD1), mRNA	157266327	NM_000465				2q34-q35	Chromosome 2, NC_000002.11 (215593262..215674428, complement)	RNA binding///kinase binding///ligase activity///metal ion binding///protein binding///protein heterodimerization activity///protein homodimerization activity///contributes_to ubiquitin-protein ligase activity///ubiquitin-protein ligase activity///zinc ion binding	DNA repair///cell cycle arrest///negative regulation of apoptosis///negative regulation of mRNA 3'-end processing///negative regulation of protein export from nucleus///positive regulation of apoptosis///positive regulation of protein catabolic process///protein K6-linked ubiquitination///protein ubiquitination///regulation of phosphorylation///response to DNA damage stimulus///spermatogenesis///…	BRCA1-A complex///BRCA1-BARD1 complex///cytoplasm///intracellular///nucleus///nucleus///ubiquitin ligase complex	GO:0003723///GO:0019900///GO:0016874///GO:0046872///GO:0005515///GO:0046982///GO:0042803///contributes_to GO:0004842///GO:0004842///GO:0008270	GO:0006281///GO:0007050///GO:0043066///GO:0031441///GO:0046826///GO:0043065///GO:0045732///GO:0085020///GO:0016567///GO:0042325///GO:0006974///GO:0007283///GO:0001894	GO:0070531///GO:0031436///GO:0005737///GO:0005622///GO:0005634///GO:0005634///GO:0000151
205352_at	serpin peptidase inhibitor, clade I (neuroserpin), member 1	SERPINI1	5274				Homo sapiens serpin peptidase inhibitor, clade I (neuroserpin), member 1 (SERPINI1), transcript variant 1, mRNA	170295805	NM_005025				3q26.1	Chromosome 3, NC_000003.11 (167453432..167543357)	peptidase inhibitor activity///serine-type endopeptidase inhibitor activity	central nervous system development///peripheral nervous system development///regulation of cell adhesion	extracellular region	GO:0030414///GO:0004867	GO:0007417///GO:0007422///GO:0030155	GO:0005576
205356_at	ubiquitin specific peptidase 13 (isopeptidase T-3)	USP13	8975				Homo sapiens ubiquitin specific peptidase 13 (isopeptidase T-3) (USP13), mRNA	215598687	NM_003940				3q26.2-q26.3	Chromosome 3, NC_000003.11 (179370933..179507189)	cysteine-type endopeptidase activity///metal ion binding///peptidase activity///protein binding///ubiquitin thiolesterase activity///ubiquitin-specific protease activity///zinc ion binding	ubiquitin-dependent protein catabolic process		GO:0004197///GO:0046872///GO:0008233///GO:0005515///GO:0004221///GO:0004843///GO:0008270	GO:0006511
205357_s_at	angiotensin II receptor, type 1	AGTR1	185				Homo sapiens angiotensin II receptor, type 1 (AGTR1), transcript variant 1, mRNA	122939142	NM_000685				3q21-q25	Chromosome 3, NC_000003.11 (148415658..148460790)	G-protein coupled receptor activity///acetyltransferase activator activity///angiotensin type I receptor activity///angiotensin type I receptor activity///angiotensin type II receptor activity///bradykinin receptor binding///protein binding///protein heterodimerization activity///receptor activity	G-protein coupled receptor protein signaling pathway///Rho protein signal transduction///activation of phospholipase C activity by G-protein coupled receptor protein signaling pathway coupled to IP3 second messenger///calcium-mediated signaling///cell chemotaxis///elevation of cytosolic calcium ion concentration///elevation of cytosolic calcium ion concentration involved in G-protein signaling co…	integral to membrane///integral to plasma membrane///plasma membrane	GO:0004930///GO:0010698///GO:0001596///GO:0001596///GO:0004945///GO:0031711///GO:0005515///GO:0046982///GO:0004872	GO:0007186///GO:0007266///GO:0007200///GO:0019722///GO:0060326///GO:0007204///GO:0051482///GO:0001822///GO:0034374///GO:0006800///GO:0033864///GO:0032270///GO:0010873///GO:0050729///GO:0010744///GO:0032430///GO:0002034///GO:0001558///GO:0042127///GO:0050727///GO:0003078///GO:0003081///GO:0019229///GO:0019229///GO:0019229///GO:0042312///GO:0002018	GO:0016021///GO:0005887///GO:0005886
205364_at	acyl-CoA oxidase 2, branched chain	ACOX2	8309				Homo sapiens acyl-CoA oxidase 2, branched chain (ACOX2), mRNA	225579042	NM_003500				3p14.3	Chromosome 3, NC_000003.11 (58490863..58522916, complement)	3alpha,7alpha,12alpha-trihydroxy-5beta-cholestanoyl-CoA 24-hydroxylase activity///FAD binding///acyl-CoA dehydrogenase activity///acyl-CoA oxidase activity///fatty acid binding	bile acid metabolic process///fatty acid beta-oxidation///fatty acid metabolic process///lipid metabolic process///oxidation reduction	peroxisome	GO:0033791///GO:0050660///GO:0003995///GO:0003997///GO:0005504	GO:0008206///GO:0006635///GO:0006631///GO:0006629///GO:0055114	GO:0005777
205405_at	sema domain, seven thrombospondin repeats (type 1 and type 1-like), transmembrane domain (TM) and short cytoplasmic domain, (semaphorin) 5A	SEMA5A	9037				Homo sapiens sema domain, seven thrombospondin repeats (type 1 and type 1-like), transmembrane domain (TM) and short cytoplasmic domain, (semaphorin) 5A (SEMA5A), mRNA	147904699	NM_003966				5p15.2	Chromosome 5, NC_000005.9 (9035138..9546233, complement)	axon guidance receptor activity///receptor activity	cell adhesion///cell differentiation///cell-cell signaling///multicellular organismal development///nervous system development///patterning of blood vessels	integral to membrane///plasma membrane	GO:0008046///GO:0004872	GO:0007155///GO:0030154///GO:0007267///GO:0007275///GO:0007399///GO:0001569	GO:0016021///GO:0005886
205433_at	butyrylcholinesterase	BCHE	590				Homo sapiens butyrylcholinesterase (BCHE), mRNA	148277049	NM_000055				3q26.1-q26.2	Chromosome 3, NC_000003.11 (165490692..165555253, complement)	acetylcholinesterase activity///beta-amyloid binding///catalytic activity///choline binding///cholinesterase activity///cholinesterase activity///enzyme binding///hydrolase activity	choline metabolic process///cocaine metabolic process///learning///negative regulation of synaptic transmission///response to alkaloid///response to drug///response to folic acid///response to glucocorticoid stimulus///response to nutrient	endoplasmic reticulum///endoplasmic reticulum lumen///extracellular region///extracellular space///membrane///membrane fraction///nuclear envelope lumen	GO:0003990///GO:0001540///GO:0003824///GO:0033265///GO:0004104///GO:0004104///GO:0019899///GO:0016787	GO:0019695///GO:0050783///GO:0007612///GO:0050805///GO:0043279///GO:0042493///GO:0051593///GO:0051384///GO:0007584	GO:0005783///GO:0005788///GO:0005576///GO:0005615///GO:0016020///GO:0005624///GO:0005641
205498_at	growth hormone receptor	GHR	2690				Homo sapiens growth hormone receptor (GHR), mRNA	58530854	NM_000163				5p13-p12	Chromosome 5, NC_000005.9 (42424026..42721926)	SH2 domain binding///growth factor binding///growth hormone receptor activity///peptide hormone binding///proline-rich region binding///protein binding///protein homodimerization activity///protein kinase binding///protein phosphatase binding///receptor activity	2-oxoglutarate metabolic process///JAK-STAT cascade///activation of JAK2 kinase activity///activation of MAPK activity///allantoin metabolic process///cartilage development involved in endochondral bone morphogenesis///cellular response to hormone stimulus///cellular response to insulin stimulus///citrate metabolic process///creatine metabolic process///creatinine metabolic process///endocytosis/…	cell surface///cytoplasm///extracellular region///extracellular space///extracellular space///extrinsic to membrane///growth hormone receptor complex///integral to membrane///integral to plasma membrane///mitochondrion///neuronal cell body///nucleus///plasma membrane///receptor complex	GO:0042169///GO:0019838///GO:0004903///GO:0017046///GO:0070064///GO:0005515///GO:0042803///GO:0019901///GO:0019903///GO:0004872	GO:0006103///GO:0007259///GO:0042977///GO:0000187///GO:0000255///GO:0060351///GO:0032870///GO:0032869///GO:0006101///GO:0006600///GO:0046449///GO:0006897///GO:0006631///GO:0060396///GO:0009755///GO:0048009///GO:0006549///GO:0044236///GO:0043526///GO:0006107///GO:0046427///GO:0045597///GO:0040018///GO:0050731///GO:0042517///GO:0042523///GO:0031623///NOT GO:0031623///GO:0040014///GO:0046898///NOT G…	GO:0009986///GO:0005737///GO:0005576///GO:0005615///GO:0005615///GO:0019898///GO:0070195///GO:0016021///GO:0005887///GO:0005739///GO:0043025///GO:0005634///GO:0005886///GO:0043235
205505_at	glucosaminyl (N-acetyl) transferase 1, core 2	GCNT1	2650				Homo sapiens glucosaminyl (N-acetyl) transferase 1, core 2 (GCNT1), transcript variant 2, mRNA	148277025	NM_001490				9q13	Chromosome 9, NC_000009.11 (79056582..79122332)	beta-1,3-galactosyl-O-glycosyl-glycoprotein beta-1,6-N-acetylglucosaminyltransferase activity///transferase activity, transferring glycosyl groups	protein amino acid O-linked glycosylation	Golgi apparatus///Golgi membrane///integral to membrane///membrane	GO:0003829///GO:0016757	GO:0006493	GO:0005794///GO:0000139///GO:0016021///GO:0016020
205509_at	carboxypeptidase B1 (tissue)	CPB1	1360				Homo sapiens carboxypeptidase B1 (tissue) (CPB1), mRNA	54607079	NM_001871				3q24	Chromosome 3, NC_000003.11 (148545588..148577974)	carboxypeptidase activity///metal ion binding///metallocarboxypeptidase activity///metallopeptidase activity///peptidase activity///zinc ion binding	proteolysis	extracellular region	GO:0004180///GO:0046872///GO:0004181///GO:0008237///GO:0008233///GO:0008270	GO:0006508	GO:0005576
205565_s_at	frataxin	FXN	2395				Homo sapiens frataxin (FXN), nuclear gene encoding mitochondrial protein, transcript variant 1, mRNA	239787167	NM_000144				9q13-q21.1	Chromosome 9, NC_000009.11 (71650344..71688952)	2 iron, 2 sulfur cluster binding///ferric iron binding///ferrous iron binding///iron chaperone activity///iron-sulfur cluster binding///protein binding	adult walking behavior///aerobic respiration///cellular iron ion homeostasis///embryonic development ending in birth or egg hatching///heme biosynthetic process///ion transport///iron incorporation into metallo-sulfur cluster///iron ion transport///mitochondrion organization///negative regulation of multicellular organism growth///negative regulation of organ growth///oxidative phosphorylation///…	cytosol///mitochondrial matrix///mitochondrial matrix///mitochondrion	GO:0051537///GO:0008199///GO:0008198///GO:0034986///GO:0051536///GO:0005515	GO:0007628///GO:0009060///GO:0006879///GO:0009792///GO:0006783///GO:0006811///GO:0018283///GO:0006826///GO:0007005///GO:0040015///GO:0046621///GO:0006119///GO:0030307///GO:0008284///GO:0051349///GO:0048554///GO:0051353///GO:0051347///GO:0019230///GO:0016540///GO:0010722///GO:0010039	GO:0005829///GO:0005759///GO:0005759///GO:0005739
205576_at	serpin peptidase inhibitor, clade D (heparin cofactor), member 1	SERPIND1	3053				Homo sapiens serpin peptidase inhibitor, clade D (heparin cofactor), member 1 (SERPIND1), mRNA	73858565	NM_000185				22q11.21	Chromosome 22, NC_000022.10 (21128383..21142008)	endopeptidase inhibitor activity///heparin binding///serine-type endopeptidase inhibitor activity	blood coagulation///chemotaxis	extracellular region	GO:0004866///GO:0008201///GO:0004867	GO:0007596///GO:0006935	GO:0005576
205589_at	myosin, light chain 3, alkali; ventricular, skeletal, slow	MYL3	4634				Homo sapiens myosin, light chain 3, alkali; ventricular, skeletal, slow (MYL3), mRNA	115527085	NM_000258				3p21.3-p21.2	Chromosome 3, NC_000003.11 (46899357..46904973, complement)	actin monomer binding///calcium ion binding///motor activity///myosin II heavy chain binding///structural constituent of muscle	cardiac muscle contraction///positive regulation of ATPase activity///regulation of striated muscle contraction///regulation of the force of heart contraction///skeletal muscle tissue development///ventricular cardiac muscle tissue morphogenesis	A band///I band///muscle myosin complex///myosin complex///sarcomere	GO:0003785///GO:0005509///GO:0003774///GO:0032038///GO:0008307	GO:0060048///GO:0032781///GO:0006942///GO:0002026///GO:0007519///GO:0055010	GO:0031672///GO:0031674///GO:0005859///GO:0016459///GO:0030017
205595_at	desmoglein 3	DSG3	1830				Homo sapiens desmoglein 3 (DSG3), mRNA	119964717	NM_001944				18q12.1-q12.2	Chromosome 18, NC_000018.9 (29027732..29058665)	calcium ion binding	cell adhesion///homophilic cell adhesion	cell junction///cytosol///desmosome///integral to membrane///plasma membrane	GO:0005509	GO:0007155///GO:0007156	GO:0030054///GO:0005829///GO:0030057///GO:0016021///GO:0005886
205598_at	TRAF interacting protein	TRAIP	10293				Homo sapiens TRAF interacting protein (TRAIP), mRNA	40807468	NM_005879				3p21.31	Chromosome 3, NC_000003.11 (49866028..49893992, complement)	metal ion binding///protein binding///receptor signaling protein activity///zinc ion binding	cell proliferation///induction of apoptosis///signal transduction	cytoplasm///perinuclear region of cytoplasm	GO:0046872///GO:0005515///GO:0005057///GO:0008270	GO:0008283///GO:0006917///GO:0007165	GO:0005737///GO:0048471
205624_at	carboxypeptidase A3 (mast cell)	CPA3	1359				Homo sapiens carboxypeptidase A3 (mast cell) (CPA3), mRNA	221316748	NM_001870				3q21-q25	Chromosome 3, NC_000003.11 (148583043..148614874)	metal ion binding///metallocarboxypeptidase activity///metallocarboxypeptidase activity///metallopeptidase activity///peptidase activity///zinc ion binding	proteolysis	cytoplasmic vesicle///intracellular membrane-bounded organelle///mast cell granule///nucleus///stored secretory granule///transport vesicle	GO:0046872///GO:0004181///GO:0004181///GO:0008237///GO:0008233///GO:0008270	GO:0006508	GO:0031410///GO:0043231///GO:0042629///GO:0005634///GO:0030141///GO:0030133
[truncated: 988 more rows]
