# Supplementary material for: Reconstruction of an Integrated Genome-Scale Co-Expression Network Reveals Key Modules Involved in Lung Adenocarcinoma
Source: PLoS One. 2013 Jul 11;8(7):e67552. doi: 10.1371/journal.pone.0067552 (PMC3708931; doi:10.1371/journal.pone.0067552)
Supplement: Table S4 — 23 key modules in lung adenocarcinoma. (CSV) [file pone.0067552.s004.csv]

Cluster	Size	Members
1	184	1553952_at 1554769_at 1556732_at 1557828_a_at 1558220_at 1558233_s_at 1558922_at 1559039_at 1559500_at 1559529_at 1563521_at 1568822_at 201374_x_at 202549_at 203261_at 204842_x_at 205370_x_at 206169_x_at 206487_at 206551_x_at 206792_x_at 207365_x_at 207730_x_at 208137_x_at 208246_x_at 208610_s_at 208911_s_at 209273_s_at 212808_at 214707_x_at 214715_x_at 215179_x_at 215373_x_at 215600_x_at 215978_…
2	65	216397_s_at 207458_at 201644_at 218695_at 219071_x_at 225203_at 226710_at 228524_at 58696_at 225439_at 91684_g_at 212556_at 213681_at 225676_s_at 227936_at 228862_at 201592_at 200936_at 201652_at 201754_at 202344_at 203113_s_at 205089_at 206188_at 208697_s_at 209899_s_at 212563_at 213072_at 214003_x_at 218151_x_at 218187_s_at 218482_at 219060_at 219215_s_at 219299_at 220967_s_at 220973_s_at 22299…
3	19	1558050_at 1559052_s_at 200613_at 200830_at 202394_s_at 203621_at 207098_s_at 209302_at 210540_s_at 211801_x_at 217043_s_at 218122_s_at 218271_s_at 221535_at 221536_s_at 222523_at 223054_at 207396_s_at 225991_at
4	62	1554586_a_at 200830_at 201663_s_at 202483_s_at 203213_at 203362_s_at 203764_at 204033_at 204126_s_at 204641_at 204822_at 204825_at 204962_s_at 205598_at 209302_at 209709_s_at 211519_s_at 219306_at 219787_s_at 219918_s_at 222958_s_at 231772_x_at 232278_s_at 204767_s_at 1552472_a_at 202094_at 202095_s_at 203418_at 209891_at 214431_at 218009_s_at 218039_at 218726_at 222039_at 226709_at 209408_at 209…
5	18	1552291_at 1555501_s_at 200830_at 202514_at 203621_at 204023_at 207098_s_at 212213_x_at 212297_at 212476_at 217839_at 219787_s_at 221535_at 224641_at 214431_at 223480_s_at 227366_at 213184_at
6	25	1554240_a_at 200838_at 200839_s_at 201089_at 203185_at 205686_s_at 209734_at 210644_s_at 218109_s_at 219519_s_at 219666_at 219947_at 220005_at 223280_x_at 224102_at 224356_x_at 220485_s_at 1559034_at 1568964_x_at 203305_at 204674_at 209083_at 214054_at 223939_at 227799_at
7	25	218695_at 219071_x_at 225203_at 228524_at 58696_at 203113_s_at 209899_s_at 213072_at 218151_x_at 219215_s_at 220967_s_at 220973_s_at 231764_at 1558329_at 211060_x_at 215690_x_at 218679_s_at 218944_at 222155_s_at 222998_at 223198_x_at 213445_at 226129_at 201618_x_at 228405_at
8	36	201644_at 203669_s_at 218695_at 219071_x_at 225203_at 228524_at 36936_at 58696_at 33132_at 212556_at 202344_at 205089_at 206188_at 209899_s_at 213072_at 218151_x_at 219215_s_at 220967_s_at 220973_s_at 231764_at 1558329_at 211060_x_at 215690_x_at 218679_s_at 218944_at 222155_s_at 222998_at 223198_x_at 213445_at 235428_at 226129_at 201232_s_at 201618_x_at 222025_s_at 228405_at 227898_s_at
9	33	202169_s_at 1554240_a_at 201089_at 203185_at 203547_at 207957_s_at 209734_at 210644_s_at 216250_s_at 218109_s_at 219519_s_at 219666_at 220005_at 226219_at 228869_at 220485_s_at 1555275_a_at 1559034_at 1568964_x_at 203305_at 204674_at 209083_at 209879_at 218232_at 227791_at 201718_s_at 214054_at 223640_at 235359_at 228714_at 208146_s_at 218070_s_at 202093_s_at
10	28	1554240_a_at 201089_at 203185_at 209734_at 210644_s_at 216250_s_at 218109_s_at 219519_s_at 219666_at 220005_at 224356_x_at 226219_at 229560_at 220485_s_at 1555275_a_at 203305_at 204674_at 204923_at 206584_at 209083_at 209879_at 218232_at 201718_s_at 207216_at 207651_at 214054_at 223640_at 235359_at
11	24	1552689_at 1554240_a_at 201089_at 203185_at 203547_at 205988_at 209734_at 210644_s_at 218109_s_at 219519_s_at 219666_at 220005_at 1559034_at 1568964_x_at 203305_at 204674_at 209083_at 218232_at 201718_s_at 207216_at 214054_at 223640_at 235359_at 208146_s_at
12	18	1563568_at 203415_at 212630_at 214230_at 218269_at 222835_at 223076_s_at 223247_at 240188_at 1555015_a_at 219200_at 226946_at 207108_s_at 203606_at 204460_s_at 219531_at 232893_at 236402_at
13	25	1552291_at 1555501_s_at 1563466_at 1564007_at 200830_at 202514_at 203621_at 204023_at 207098_s_at 209302_at 212213_x_at 212297_at 218979_at 219787_s_at 221535_at 222683_at 222777_s_at 224641_at 214431_at 223480_s_at 233606_at 213184_at 235520_at 217520_x_at 225024_at
14	19	206558_at 239150_at 239514_at 243802_at 229012_at 229542_at 1556003_a_at 231184_at 243703_x_at 231081_at 207327_at 223609_at 220269_at 223691_at 236085_at 1555112_a_at 1555298_a_at 206319_s_at 232357_at
15	38	1554240_a_at 201089_at 203185_at 209734_at 210644_s_at 218109_s_at 219519_s_at 219666_at 220005_at 220485_s_at 1555275_a_at 203305_at 204674_at 204923_at 206584_at 209083_at 209879_at 218232_at 201718_s_at 207216_at 207651_at 214054_at 223640_at 226074_at 235359_at 217918_at 205512_s_at 220439_at 208913_at 242826_at 243203_at 1557119_a_at 203431_s_at 205738_s_at 216330_s_at 222662_at 230376_at 23…
16	20	218269_at 238091_at 217803_at 235253_at 226946_at 217253_at 207108_s_at 235939_at 203606_at 204460_s_at 210216_x_at 232893_at 202966_at 1556919_at 1556978_a_at 200959_at 215096_s_at 221050_s_at 223304_at 224365_s_at
17	72	200830_at 201663_s_at 202483_s_at 203213_at 203764_at 204033_at 204126_s_at 204641_at 204768_s_at 204822_at 204825_at 204962_s_at 205598_at 207098_s_at 219306_at 219787_s_at 219918_s_at 222958_s_at 204767_s_at 202094_at 202095_s_at 202705_at 203418_at 209891_at 214431_at 218009_s_at 218039_at 218726_at 222039_at 228273_at 220668_s_at 201157_s_at 209408_at 209642_at 218355_at 221520_s_at 224753_at…
18	28	1554240_a_at 203185_at 204513_s_at 204882_at 207957_s_at 210972_x_at 218109_s_at 219666_at 220005_at 226219_at 238668_at 220485_s_at 1554343_a_at 1555275_a_at 204674_at 209083_at 209827_s_at 227791_at 35974_at 210448_s_at 206398_s_at 214054_at 201548_s_at 219885_at 220040_x_at 220122_at 225881_at 243672_at
19	15	203415_at 212630_at 229564_at 217803_at 219200_at 226946_at 207108_s_at 203606_at 204460_s_at 232893_at 209629_s_at 211703_s_at 218303_x_at 227331_at 229983_at
20	12	215983_s_at 1556732_at 202680_at 203261_at 205667_at 211686_s_at 225378_at 227192_at 233940_at 1558210_at 202010_s_at 243208_x_at
21	31	1554240_a_at 201089_at 203185_at 203547_at 207957_s_at 209734_at 218109_s_at 219519_s_at 219666_at 220005_at 224356_x_at 220485_s_at 1555275_a_at 1568964_x_at 203305_at 204674_at 206584_at 209083_at 209879_at 218232_at 227791_at 207216_at 214054_at 223640_at 235359_at 202479_s_at 224276_at 228115_at 208146_s_at 230456_at 235761_at
22	21	1558050_at 1559052_s_at 200613_at 200830_at 202394_s_at 203621_at 207098_s_at 209302_at 211801_x_at 217043_s_at 218122_s_at 218271_s_at 221535_at 222523_at 207396_s_at 223480_s_at 213349_at 211126_s_at 225052_at 230423_at 237510_at
23	14	203415_at 208696_at 212630_at 223076_s_at 219200_at 207108_s_at 203606_at 204460_s_at 209654_at 219531_at 203100_s_at 222096_x_at 203730_s_at 212159_x_at
24	28	200892_s_at 1552291_at 1555501_s_at 1558050_at 1559052_s_at 200613_at 200830_at 202394_s_at 202514_at 203621_at 205558_at 207098_s_at 209069_s_at 209302_at 211801_x_at 211997_x_at 213376_at 218122_s_at 218271_s_at 221535_at 222121_at 222523_at 222869_s_at 224641_at 229909_at 230795_at 207396_s_at 223480_s_at
25	34	201040_at 1554240_a_at 201089_at 203185_at 203547_at 207957_s_at 209734_at 210644_s_at 218109_s_at 219519_s_at 219666_at 220005_at 220485_s_at 1555275_a_at 1568964_x_at 203305_at 204674_at 209083_at 209879_at 218232_at 201718_s_at 207216_at 214054_at 223640_at 235359_at 237802_at 1554702_at 204549_at 208833_s_at 218812_s_at 227693_at 236434_at 239896_at 240454_at
26	41	1554586_a_at 200830_at 201663_s_at 202483_s_at 203213_at 203764_at 204033_at 204126_s_at 204709_s_at 204822_at 204825_at 204962_s_at 205598_at 218349_s_at 219306_at 219787_s_at 222958_s_at 232278_s_at 204767_s_at 202094_at 203418_at 209891_at 214431_at 218009_s_at 222039_at 209408_at 209642_at 218355_at 224753_at 210416_s_at 1553015_a_at 218782_s_at 223480_s_at 225099_at 209103_s_at 208368_s_at 1…
27	26	1555501_s_at 1558050_at 1559052_s_at 200613_at 200830_at 202394_s_at 203621_at 207098_s_at 209302_at 211801_x_at 217043_s_at 218122_s_at 218271_s_at 221535_at 222523_at 223054_at 224641_at 1552472_a_at 207396_s_at 223480_s_at 1555520_at 203847_s_at 206912_at 219532_at 219770_at 225165_at
28	37	229758_at 201066_at 218695_at 219071_x_at 219189_at 225203_at 228524_at 58696_at 91684_g_at 209516_at 212556_at 218049_s_at 200936_at 201754_at 202344_at 203113_s_at 209899_s_at 212563_at 213072_at 218151_x_at 219215_s_at 220967_s_at 220973_s_at 231764_at 1558329_at 218679_s_at 218944_at 222155_s_at 222998_at 223198_x_at 213445_at 226129_at 201618_x_at 211403_x_at 224465_s_at 226862_at 239763_at
29	23	208911_s_at 1554915_a_at 201738_at 201934_at 202696_at 204245_s_at 212493_s_at 217845_x_at 217850_at 218158_s_at 218334_at 218808_at 225443_at 225519_at 225741_at 229525_at 218508_at 209174_s_at 1560684_x_at 208757_at 231105_at 237124_at 240519_at
30	104	1554769_at 1556732_at 1559039_at 1559500_at 1559529_at 1563521_at 202549_at 204842_x_at 206487_at 206551_x_at 212808_at 219292_at 222375_at 223697_x_at 239167_at 239274_at 1553304_at 1553399_a_at 1554915_a_at 1554933_at 1555920_at 1557384_at 1557706_at 1558469_at 1558996_at 1561269_at 1561361_at 1562387_at 1563003_at 1565483_at 1567013_at 1569001_at 1569097_at 201072_s_at 201299_s_at 201591_s_at …
31	33	212529_at 229758_at 200874_s_at 201066_at 206542_s_at 218695_at 218901_at 218586_at 209516_at 224969_at 201114_x_at 201281_at 207735_at 218049_s_at 224608_s_at 1553048_a_at 1554348_s_at 1555527_at 1557057_a_at 1558796_a_at 207851_s_at 216108_at 221124_s_at 222878_s_at 226400_at 226736_at 227926_s_at 230305_at 231685_at 233435_at 241586_at 243106_at 244193_at
