# Supplementary material for: Reconstruction of an Integrated Genome-Scale Co-Expression Network Reveals Key Modules Involved in Lung Adenocarcinoma
Source: PLoS One. 2013 Jul 11;8(7):e67552. doi: 10.1371/journal.pone.0067552 (PMC3708931; doi:10.1371/journal.pone.0067552)
Supplement: Table S5 — Full data for 23 key modules in lung adenocarcinoma. (ZIP) [file pone.0067552.s005.zip]

Archive with 24 entries (23 files):
- supplementary 5/
- supplementary 5/module 1.csv
- supplementary 5/module 10.csv
- supplementary 5/module 11.csv
- supplementary 5/module 12.csv
- supplementary 5/module 13.csv
- supplementary 5/module 14.csv
- supplementary 5/module 15.csv
- supplementary 5/module 16.csv
- supplementary 5/module 17.csv
- supplementary 5/module 18.csv
- supplementary 5/module 19.csv
- supplementary 5/module 2.csv
- supplementary 5/module 20.csv
- supplementary 5/module 21.csv
- supplementary 5/module 22.csv
- supplementary 5/module 23.csv
- supplementary 5/module 3.csv
- supplementary 5/module 4.csv
- supplementary 5/module 5.csv
- supplementary 5/module 6.csv
- supplementary 5/module 7.csv
- supplementary 5/module 8.csv
- supplementary 5/module 9.csv
