# Supplementary material for: Reconstruction of an Integrated Genome-Scale Co-Expression Network Reveals Key Modules Involved in Lung Adenocarcinoma
Source: PLoS One. 2013 Jul 11;8(7):e67552. doi: 10.1371/journal.pone.0067552 (PMC3708931; doi:10.1371/journal.pone.0067552)
Supplement: Table S5 — Full data for 23 key modules in lung adenocarcinoma. (ZIP) [file pone.0067552.s005.zip › supplementary 5/module 1.csv]

ID	Gene title	Gene symbol	Gene ID	UniGene title	UniGene symbol	UniGene ID	Nucleotide Title	GI	GenBank Accession	Platform_CLONEID	Platform_ORF	Platform_SPOTID	Chromosome location	Chromosome annotation	GO:Function	GO:Process	GO:Component	GO:Function ID	GO:Process ID	GO:Component ID
1553304_at	LSM14B; SCD6 homolog B (S. cerevisiae)	LSM14B	149986				Homo sapiens LSM14B; SCD6 homolog B (S. cerevisiae) (LSM14B); mRNA	148839361	NM_144703				20q13.33	Chromosome 20; NC_000020.10 (60697517..60710434)		multicellular organismal development///regulation of translation	ribonucleoprotein complex		GO:0007275///GO:0006417	GO:0030529
1554026_a_at	myosin X	MYO10	4651				Homo sapiens myosin X; mRNA (cDNA clone IMAGE:5547594); complete cds	27469513	BC041694				5p15.1-p14.3	Chromosome 5; NC_000005.9 (16662016..16936385; complement)	ATP binding///actin binding///motor activity///nucleotide binding	signal transduction	cytoskeleton///myosin complex	GO:0005524///GO:0003779///GO:0003774///GO:0000166	GO:0007165	GO:0005856///GO:0016459
1554933_at	PC4 and SFRS1 interacting protein 1	PSIP1	11168				Homo sapiens PC4 and SFRS1 interacting protein 1; mRNA (cDNA clone IMAGE:5201705); complete cds	21708040	BC033817				9p22.3	Chromosome 9; NC_000009.11 (15464064..15511003; complement)	DNA binding	initiation of viral infection///interspecies interaction between organisms///provirus integration///regulation of transcription	cytosol///nucleus	GO:0003677	GO:0019059///GO:0044419///GO:0019047///GO:0045449	GO:0005829///GO:0005634
1555884_at	proteasome (prosome; macropain) 26S subunit; non-ATPase; 6	PSMD6	9861				Homo sapiens cDNA FLJ30168 fis; clone BRACE2000750	16549333	AK054730				3p14.1	Chromosome 3; NC_000003.11 (63996231..64009120; complement)	ATPase activity///protein binding	anaphase-promoting complex-dependent proteasomal ubiquitin-dependent protein catabolic process///negative regulation of ubiquitin-protein ligase activity involved in mitotic cell cycle///positive regulation of ubiquitin-protein ligase activity involved in mitotic cell cycle///proteolysis	proteasome complex	GO:0016887///GO:0005515	GO:0031145///GO:0051436///GO:0051437///GO:0006508	GO:0000502
1555920_at	chromobox homolog 3	CBX3	11335				UI-CF-EN0-acn-g-03-0-UI.s1 UI-CF-EN0 Homo sapiens cDNA clone UI-CF-EN0-acn-g-03-0-UI 3-; mRNA sequence	23536296	BU683892				7p15.2	Chromosome 7; NC_000007.13 (26241099..26252976)	chromatin binding///enzyme binding///general transcriptional repressor activity///protein binding///protein domain specific binding	chromatin assembly or disassembly///chromatin remodeling///negative regulation of transcription	chromatin///condensed chromosome; centromeric region///nuclear centromeric heterochromatin///nuclear envelope///nuclear euchromatin///nuclear heterochromatin///nuclear inner membrane///nucleus///spindle	GO:0003682///GO:0019899///GO:0016565///GO:0005515///GO:0019904	GO:0006333///GO:0006338///GO:0016481	GO:0000785///GO:0000779///GO:0031618///GO:0005635///GO:0005719///GO:0005720///GO:0005637///GO:0005634///GO:0005819
1556732_at	echinoderm microtubule associated protein like 4	EML4	27436				Homo sapiens cDNA clone IMAGE:5269868	24658184	BC039354				2p22-p21	Chromosome 2; NC_000002.11 (42396490..42559688)	molecular_function///protein binding	microtubule-based process///mitosis	cytoplasm///microtubule	GO:0003674///GO:0005515	GO:0007017///GO:0007067	GO:0005737///GO:0005874
1558220_at	mucin 20; cell surface associated	MUC20	200958				AGENCOURT_6615443 NIH_MGC_113 Homo sapiens cDNA clone IMAGE:5480243 5-; mRNA sequence	19364939	BM914560				3q29	Chromosome 3; NC_000003.11 (195447753..195464540)		protein homooligomerization	apical plasma membrane///basal plasma membrane///cell projection///extracellular region///microvillus membrane///plasma membrane		GO:0051260	GO:0016324///GO:0009925///GO:0042995///GO:0005576///GO:0031528///GO:0005886
1558233_s_at	activating transcription factor 1	ATF1	466				NISC_lw02c11.y1 COGENE 4PA1 Homo sapiens cDNA clone IMAGE:5609085 5-; mRNA sequence	24555600	CA337502				12q13	Chromosome 12; NC_000012.11 (51157819..51214907)	RNA polymerase II transcription factor activity; enhancer binding///promoter binding///protein binding///protein complex binding///protein heterodimerization activity///transcription factor activity	cellular protein complex assembly///positive regulation of DNA replication///positive regulation of neuron projection development///positive regulation of transcription from RNA polymerase II promoter///regulation of transcription; DNA-dependent///response to cobalt ion///response to organic cyclic substance	nucleus///transcription factor complex	GO:0003705///GO:0010843///GO:0005515///GO:0032403///GO:0046982///GO:0003700	GO:0043623///GO:0045740///GO:0010976///GO:0045944///GO:0006355///GO:0032025///GO:0014070	GO:0005634///GO:0005667
1558469_at	LIM domain containing preferred translocation partner in lipoma	LPP	4026				Homo sapiens mRNA; cDNA DKFZp686F215 (from clone DKFZp686F215)	21733797	AL833171				3q28	Chromosome 3; NC_000003.11 (187930721..188597441)	metal ion binding///protein binding///zinc ion binding	biological_process///cell adhesion	cell junction///cytoplasm///focal adhesion///nucleus///plasma membrane	GO:0046872///GO:0005515///GO:0008270	GO:0008150///GO:0007155	GO:0030054///GO:0005737///GO:0005925///GO:0005634///GO:0005886
1558996_at	forkhead box P1	FOXP1	27086				nt73f02.s1 NCI_CGAP_Pr3 Homo sapiens cDNA clone IMAGE:1204155; mRNA sequence	2590923	AA654769				3p14.1	Chromosome 3; NC_000003.11 (71004736..71633140; complement)	metal ion binding///sequence-specific DNA binding///transcription factor activity///zinc ion binding	regulation of transcription; DNA-dependent	intracellular///NOT nucleolus///nucleus	GO:0046872///GO:0043565///GO:0003700///GO:0008270	GO:0006355	GO:0005622///NOT GO:0005730///GO:0005634
1559039_at	DEAH (Asp-Glu-Ala-His) box polypeptide 36	DHX36	170506				Homo sapiens cDNA FLJ39489 fis; clone PROST2015457	21756381	AK096808				3p13-q23	Chromosome 3; NC_000003.11 (153993457..154042286; complement)	ATP binding///ATP-dependent helicase activity///helicase activity///hydrolase activity///nucleic acid binding///nucleotide binding///protein binding		cytoplasm///nucleus	GO:0005524///GO:0008026///GO:0004386///GO:0016787///GO:0003676///GO:0000166///GO:0005515		GO:0005737///GO:0005634
1559529_at	PTK2 protein tyrosine kinase 2	PTK2	5747				Homo sapiens PTK2 protein tyrosine kinase 2; mRNA (cDNA clone IMAGE:5294745)	34193247	BC043202				8q24-qter	Chromosome 8; NC_000008.10 (141668501..142011332; complement)	ATP binding///SH2 domain binding///non-membrane spanning protein tyrosine kinase activity///nucleotide binding///protein binding///protein tyrosine kinase activity///signal transducer activity///transferase activity	angiogenesis///blood vessel development///central nervous system neuron axonogenesis///endothelial cell migration///establishment of nucleus localization///extracellular matrix organization///integrin-mediated signaling pathway///microtubule cytoskeleton organization///negative regulation of axonogenesis///negative regulation of organ growth///negative regulation of synaptogenesis///neuron migrat…	apical plasma membrane///cell junction///cytoplasm///cytoskeleton///cytosol///focal adhesion///lamellipodium///plasma membrane	GO:0005524///GO:0042169///GO:0004715///GO:0000166///GO:0005515///GO:0004713///GO:0004871///GO:0016740	GO:0001525///GO:0001568///GO:0021955///GO:0043542///GO:0040023///GO:0030198///GO:0007229///GO:0000226///GO:0050771///GO:0046621///GO:0051964///GO:0001764///GO:0046777///GO:0006468///GO:0007172///GO:0001570	GO:0016324///GO:0030054///GO:0005737///GO:0005856///GO:0005829///GO:0005925///GO:0030027///GO:0005886
1560172_at	integrator complex subunit 10	INTS10	55174				Homo sapiens cDNA FLJ35612 fis; clone SPLEN2010146	21751642	AK092931				8p21.3	Chromosome 8; NC_000008.10 (19674918..19709589)	protein binding///contributes_to protein binding	snRNA processing	integrator complex///nucleus	GO:0005515///contributes_to GO:0005515	GO:0016180	GO:0032039///GO:0005634
1563003_at	integrin; alpha X (complement component 3 receptor 4 subunit)	ITGAX	3687				Homo sapiens integrin; alpha X (complement component 3 receptor 4 subunit); mRNA (cDNA clone IMAGE:5757182); with apparent retained intron	22902233	BC037577				16p11.2	Chromosome 16; NC_000016.9 (31366509..31394318)	protein binding///receptor activity	cell adhesion///integrin-mediated signaling pathway///organ morphogenesis	external side of plasma membrane///integral to membrane///integrin complex///membrane	GO:0005515///GO:0004872	GO:0007155///GO:0007229///GO:0009887	GO:0009897///GO:0016021///GO:0008305///GO:0016020
1564970_at	SET domain; bifurcated 2	SETDB2	83852				Homo sapiens PNAS-128 mRNA; partial sequence	12751101	AF277186				13q14	Chromosome 13; NC_000013.10 (50018510..50066298)	DNA binding///histone-lysine N-methyltransferase activity///methyltransferase activity///transferase activity///zinc ion binding	chromatin modification	nucleus	GO:0003677///GO:0018024///GO:0008168///GO:0016740///GO:0008270	GO:0016568	GO:0005634
1565483_at	epidermal growth factor receptor	EGFR	1956				Homo sapiens truncated epidermal growth factor receptor (EGFR) mRNA; partial cds; alternatively spliced	12658300	AF277897				7p12	Chromosome 7; NC_000007.13 (55086725..55275031)	ATP binding///MAP/ERK kinase kinase activity///actin filament binding///double-stranded DNA binding///epidermal growth factor receptor activity///epidermal growth factor receptor activity///identical protein binding///contributes_to nitric-oxide synthase regulator activity///nucleotide binding///protein binding///protein heterodimerization activity///protein phosphatase binding///protein tyrosine…	activation of MAPKK activity///activation of phospholipase A2 activity by calcium-mediated signaling///activation of phospholipase C activity///astrocyte activation///cell morphogenesis///cell proliferation///cell surface receptor linked signaling pathway///cell-cell adhesion///cerebral cortex cell migration///circadian rhythm///embryonic placenta development///epidermal growth factor receptor si…	colocalizes_with AP-2 adaptor complex///Shc-EGFR complex///apical plasma membrane///basolateral plasma membrane///cytoplasm///endocytic vesicle///endosome///extracellular region///extracellular space///integral to membrane///intracellular///membrane///nucleus///plasma membrane///plasma membrane	GO:0005524///GO:0004710///GO:0051015///GO:0003690///GO:0005006///GO:0005006///GO:0042802///contributes_to GO:0030235///GO:0000166///GO:0005515///GO:0046982///GO:0019903///GO:0004713///GO:0004713///GO:0004713///GO:0004716///GO:0016740///GO:0004888	GO:0000186///GO:0043006///GO:0007202///GO:0048143///GO:0000902///GO:0008283///GO:0007166///GO:0016337///GO:0021795///GO:0007623///GO:0001892///GO:0007173///GO:0001942///GO:0007243///GO:0060571///GO:0043066///GO:0045930///GO:0048812///GO:0001503///GO:0042698///GO:0043406///GO:0030335///GO:0008284///GO:0031659///GO:0050679///GO:0045429///GO:0042327///GO:0051897///GO:0048661///GO:0051968///GO:004677…	colocalizes_with GO:0030122///GO:0070435///GO:0016324///GO:0016323///GO:0005737///GO:0030139///GO:0005768///GO:0005576///GO:0005615///GO:0016021///GO:0005622///GO:0016020///GO:0005634///GO:0005886///GO:0005886
1567013_at	nuclear factor (erythroid-derived 2)-like 2	NFE2L2	4780				Homo sapiens NF-E2-related factor 2 mRNA; partial cds	12698719	AF323119				2q31	Chromosome 2; NC_000002.11 (178095033..178129859; complement)	protein dimerization activity///protein domain specific binding///sequence-specific DNA binding///transcription activator activity///transcription factor activity	endoplasmic reticulum unfolded protein response///positive regulation of transcription; DNA-dependent///regulation of embryonic development///transcription from RNA polymerase II promoter	cytoplasm///cytosol///nucleus	GO:0046983///GO:0019904///GO:0043565///GO:0016563///GO:0003700	GO:0030968///GO:0045893///GO:0045995///GO:0006366	GO:0005737///GO:0005829///GO:0005634
1569001_at	bone morphogenetic protein 1	BMP1	649				Homo sapiens pp11741 mRNA; complete cds	18027737	AF318323				8p21.3	Chromosome 8; NC_000008.10 (22022675..22069839)	calcium ion binding///cytokine activity///growth factor activity///metalloendopeptidase activity///metallopeptidase activity///peptidase activity///zinc ion binding	cartilage condensation///cell differentiation///multicellular organismal development///ossification///positive regulation of cartilage development///proteolysis///skeletal system development	extracellular space///membrane-bounded vesicle	GO:0005509///GO:0005125///GO:0008083///GO:0004222///GO:0008237///GO:0008233///GO:0008270	GO:0001502///GO:0030154///GO:0007275///GO:0001503///GO:0061036///GO:0006508///GO:0001501	GO:0005615///GO:0031988
200768_s_at	methionine adenosyltransferase II; alpha	MAT2A	4144				Homo sapiens methionine adenosyltransferase II; alpha; mRNA (cDNA clone MGC:2907 IMAGE:3010820); complete cds	33876412	BC001686				2p11.2	Chromosome 2; NC_000002.11 (85766288..85772403)	ATP binding///metal ion binding///methionine adenosyltransferase activity///nucleotide binding///transferase activity	S-adenosylmethionine biosynthetic process///circadian rhythm///one-carbon metabolic process///response to cAMP///response to drug///response to hormone stimulus///response to light stimulus		GO:0005524///GO:0046872///GO:0004478///GO:0000166///GO:0016740	GO:0006556///GO:0007623///GO:0006730///GO:0051591///GO:0042493///GO:0009725///GO:0009416
200892_s_at	transformer 2 beta homolog (Drosophila)	TRA2B	6434				Homo sapiens transformer 2 beta homolog (Drosophila); mRNA (cDNA clone MGC:8454 IMAGE:2821443); complete cds	33875459	BC000451				3q26.2-q27	Chromosome 3; NC_000003.11 (185632356..185655924; complement)	RNA binding///nucleotide binding///protein binding	RNA splicing; via transesterification reactions///nuclear mRNA splicing; via spliceosome	nucleus	GO:0003723///GO:0000166///GO:0005515	GO:0000375///GO:0000398	GO:0005634
201072_s_at	SWI/SNF related; matrix associated; actin dependent regulator of chromatin; subfamily c; member 1	SMARCC1	6599				xf75e01.x1 NCI_CGAP_Gas4 Homo sapiens cDNA clone IMAGE:2623896 3- similar to TR:Q92922 Q92922 SWI/SNF COMPLEX 155 KDA SUBUNIT. ;; mRNA sequence	6200058	AW152160				3p23-p21	Chromosome 3; NC_000003.11 (47627378..47823405; complement)	DNA binding///chromatin binding///protein N-terminus binding///protein binding///transcription coactivator activity	chromatin assembly or disassembly///chromatin remodeling///insulin receptor signaling pathway///nervous system development///organ morphogenesis///positive regulation of transcription from RNA polymerase II promoter///positive regulation of transcription; DNA-dependent///regulation of transcription///regulation of transcription from RNA polymerase II promoter	SWI/SNF complex///SWI/SNF-type complex///XY body///chromatin///intracellular///nBAF complex///npBAF complex///nucleoplasm///nucleus	GO:0003677///GO:0003682///GO:0047485///GO:0005515///GO:0003713	GO:0006333///GO:0006338///GO:0008286///GO:0007399///GO:0009887///GO:0045944///GO:0045893///GO:0045449///GO:0006357	GO:0016514///GO:0070603///GO:0001741///GO:0000785///GO:0005622///GO:0071565///GO:0071564///GO:0005654///GO:0005634
201096_s_at	ADP-ribosylation factor 4	ARF4	378				AL537042 Homo sapiens FETAL BRAIN Homo sapiens cDNA clone CS0DF017YF17 5-PRIME; mRNA sequence	45712836	AL537042				3p21.2-p21.1	Chromosome 3; NC_000003.11 (57557090..57583215; complement)	GTP binding///GTPase activity///epidermal growth factor receptor binding///nucleotide binding	brain development///epidermal growth factor receptor signaling pathway///protein transport///response to axon injury///small GTPase mediated signal transduction///vesicle-mediated transport	Golgi apparatus///cytoplasm///intracellular///plasma membrane	GO:0005525///GO:0003924///GO:0005154///GO:0000166	GO:0007420///GO:0007173///GO:0015031///GO:0048678///GO:0007264///GO:0016192	GO:0005794///GO:0005737///GO:0005622///GO:0005886
201934_at	WD repeat domain 82	WDR82	80335				zb28d02.s1 Soares_parathyroid_tumor_NbHPA Homo sapiens cDNA clone IMAGE:304899 3-; mRNA sequence	1264833	N92524				3p21.2-p21.1	Chromosome 3; NC_000003.11 (52288438..52312659; complement)	contributes_to histone methyltransferase activity (H3-K4 specific)	histone H3-K4 methylation	histone methyltransferase complex///nucleus	contributes_to GO:0042800	GO:0051568	GO:0035097///GO:0005634
202493_x_at	FCH domain only 2///growth hormone 1///chorionic somatomammotropin hormone 2///chorionic somatomammotropin hormone 1 (placental lactogen)	FCHO2///GH1///CSH2///CSH1	115548///2688///1443///1442				Homo sapiens chorionic somatomammotropin hormone 1 (placental lactogen) (CSH1); transcript variant 1; mRNA	20819954	NM_001317				5q13.2///17q24.2///17q24.2///17q24.2	Chromosome 5; NC_000005.9 (72251899..72386349)///Chromosome 17; NC_000017.10 (61994563..61996198; complement)///Chromosome 17; NC_000017.10 (61949372..61951089; complement)///Chromosome 17; NC_000017.10 (61972273..61973987; complement)	growth factor activity///growth hormone receptor binding///growth hormone receptor binding///hormone activity///metal ion binding///prolactin receptor binding///protein binding///hormone activity///metal ion binding	JAK-STAT cascade///glucose transport///growth hormone receptor signaling pathway///positive regulation of JAK-STAT cascade///positive regulation of MAP kinase activity///positive regulation of activation of JAK2 kinase activity///positive regulation of insulin-like growth factor receptor signaling pathway///positive regulation of multicellular organism growth///positive regulation of multicellula…	extracellular region///extracellular space///extracellular region	GO:0008083///GO:0005131///GO:0005131///GO:0005179///GO:0046872///GO:0005148///GO:0005515///GO:0005179///GO:0046872	GO:0007259///GO:0015758///GO:0060396///GO:0046427///GO:0043406///GO:0010535///GO:0043568///GO:0040018///GO:0040018///GO:0050731///GO:0014068///NOT GO:0002092///GO:0042517///GO:0042523///GO:0032355///GO:0007565///GO:0007165	GO:0005576///GO:0005615///GO:0005576
202549_at	VAMP (vesicle-associated membrane protein)-associated protein B and C	VAPB	9217				Homo sapiens cDNA: FLJ22067 fis; clone HEP11115F; highly similar to AF086629 Homo sapiens VAMP-associated protein C (VAP-C) mRNA	10438329	AK025720				20q13.33	Chromosome 20; NC_000020.10 (56964245..57021963)	beta-tubulin binding///enzyme binding///protein binding///protein heterodimerization activity///protein homodimerization activity///structural molecule activity	cell death///endoplasmic reticulum unfolded protein response///interspecies interaction between organisms///positive regulation of viral genome replication///virus-host interaction	Golgi apparatus///endomembrane system///endoplasmic reticulum///endoplasmic reticulum membrane///endoplasmic reticulum membrane///integral to membrane///membrane fraction///plasma membrane	GO:0048487///GO:0019899///GO:0005515///GO:0046982///GO:0042803///GO:0005198	GO:0008219///GO:0030968///GO:0044419///GO:0045070///GO:0019048	GO:0005794///GO:0012505///GO:0005783///GO:0005789///GO:0005789///GO:0016021///GO:0005624///GO:0005886
202872_at	ATPase; H+ transporting; lysosomal 42kDa; V1 subunit C1	ATP6V1C1	528				wu92g09.x1 NCI_CGAP_Kid3 Homo sapiens cDNA clone IMAGE:2527552 3- similar to gb:X69151 VACUOLAR ATP SYNTHASE SUBUNIT C (HUMAN);; mRNA sequence	5878455	AW024925				8q22.3	Chromosome 8; NC_000008.10 (104033248..104085285)	hydrogen-exporting ATPase activity; phosphorylative mechanism///hydrolase activity; acting on acid anhydrides; catalyzing transmembrane movement of substances///protein binding///proton-transporting ATPase activity; rotational mechanism///transporter activity	ATP synthesis coupled proton transport///ion transport///proton transport	apical part of cell///cytoplasm///cytoplasmic vesicle///plasma membrane///proton-transporting V-type ATPase; V1 domain///proton-transporting two-sector ATPase complex	GO:0008553///GO:0016820///GO:0005515///GO:0046961///GO:0005215	GO:0015986///GO:0006811///GO:0015992	GO:0045177///GO:0005737///GO:0031410///GO:0005886///GO:0033180///GO:0016469
204842_x_at	protein kinase; cAMP-dependent; regulatory; type II; alpha	PRKAR2A	5576				Homo sapiens protein kinase; cAMP-dependent; regulatory; type II; alpha; mRNA (cDNA clone MGC:3606 IMAGE:3629579); complete cds	33877144	BC002763				3p21.3-p21.2	Chromosome 3; NC_000003.11 (48788093..48885270; complement)	cAMP binding///cAMP-dependent protein kinase regulator activity///nucleotide binding///protein domain specific binding///protein homodimerization activity	activation of protein kinase A activity///hormone-mediated signaling pathway///intracellular signaling pathway///protein heterooligomerization///regulation of protein amino acid phosphorylation///regulation of protein kinase activity///signal transduction	T-tubule///cAMP-dependent protein kinase complex///cytoplasm///cytosol///membrane fraction///perinuclear region of cytoplasm///plasma membrane///soluble fraction	GO:0030552///GO:0008603///GO:0000166///GO:0019904///GO:0042803	GO:0034199///GO:0009755///GO:0023034///GO:0051291///GO:0001932///GO:0045859///GO:0007165	GO:0030315///GO:0005952///GO:0005737///GO:0005829///GO:0005624///GO:0048471///GO:0005886///GO:0005625
205322_s_at	metal-regulatory transcription factor 1	MTF1	4520				xj41g06.x1 Soares_NFL_T_GBC_S1 Homo sapiens cDNA clone IMAGE:2659834 3- similar to SW:MTF1_MOUSE Q07243 TRANSCRIPTION FACTOR MTF-1 ;; mRNA sequence	6450827	AW182367				1p33	Chromosome 1; NC_000001.10 (38275239..38325292; complement)	DNA binding///metal ion binding///protein binding///transcription coactivator activity///transcription factor activity///zinc ion binding///zinc-mediated transcriptional activator activity	positive regulation of transcription from RNA polymerase II promoter///regulation of transcription from RNA polymerase II promoter///response to cadmium ion///response to metal ion///response to oxidative stress	intracellular///nucleus	GO:0003677///GO:0046872///GO:0005515///GO:0003713///GO:0003700///GO:0008270///GO:0042156	GO:0045944///GO:0006357///GO:0046686///GO:0010038///GO:0006979	GO:0005622///GO:0005634
205555_s_at	msh homeobox 2	MSX2	4488				Homo sapiens mRNA for MSX-2; complete cds	1321637	D31771				5q34-q35	Chromosome 5; NC_000005.9 (174151575..174157902)	DNA binding///promoter binding///protein binding///sequence-specific DNA binding///transcription factor activity///transcription repressor activity	BMP signaling pathway///embryonic limb morphogenesis///heart morphogenesis///multicellular organismal development///negative regulation of apoptosis///negative regulation of cell proliferation///osteoblast differentiation///positive regulation of apoptosis///regulation of transcription; DNA-dependent///response to protein stimulus///skeletal system development	cytoplasm///nucleus	GO:0003677///GO:0010843///GO:0005515///GO:0043565///GO:0003700///GO:0016564	GO:0030509///GO:0030326///GO:0003007///GO:0007275///GO:0043066///GO:0008285///GO:0001649///GO:0043065///GO:0006355///GO:0051789///GO:0001501	GO:0005737///GO:0005634
205589_at	myosin; light chain 3; alkali; ventricular; skeletal; slow	MYL3	4634				Homo sapiens myosin; light chain 3; alkali; ventricular; skeletal; slow (MYL3); mRNA	115527085	NM_000258				3p21.3-p21.2	Chromosome 3; NC_000003.11 (46899357..46904973; complement)	actin monomer binding///calcium ion binding///motor activity///myosin II heavy chain binding///structural constituent of muscle	cardiac muscle contraction///positive regulation of ATPase activity///regulation of striated muscle contraction///regulation of the force of heart contraction///skeletal muscle tissue development///ventricular cardiac muscle tissue morphogenesis	A band///I band///muscle myosin complex///myosin complex///sarcomere	GO:0003785///GO:0005509///GO:0003774///GO:0032038///GO:0008307	GO:0060048///GO:0032781///GO:0006942///GO:0002026///GO:0007519///GO:0055010	GO:0031672///GO:0031674///GO:0005859///GO:0016459///GO:0030017
206487_at	Sad1 and UNC84 domain containing 1	SUN1	23353				Homo sapiens Sad1 and UNC84 domain containing 1 (SUN1); transcript variant 2; mRNA	284925163	NM_025154				7p22.3	Chromosome 7; NC_000007.13 (856252..914539)	protein binding	cytoskeletal anchoring at nuclear membrane///nuclear matrix anchoring at nuclear membrane	SUN-KASH complex///integral to membrane///intracellular membrane-bounded organelle///membrane///nuclear envelope///nuclear inner membrane///nuclear membrane///nucleus	GO:0005515	GO:0090286///GO:0090292	GO:0034993///GO:0016021///GO:0043231///GO:0016020///GO:0005635///GO:0005637///GO:0031965///GO:0005634
206735_at	cholinergic receptor; nicotinic; alpha 4	CHRNA4	1137				Homo sapiens cholinergic receptor; nicotinic; alpha 4 (CHRNA4); mRNA	188035859	NM_000744				20q13.2-q13.3	Chromosome 20; NC_000020.10 (61974665..61992695; complement)	acetylcholine binding///acetylcholine receptor activity///extracellular ligand-gated ion channel activity///ion channel activity///nicotinic acetylcholine-activated cation-selective channel activity///receptor activity	B cell activation///DNA repair///behavioral response to nicotine///calcium ion transport///cognition///ion transport///membrane depolarization///neurological system process///regulation of action potential///regulation of dopamine secretion///regulation of inhibitory postsynaptic membrane potential///regulation of membrane potential///response to hypoxia///response to nicotine///response to oxida…	cell junction///dendrite///external side of plasma membrane///integral to membrane///membrane fraction///neuronal cell body///nicotinic acetylcholine-gated receptor-channel complex///plasma membrane///postsynaptic membrane///synapse	GO:0042166///GO:0015464///GO:0005230///GO:0005216///GO:0004889///GO:0004872	GO:0042113///GO:0006281///GO:0035095///GO:0006816///GO:0050890///GO:0006811///GO:0051899///GO:0050877///GO:0001508///GO:0014059///GO:0060080///GO:0042391///GO:0001666///GO:0035094///GO:0006979///GO:0019233///GO:0007165///GO:0007268///GO:0007271	GO:0030054///GO:0030425///GO:0009897///GO:0016021///GO:0005624///GO:0043025///GO:0005892///GO:0005886///GO:0045211///GO:0045202
206750_at	v-maf musculoaponeurotic fibrosarcoma oncogene homolog K (avian)	MAFK	7975				Homo sapiens v-maf musculoaponeurotic fibrosarcoma oncogene homolog K (avian) (MAFK); mRNA	82617644	NM_002360				7p22.3	Chromosome 7; NC_000007.13 (1570368..1582679)	protein binding///sequence-specific DNA binding///transcription factor activity	nervous system development///regulation of transcription; DNA-dependent	nucleus	GO:0005515///GO:0043565///GO:0003700	GO:0007399///GO:0006355	GO:0005634
206792_x_at	phosphodiesterase 4C; cAMP-specific	PDE4C	5143				Homo sapiens phosphodiesterase 4C; cAMP-specific (PDE4C); transcript variant 1; mRNA	149363691	NM_000923				19p13.11	Chromosome 19; NC_000019.9 (18318771..18359010; complement)	3';5'-cyclic-AMP phosphodiesterase activity///drug binding///hydrolase activity///metal ion binding	cAMP catabolic process///negative regulation of insulin secretion///signal transduction	cytosol	GO:0004115///GO:0008144///GO:0016787///GO:0046872	GO:0006198///GO:0046676///GO:0007165	GO:0005829
206928_at	zinc finger protein 124	ZNF124	7678				Homo sapiens zinc finger protein 124 (ZNF124); mRNA	42733607	NM_003431				1q44	Chromosome 1; NC_000001.10 (247319203..247335318; complement)	DNA binding///metal ion binding///zinc ion binding	regulation of transcription; DNA-dependent	intracellular///nucleus	GO:0003677///GO:0046872///GO:0008270	GO:0006355	GO:0005622///GO:0005634
207365_x_at	ubiquitin specific peptidase 34	USP34	9736				Homo sapiens ubiquitin specific peptidase 34 (USP34); mRNA	110347426	NM_014709				2p15	Chromosome 2; NC_000002.11 (61414590..61697849; complement)	cysteine-type peptidase activity///peptidase activity///ubiquitin thiolesterase activity	ubiquitin-dependent protein catabolic process		GO:0008234///GO:0008233///GO:0004221	GO:0006511
207500_at	caspase 5; apoptosis-related cysteine peptidase	CASP5	838				Homo sapiens caspase 5; apoptosis-related cysteine peptidase (CASP5); transcript variant a; mRNA	209870068	NM_004347				11q22.2-q22.3	Chromosome 11; NC_000011.9 (104864967..104893895; complement)	cysteine-type endopeptidase activity///cysteine-type peptidase activity///peptidase activity///protein binding	apoptosis///proteolysis///regulation of apoptosis	intracellular	GO:0004197///GO:0008234///GO:0008233///GO:0005515	GO:0006915///GO:0006508///GO:0042981	GO:0005622
208324_at	A kinase (PRKA) anchor protein 13	AKAP13	11214				Homo sapiens A kinase (PRKA) anchor protein 13 (AKAP13); transcript variant 1; mRNA	31563329	NM_006738				15q24-q25	Chromosome 15; NC_000015.9 (85923871..86292586)	Rho guanyl-nucleotide exchange factor activity///cAMP-dependent protein kinase activity///guanyl-nucleotide exchange factor activity///metal ion binding///protein binding///signal transducer activity	apoptosis///induction of apoptosis by extracellular signals///regulation of Rho protein signal transduction	cytoplasm///cytosol///intracellular///membrane///membrane fraction///nucleus	GO:0005089///GO:0004691///GO:0005085///GO:0046872///GO:0005515///GO:0004871	GO:0006915///GO:0008624///GO:0035023	GO:0005737///GO:0005829///GO:0005622///GO:0016020///GO:0005624///GO:0005634
208465_at	glutamate receptor; metabotropic 2	GRM2	2912				Homo sapiens glutamate receptor; metabotropic 2 (GRM2); transcript variant 1; mRNA	194248050	NM_000839				3p21.2	Chromosome 3; NC_000003.11 (51741081..51752629)	G-protein coupled receptor activity///calcium channel regulator activity///glutamate receptor activity///group II metabotropic glutamate receptor activity///receptor activity	adult locomotory behavior///behavioral response to cocaine///glutamate secretion///negative regulation of adenylate cyclase activity///neurotransmitter secretion///synaptic transmission///synaptic transmission; glutamatergic	axon///integral to plasma membrane///intracellular///plasma membrane///presynaptic membrane	GO:0004930///GO:0005246///GO:0008066///GO:0001641///GO:0004872	GO:0008344///GO:0048148///GO:0014047///GO:0007194///GO:0007269///GO:0007268///GO:0035249	GO:0030424///GO:0005887///GO:0005622///GO:0005886///GO:0042734
208545_x_at	TAF4 RNA polymerase II; TATA box binding protein (TBP)-associated factor; 135kDa	TAF4	6874				Homo sapiens TAF4 RNA polymerase II; TATA box binding protein (TBP)-associated factor; 135kDa (TAF4); mRNA	110832842	NM_003185				20q13.33	Chromosome 20; NC_000020.10 (60549854..60640866; complement)	DNA binding///general RNA polymerase II transcription factor activity///protein binding///transcription activator activity///transcription coactivator activity///contributes_to transcription factor activity///contributes_to transcription initiation factor activity	RNA elongation from RNA polymerase II promoter///interspecies interaction between organisms///ovarian follicle development///regulation of transcription from RNA polymerase II promoter///transcription initiation from RNA polymerase II promoter///transcription initiation from RNA polymerase II promoter	MLL1 complex///cytoplasm///NOT nucleolus///nucleoplasm///nucleus///transcription factor TFIID complex///transcription factor TFTC complex	GO:0003677///GO:0016251///GO:0005515///GO:0016563///GO:0003713///contributes_to GO:0003700///contributes_to GO:0016986	GO:0006368///GO:0044419///GO:0001541///GO:0006357///GO:0006367///GO:0006367	GO:0071339///GO:0005737///NOT GO:0005730///GO:0005654///GO:0005634///GO:0005669///GO:0033276
208610_s_at	serine/arginine repetitive matrix 2	SRRM2	23524				tt40a10.x1 NCI_CGAP_GC6 Homo sapiens cDNA clone IMAGE:2243226 3- similar to TR:O60382 O60382 KIAA0324 ;; mRNA sequence	4739778	AI655799				16p13.3	Chromosome 16; NC_000016.9 (2802330..2821413)	C2H2 zinc finger domain binding///RNA binding///protein N-terminus binding///protein binding	RNA splicing///mRNA processing	Cajal body///nuclear speck///nucleus///spliceosomal complex	GO:0070742///GO:0003723///GO:0047485///GO:0005515	GO:0008380///GO:0006397	GO:0015030///GO:0016607///GO:0005634///GO:0005681
208911_s_at	pyruvate dehydrogenase (lipoamide) beta	PDHB	5162				Human pyruvate dehydrogenase E1-beta subunit mRNA; complete cds	190791	M34055				3p21.1-p14.2	Chromosome 3; NC_000003.11 (58413354..58419565; complement)	oxidoreductase activity///pyruvate dehydrogenase (acetyl-transferring) activity	glycolysis///oxidation reduction///regulation of acetyl-CoA biosynthetic process from pyruvate///tricarboxylic acid cycle	mitochondrial matrix///mitochondrion///pyruvate dehydrogenase complex	GO:0016491///GO:0004739	GO:0006096///GO:0055114///GO:0010510///GO:0006099	GO:0005759///GO:0005739///GO:0045254
209769_s_at	glycoprotein Ib (platelet); beta polypeptide	GP1BB	2812				Human glycoprotein Ib beta mRNA; complete cds	438627	L20860				22q11.21	Chromosome 22; NC_000022.10 (19711066..19712297)	protein binding///transmembrane receptor activity	cell adhesion///cell surface receptor linked signaling pathway///platelet activation	integral to plasma membrane///plasma membrane///platelet alpha granule membrane	GO:0005515///GO:0004888	GO:0007155///GO:0007166///GO:0030168	GO:0005887///GO:0005886///GO:0031092
212319_at	small G protein signaling modulator 2	SGSM2	9905				Homo sapiens mRNA for KIAA0397 protein; partial cds	20521032	AB007857				17p13.3	Chromosome 17; NC_000017.10 (2240806..2284348)	Rab GTPase activator activity	regulation of Rab GTPase activity	intracellular	GO:0005097	GO:0032313	GO:0005622
212808_at	nuclear factor of activated T-cells; cytoplasmic; calcineurin-dependent 2 interacting protein	NFATC2IP	84901				wl59b11.x1 NCI_CGAP_Brn25 Homo sapiens cDNA clone IMAGE:2429181 3- similar to contains Alu repetitive element;; mRNA sequence	5589791	AI884627				16p11.2	Chromosome 16; NC_000016.9 (28962318..28977786)		cytokine production///regulation of transcription; DNA-dependent	cytoplasm///nucleus		GO:0001816///GO:0006355	GO:0005737///GO:0005634
212857_x_at	SUB1 homolog (S. cerevisiae)	SUB1	10923				naf29h05.x1 Soares_NPBMC Homo sapiens cDNA clone IMAGE:4142457 3- similar to SW:P15_HUMAN P53999 ACTIVATED RNA POLYMERASE II TRANSCRIPTIONAL COACTIVATOR P15 ;; mRNA sequence	12726658	BG231551				5p13.3	Chromosome 5; NC_000005.9 (32585605..32604185)	DNA binding///protein binding///single-stranded DNA binding///transcription coactivator activity	regulation of transcription from RNA polymerase II promoter	nucleolus///nucleus///transcription factor complex	GO:0003677///GO:0005515///GO:0003697///GO:0003713	GO:0006357	GO:0005730///GO:0005634///GO:0005667
213851_at	transmembrane protein 110	TMEM110	375346				602300830F1 NIH_MGC_87 Homo sapiens cDNA clone IMAGE:4402326 5-; mRNA sequence	12422203	BG031677				3p21.1	Chromosome 3; NC_000003.11 (52873898..52931547; complement)	molecular_function	biological_process	cellular_component///integral to membrane///membrane	GO:0003674	GO:0008150	GO:0005575///GO:0016021///GO:0016020
214656_x_at	myosin IC	MYO1C	4641				601482981F1 NIH_MGC_68 Homo sapiens cDNA clone IMAGE:3885236 5-; mRNA sequence	10211355	BE790157				17p13	Chromosome 17; NC_000017.10 (1367480..1396001; complement)	ATP binding///actin binding///calmodulin binding///motor activity///nucleotide binding///protein C-terminus binding///protein binding	mRNA transport///protein transport///transmembrane transport	basal plasma membrane///brush border///cytoplasm///filamentous actin///lateral plasma membrane///microvillus///myosin I complex///nuclear pore///nucleolus///nucleoplasm///nucleus///plasma membrane///stereocilium membrane///NOT stress fiber///unconventional myosin complex	GO:0005524///GO:0003779///GO:0005516///GO:0003774///GO:0000166///GO:0008022///GO:0005515	GO:0051028///GO:0015031///GO:0055085	GO:0009925///GO:0005903///GO:0005737///GO:0031941///GO:0016328///GO:0005902///GO:0045160///GO:0005643///GO:0005730///GO:0005654///GO:0005634///GO:0005886///GO:0060171///NOT GO:0001725///GO:0016461
214707_x_at	Alstrom syndrome 1	ALMS1	7840				Homo sapiens mRNA for KIAA0328 protein; partial cds	20521000	AB002326				2p13	Chromosome 2; NC_000002.11 (73612886..73837046)	molecular_function	apoptosis///biological_process///calcium-mediated signaling///cholesterol homeostasis///cilium assembly///developmental growth///epithelial cell proliferation///glucose homeostasis///lipid metabolic process///regulation of fat cell differentiation///response to stimulus///retinal rod cell development///sensory perception of sound///spermatid development///triglyceride metabolic process///visual p…	centrosome///cilium///cytoplasm///cytoskeleton///cytosol///microtubule basal body///spindle pole	GO:0003674	GO:0006915///GO:0008150///GO:0019722///GO:0042632///GO:0042384///GO:0048589///GO:0050673///GO:0042593///GO:0006629///GO:0045598///GO:0050896///GO:0046548///GO:0007605///GO:0007286///GO:0006641///GO:0007601	GO:0005813///GO:0005929///GO:0005737///GO:0005856///GO:0005829///GO:0005932///GO:0000922
215179_x_at	placental growth factor	PGF	5228				Homo sapiens cDNA FLJ13781 fis; clone PLACE4000465	10435902	AK023843				14q24-q31	Chromosome 14; NC_000014.8 (75408537..75422291; complement)	growth factor activity///heparin binding///protein heterodimerization activity///protein homodimerization activity	angiogenesis///branching involved in ureteric bud morphogenesis///cell differentiation///cell-cell signaling///cellular response to hormone stimulus///female pregnancy///multicellular organismal development///positive regulation of cell division///positive regulation of cell proliferation///positive regulation of endothelial cell proliferation///regulation of morphogenesis of a branching structur…	extracellular region///extracellular space///membrane	GO:0008083///GO:0008201///GO:0046982///GO:0042803	GO:0001525///GO:0001658///GO:0030154///GO:0007267///GO:0032870///GO:0007565///GO:0007275///GO:0051781///GO:0008284///GO:0001938///GO:0060688///GO:0042493///GO:0001666///GO:0007165	GO:0005576///GO:0005615///GO:0016020
217837_s_at	vacuolar protein sorting 24 homolog (S. cerevisiae)	VPS24	51652				Homo sapiens vacuolar protein sorting 24 homolog (S. cerevisiae) (VPS24); transcript variant 1; mRNA	54144644	NM_016079				2p24.3-p24.1	Chromosome 2; NC_000002.11 (86730553..86790600; complement)	protein binding	cell cycle///cell division///protein transport	cytoplasm///cytosol///endosome///late endosome membrane///membrane	GO:0005515	GO:0007049///GO:0051301///GO:0015031	GO:0005737///GO:0005829///GO:0005768///GO:0031902///GO:0016020
217845_x_at	HIG1 hypoxia inducible domain family; member 1A	HIGD1A	25994				Homo sapiens HIG1 hypoxia inducible domain family; member 1A (HIGD1A); transcript variant 3; mRNA	153085462	NM_014056				3p22.1	Chromosome 3; NC_000003.11 (42824400..42846027; complement)	protein binding	response to stress	integral to membrane///membrane///protein complex	GO:0005515	GO:0006950	GO:0016021///GO:0016020///GO:0043234
218155_x_at	TSR1; 20S rRNA accumulation; homolog (S. cerevisiae)	TSR1	55720				Homo sapiens cDNA: FLJ22912 fis; clone KAT06132	10439447	AK026565				17p13.3	Chromosome 17; NC_000017.10 (2225972..2240678; complement)	protein binding	ribosome assembly	nucleolus///nucleus	GO:0005515	GO:0042255	GO:0005730///GO:0005634
218334_at	THO complex 7 homolog (Drosophila)	THOC7	80145				Homo sapiens THO complex 7 homolog (Drosophila) (THOC7); mRNA	156151380	NM_025075				3p14.1	Chromosome 3; NC_000003.11 (63819546..63849597; complement)	RNA binding///protein binding	RNA splicing///intronless viral mRNA export from host nucleus///mRNA export from nucleus///mRNA processing///transport	THO complex///THO complex part of transcription export complex///cytoplasm///nucleus///transcription export complex	GO:0003723///GO:0005515	GO:0008380///GO:0046784///GO:0006406///GO:0006397///GO:0006810	GO:0000347///GO:0000445///GO:0005737///GO:0005634///GO:0000346
219292_at	THAP domain containing; apoptosis associated protein 1	THAP1	55145				Homo sapiens THAP domain containing; apoptosis associated protein 1 (THAP1); transcript variant 1; mRNA	40068498	NM_018105				8p11.21	Chromosome 8; NC_000008.10 (42691817..42698474; complement)	metal ion binding///sequence-specific DNA binding///sequence-specific DNA binding///transcription regulator activity///zinc ion binding	cell cycle///endothelial cell proliferation///regulation of mitotic cell cycle///regulation of transcription; DNA-dependent	nucleoplasm///nucleus	GO:0046872///GO:0043565///GO:0043565///GO:0030528///GO:0008270	GO:0007049///GO:0001935///GO:0007346///GO:0006355	GO:0005654///GO:0005634
219568_x_at	SRY (sex determining region Y)-box 18	SOX18	54345				Homo sapiens SRY (sex determining region Y)-box 18 (SOX18); mRNA	31077201	NM_018419				20q13.33	Chromosome 20; NC_000020.10 (62679079..62680979; complement)	RNA polymerase II transcription factor activity///promoter binding///transcription activator activity///transcription factor activity	angiogenesis///blood vessel development///blood vessel endothelial cell migration///embryonic heart tube development///endocardial cell differentiation///endocardium formation///establishment of endothelial barrier///hair cycle process///hair follicle development///heart looping///in utero embryonic development///lymphangiogenesis///lymphatic endothelial cell differentiation///negative regulation…	nucleus	GO:0003702///GO:0010843///GO:0016563///GO:0003700	GO:0001525///GO:0001568///GO:0043534///GO:0035050///GO:0060956///GO:0060214///GO:0061028///GO:0022405///GO:0001942///GO:0001947///GO:0001701///GO:0001946///GO:0060836///GO:0045892///GO:0003151///GO:0010552///GO:0045893///GO:0001944///GO:0001570	GO:0005634
220796_x_at	solute carrier family 35; member E1	SLC35E1	79939				Homo sapiens solute carrier family 35; member E1 (SLC35E1); mRNA	164607127	NM_024881				19p13.11	Chromosome 19; NC_000019.9 (16660648..16683193; complement)		transport	integral to membrane///membrane		GO:0006810	GO:0016021///GO:0016020
221525_at	zinc finger; MIZ-type containing 2	ZMIZ2	83637				Homo sapiens mRNA; cDNA DKFZp761I2123 (from clone DKFZp761I2123)	13276646	AL136572				7p13	Chromosome 7; NC_000007.13 (44788530..44809480)	ligand-dependent nuclear receptor transcription coactivator activity///metal ion binding///protein binding///zinc ion binding	positive regulation of transcription from RNA polymerase II promoter///regulation of transcription	nuclear replication fork///nucleus	GO:0030374///GO:0046872///GO:0005515///GO:0008270	GO:0045944///GO:0045449	GO:0043596///GO:0005634
221672_s_at	trafficking protein particle complex 9	TRAPPC9	83696				Homo sapiens trafficking protein particle complex 9; mRNA (cDNA clone IMAGE:3536176); partial cds	38196981	BC003650				8q24.3	Chromosome 8; NC_000008.10 (140742588..141468678; complement)		cell differentiation	Golgi apparatus///cytoplasm///endoplasmic reticulum		GO:0030154	GO:0005794///GO:0005737///GO:0005783
227891_s_at	TAF15 RNA polymerase II; TATA box binding protein (TBP)-associated factor; 68kDa	TAF15	8148				AU144462 HEMBA1 Homo sapiens cDNA clone HEMBA1001987 3-; mRNA sequence	55780857	AU144462				17q11.1-q11.2	Chromosome 17; NC_000017.10 (34136488..34174238)	DNA binding///RNA binding///metal ion binding///zinc ion binding		intracellular///nucleus	GO:0003677///GO:0003723///GO:0046872///GO:0008270		GO:0005622///GO:0005634
228264_at	1-aminocyclopropane-1-carboxylate synthase homolog (Arabidopsis)(non-functional)	ACCS	84680				wc04c07.x1 NCI_CGAP_Pr28 Homo sapiens cDNA clone IMAGE:2314188 3- similar to TR:O49819 O49819 1-AMINOCYCLOPROPANE-1-CARBOXYLATE SYNTHASE. ;; mRNA sequence	4876502	AI676022				11p11	Chromosome 11; NC_000011.9 (44087729..44105569)	NOT 1-aminocyclopropane-1-carboxylate synthase activity///catalytic activity///protein homodimerization activity///pyridoxal phosphate binding///transferase activity; transferring nitrogenous groups	biosynthetic process		NOT GO:0016847///GO:0003824///GO:0042803///GO:0030170///GO:0016769	GO:0009058
229239_x_at	solute carrier organic anion transporter family; member 4A1	SLCO4A1	28231				UI-HF-BK0-abe-c-05-0-UI.s1 NIH_MGC_36 Homo sapiens cDNA clone IMAGE:3055880 3-; mRNA sequence	7246292	AW574753				20q13.33	Chromosome 20; NC_000020.10 (61273797..61303647)	transporter activity	ion transport	integral to membrane///membrane	GO:0005215	GO:0006811	GO:0016021///GO:0016020
229416_at	CLPTM1-like	CLPTM1L	81037				np47h05.s1 NCI_CGAP_Br1.1 Homo sapiens cDNA clone IMAGE:1129497 3-; mRNA sequence	2436341	AA602363				5pter-p15.3	Chromosome 5; NC_000005.9 (1317999..1345002; complement)		apoptosis	integral to membrane///membrane		GO:0006915	GO:0016021///GO:0016020
229574_at	transformer 2 alpha homolog (Drosophila)	TRA2A	29896				qm02h09.x1 Soares_NhHMPu_S1 Homo sapiens cDNA clone IMAGE:1880705 3-; mRNA sequence	3887398	AI268231				7p15.3	Chromosome 7; NC_000007.13 (23544399..23571656; complement)	RNA binding///identical protein binding///nucleotide binding	RNA splicing///nuclear mRNA splicing; via spliceosome	nucleus	GO:0003723///GO:0042802///GO:0000166	GO:0008380///GO:0000398	GO:0005634
230355_at	septin 7 pseudogene 2	SEPT7P2	641977				7p38b01.x1 NCI_CGAP_Pr28 Homo sapiens cDNA clone IMAGE:3647952 3- similar to SW:C10H_HUMAN Q16181 CDC10 PROTEIN HOMOLOG. [1] ;; mRNA sequence	11510979	BF445841				7p12.3	Chromosome 7; NC_000007.13 (45763386..45808617; complement)	GTP binding///protein binding	cell cycle	cytoplasm///septin complex	GO:0005525///GO:0005515	GO:0007049	GO:0005737///GO:0031105
232168_x_at	microtubule-actin crosslinking factor 1	MACF1	23499				Homo sapiens cDNA FLJ13759 fis; clone PLACE3000416; highly similar to Homo sapiens mRNA for actin binding protein ABP620	10435872	AK023821				1p32-p31	Chromosome 1; NC_000001.10 (39547118..39952789)	actin binding///actin binding///actin filament binding///calcium ion binding///calcium ion binding///microtubule binding///microtubule binding///protein binding	Wnt receptor signaling pathway///biological_process///cell cycle arrest///cellular component movement///establishment or maintenance of cell polarity///mesoderm formation///posttranslational protein targeting to membrane	actin cytoskeleton///cytoplasm///cytoplasm///cytoskeleton///microtubule cytoskeleton	GO:0003779///GO:0003779///GO:0051015///GO:0005509///GO:0005509///GO:0008017///GO:0008017///GO:0005515	GO:0016055///GO:0008150///GO:0007050///GO:0006928///GO:0007163///GO:0001707///GO:0006620	GO:0015629///GO:0005737///GO:0005737///GO:0005856///GO:0015630
232266_x_at	cyclin-dependent kinase 13	CDK13	8621				Homo sapiens cDNA FLJ14317 fis; clone PLACE3000401	10436751	AK024379				7p13	Chromosome 7; NC_000007.13 (39989959..40135154)	ATP binding///cyclin-dependent protein kinase activity///nucleotide binding///protein kinase activity///transferase activity	multicellular organismal development///positive regulation of cell proliferation///protein amino acid phosphorylation///regulation of mitosis		GO:0005524///GO:0004693///GO:0000166///GO:0004672///GO:0016740	GO:0007275///GO:0008284///GO:0006468///GO:0007088
233056_x_at	discs; large (Drosophila) homolog-associated protein 4	DLGAP4	22839				Homo sapiens cDNA: FLJ21021 fis; clone CAE06069	10437012	AK024674				20q11.23	Chromosome 20; NC_000020.10 (34995444..35157040)	protein binding///protein domain specific binding	cell-cell signaling	membrane fraction///postsynaptic membrane///synapse	GO:0005515///GO:0019904	GO:0007267	GO:0005624///GO:0045211///GO:0045202
236274_at	eukaryotic translation initiation factor 3; subunit B	EIF3B	8662				xf26b06.x1 NCI_CGAP_Ut1 Homo sapiens cDNA clone IMAGE:2619155 3- similar to SW:IF3X_HUMAN P55884 EUKARYOTIC TRANSLATION INITIATION FACTOR 3 BETA SUBUNIT ;; mRNA sequence	6131572	AW129967				7p22.3	Chromosome 7; NC_000007.13 (2394474..2420380)	RNA binding///nucleotide binding///protein binding///protein complex scaffold///contributes_to translation initiation factor activity///translation initiation factor activity///contributes_to translation initiation factor activity	regulation of translational initiation///translational initiation///translational initiation	cytoplasm///cytosol///eukaryotic translation initiation factor 3 complex	GO:0003723///GO:0000166///GO:0005515///GO:0032947///contributes_to GO:0003743///GO:0003743///contributes_to GO:0003743	GO:0006446///GO:0006413///GO:0006413	GO:0005737///GO:0005829///GO:0005852
241512_at	spermatogenesis and centriole associated 1	SPATC1	375686				ov97h08.x1 Soares_testis_NHT Homo sapiens cDNA clone IMAGE:1645311 3-; mRNA sequence	3246293	AI026805				8q24.3	Chromosome 8; NC_000008.10 (145086582..145102015)	gamma-tubulin binding///protein binding		centrosome///cytoplasm///cytoskeleton	GO:0043015///GO:0005515		GO:0005813///GO:0005737///GO:0005856
243026_x_at	X-linked inhibitor of apoptosis	XIAP	331				601159359F2 NIH_MGC_53 Homo sapiens cDNA clone IMAGE:3510903 5-; mRNA sequence	9325410	BE380045				Xq25	Chromosome X; NC_000023.10 (122994048..123047822)	caspase inhibitor activity///ligase activity///metal ion binding///peptidase inhibitor activity///protein binding///zinc ion binding	anti-apoptosis///apoptosis///response to DNA damage stimulus	cytoplasm///cytosol///intracellular	GO:0043027///GO:0016874///GO:0046872///GO:0030414///GO:0005515///GO:0008270	GO:0006916///GO:0006915///GO:0006974	GO:0005737///GO:0005829///GO:0005622
