# Supplementary material for: Reconstruction of an Integrated Genome-Scale Co-Expression Network Reveals Key Modules Involved in Lung Adenocarcinoma
Source: PLoS One. 2013 Jul 11;8(7):e67552. doi: 10.1371/journal.pone.0067552 (PMC3708931; doi:10.1371/journal.pone.0067552)
Supplement: Table S5 — Full data for 23 key modules in lung adenocarcinoma. (ZIP) [file pone.0067552.s005.zip › supplementary 5/module 10.csv]

ID	Gene title	Gene symbol	Gene ID	UniGene title	UniGene symbol	UniGene ID	Nucleotide Title	GI	GenBank Accession	Platform_CLONEID	Platform_ORF	Platform_SPOTID	Chromosome location	Chromosome annotation	GO:Function	GO:Process	GO:Component	GO:Function ID	GO:Process ID	GO:Component ID
1554240_a_at	integrin; alpha L (antigen CD11A (p180); lymphocyte function-associated antigen 1; alpha polypeptide)	ITGAL	3683				Homo sapiens integrin; alpha L (antigen CD11A (p180); lymphocyte function-associated antigen 1; alpha polypeptide); mRNA (cDNA clone MGC:1714 IMAGE:3142951); complete cds	33870544	BC008777				16p11.2	Chromosome 16; NC_000016.9 (30483983..30534506)	cell adhesion molecule binding///protein binding///protein heterodimerization activity///receptor activity	T cell activation via T cell receptor contact with antigen bound to MHC molecule on antigen presenting cell///cell adhesion///cellular component movement///heterophilic cell-cell adhesion///inflammatory response///integrin-mediated signaling pathway///leukocyte cell-cell adhesion///signal transduction	cell surface///integral to membrane///integrin complex///plasma membrane	GO:0050839///GO:0005515///GO:0046982///GO:0004872	GO:0002291///GO:0007155///GO:0006928///GO:0007157///GO:0006954///GO:0007229///GO:0007159///GO:0007165	GO:0009986///GO:0016021///GO:0008305///GO:0005886
201089_at	ATPase; H+ transporting; lysosomal 56/58kDa; V1 subunit B2	ATP6V1B2	526				Homo sapiens ATPase; H+ transporting; lysosomal 56/58kDa; V1 subunit B2 (ATP6V1B2); mRNA	87159809	NM_001693				8p22-p21	Chromosome 8; NC_000008.10 (20054704..20079207)	ATP binding///hydrogen ion transmembrane transporter activity///hydrogen ion transporting ATP synthase activity; rotational mechanism///hydrolase activity///hydrolase activity; acting on acid anhydrides; catalyzing transmembrane movement of substances///proton-transporting ATPase activity; rotational mechanism	ATP metabolic process///ATP synthesis coupled proton transport///ion transport///proton transport	Golgi apparatus///cytosol///endomembrane system///integral to membrane///intracellular membrane-bounded organelle///melanosome///plasma membrane///proton-transporting V-type ATPase; V1 domain	GO:0005524///GO:0015078///GO:0046933///GO:0016787///GO:0016820///GO:0046961	GO:0046034///GO:0015986///GO:0006811///GO:0015992	GO:0005794///GO:0005829///GO:0012505///GO:0016021///GO:0043231///GO:0042470///GO:0005886///GO:0033180
203185_at	Ras association (RalGDS/AF-6) domain family member 2	RASSF2	9770				Homo sapiens Ras association (RalGDS/AF-6) domain family member 2 (RASSF2); transcript variant 1; mRNA	169259774	NM_014737				20pter-p12.1	Chromosome 20; NC_000020.10 (4760669..4804291; complement)	protein binding	cell cycle///signal transduction	nucleus	GO:0005515	GO:0007049///GO:0007165	GO:0005634
209734_at	NCK-associated protein 1-like	NCKAP1L	3071				Homo sapiens NCK-associated protein 1-like; mRNA (cDNA clone IMAGE:3543376); partial cds	77980865	BC001604				12q13.1	Chromosome 12; NC_000012.11 (54891495..54936899)			integral to plasma membrane///membrane fraction///plasma membrane			GO:0005887///GO:0005624///GO:0005886
210644_s_at	leukocyte-associated immunoglobulin-like receptor 1	LAIR1	3903				Homo sapiens leukocyte-associated Ig-like receptor 1b mRNA; complete cds	6563041	AF109683				19q13.4	Chromosome 19; NC_000019.9 (54865235..54876721; complement)	protein binding///receptor activity		integral to membrane///plasma membrane	GO:0005515///GO:0004872		GO:0016021///GO:0005886
218109_s_at	major facilitator superfamily domain containing 1	MFSD1	64747				Homo sapiens major facilitator superfamily domain containing 1 (MFSD1); transcript variant 1; mRNA	269847415	NM_022736				3q25.32	Chromosome 3; NC_000003.11 (158519912..158547504)		transmembrane transport	integral to membrane///membrane		GO:0055085	GO:0016021///GO:0016020
219519_s_at	sialic acid binding Ig-like lectin 1; sialoadhesin	SIGLEC1	6614				Homo sapiens sialic acid binding Ig-like lectin 1; sialoadhesin (SIGLEC1); mRNA	89142743	NM_023068				20p13	Chromosome 20; NC_000020.10 (3667617..3687775; complement)	protein binding///sugar binding	cell-cell adhesion///cell-matrix adhesion///inflammatory response	extracellular region///integral to membrane///plasma membrane	GO:0005515///GO:0005529	GO:0016337///GO:0007160///GO:0006954	GO:0005576///GO:0016021///GO:0005886
219666_at	membrane-spanning 4-domains; subfamily A; member 6A	MS4A6A	64231				Homo sapiens membrane-spanning 4-domains; subfamily A; member 6A (MS4A6A); transcript variant 2; mRNA	23238233	NM_022349				11q12.1	Chromosome 11; NC_000011.9 (59939080..59950674; complement)	receptor activity		integral to membrane///membrane	GO:0004872		GO:0016021///GO:0016020
220005_at	purinergic receptor P2Y; G-protein coupled; 13	P2RY13	53829					0					3q24	Chromosome 3; NC_000003.11 (151044096..151047337; complement)	G-protein coupled receptor activity///purinergic nucleotide receptor activity; G-protein coupled///receptor activity	biological_process	endoplasmic reticulum///integral to membrane///plasma membrane	GO:0004930///GO:0045028///GO:0004872	GO:0008150	GO:0005783///GO:0016021///GO:0005886
220485_s_at	signal-regulatory protein gamma	SIRPG	55423				Homo sapiens signal-regulatory protein gamma (SIRPG); transcript variant 1; mRNA	94538334	NM_018556				20p13	Chromosome 20; NC_000020.10 (1609798..1638425; complement)	protein binding	cell adhesion///cell-cell signaling///intracellular signaling pathway///negative regulation of cell proliferation///positive regulation of T cell activation///positive regulation of cell proliferation///positive regulation of cell-cell adhesion	integral to membrane///membrane///plasma membrane	GO:0005515	GO:0007155///GO:0007267///GO:0023034///GO:0008285///GO:0050870///GO:0008284///GO:0022409	GO:0016021///GO:0016020///GO:0005886
1555275_a_at	kelch-like 6 (Drosophila)	KLHL6	89857				Homo sapiens kelch-like 6 (Drosophila); mRNA (cDNA clone MGC:40562 IMAGE:5213743); complete cds	21619049	BC032348					Chromosome 3; NC_000003.11 (183205319..183273499; complement)	protein binding	B cell receptor signaling pathway///germinal center formation		GO:0005515	GO:0050853///GO:0002467
203305_at	coagulation factor XIII; A1 polypeptide	F13A1	2162				Homo sapiens coagulation factor XIII; A1 polypeptide (F13A1); mRNA	119395708	NM_000129				6p25.3-p24.3	Chromosome 6; NC_000006.11 (6144311..6320924; complement)	acyltransferase activity///metal ion binding///protein-glutamine gamma-glutamyltransferase activity///transferase activity	blood coagulation///peptide cross-linking	cytoplasm///extracellular region	GO:0008415///GO:0046872///GO:0003810///GO:0016740	GO:0007596///GO:0018149	GO:0005737///GO:0005576
204674_at	lymphoid-restricted membrane protein	LRMP	4033				Homo sapiens lymphoid-restricted membrane protein (LRMP); mRNA	42789728	NM_006152				12p12.1	Chromosome 12; NC_000012.11 (25205241..25261269)		vesicle fusion///vesicle targeting	cytoplasm///endoplasmic reticulum///endoplasmic reticulum membrane///integral to membrane///integral to plasma membrane///membrane		GO:0006906///GO:0006903	GO:0005737///GO:0005783///GO:0005789///GO:0016021///GO:0005887///GO:0016020
204923_at	SAM and SH3 domain containing 3	SASH3	54440				Human DNA sequence from clone RP4-753P9 on chromosome Xq25-26.1 Contains the XPNPEP2 gene for X-prolyl aminopeptidase (aminopeptidase P) 2; membrane-bound and the CXorf9 gene for chromosome X open reading frame 9; complete sequence	3550108	AL023653				Xq26	Chromosome X; NC_000023.10 (128913960..128929177)
206584_at	lymphocyte antigen 96	LY96	23643				Homo sapiens lymphocyte antigen 96 (LY96); mRNA	223555997	NM_015364				8q21.11	Chromosome 8; NC_000008.10 (74903587..74941314)	coreceptor activity///lipopolysaccharide receptor activity///protein binding	I-kappaB kinase/NF-kappaB cascade///cell surface receptor linked signaling pathway///cellular defense response///detection of lipopolysaccharide///inflammatory response///innate immune response///response to lipopolysaccharide	extracellular region///extracellular space///lipopolysaccharide receptor complex///plasma membrane	GO:0015026///GO:0001875///GO:0005515	GO:0007249///GO:0007166///GO:0006968///GO:0032497///GO:0006954///GO:0045087///GO:0032496	GO:0005576///GO:0005615///GO:0046696///GO:0005886
209083_at	coronin; actin binding protein; 1A	CORO1A	11151				Human coronin-like protein (HCORO1) mRNA; complete cds	1002922	U34690				16p11.2	Chromosome 16; NC_000016.9 (30194926..30200397)	actin filament binding///cytoskeletal protein binding///phosphoinositide 3-kinase binding///protein C-terminus binding///protein binding///protein homodimerization activity	T cell homeostasis///actin cytoskeleton organization///actin filament organization///calcium ion transport///cell-substrate adhesion///cellular component movement///homeostasis of number of cells within a tissue///innate immune response///leukocyte chemotaxis///negative regulation of actin nucleation///phagocytosis///phagolysosome assembly///positive chemotaxis///positive regulation of T cell pro…	cell cortex///cortical actin cytoskeleton///cytoplasm///cytoplasmic vesicle///filamentous actin///immunological synapse///lamellipodium///NOT nucleus///phagocytic cup///phagocytic vesicle///phagocytic vesicle membrane///plasma membrane///protein complex	GO:0051015///GO:0008092///GO:0043548///GO:0008022///GO:0005515///GO:0042803	GO:0043029///GO:0030036///GO:0007015///GO:0006816///GO:0031589///GO:0006928///GO:0048873///GO:0045087///GO:0030595///GO:0051126///GO:0006909///GO:0001845///GO:0050918///GO:0042102///GO:0030335///GO:0030833///GO:0008360///GO:0034097///GO:0032796	GO:0005938///GO:0030864///GO:0005737///GO:0031410///GO:0031941///GO:0001772///GO:0030027///NOT GO:0005634///GO:0001891///GO:0045335///GO:0030670///GO:0005886///GO:0043234
209879_at	selectin P ligand	SELPLG	6404				wg25h08.x1 Soares_NSF_F8_9W_OT_PA_P_S1 Homo sapiens cDNA clone IMAGE:2366175 3-; mRNA sequence	5109344	AI741056				12q24	Chromosome 12; NC_000012.11 (109015671..109027670; complement)	bacterial cell surface binding///protein binding///receptor binding	cell adhesion///cellular response to interleukin-6///leukocyte tethering or rolling	integral to membrane///integral to plasma membrane///membrane///membrane fraction	GO:0051635///GO:0005515///GO:0005102	GO:0007155///GO:0071354///GO:0050901	GO:0016021///GO:0005887///GO:0016020///GO:0005624
218232_at	complement component 1; q subcomponent; A chain	C1QA	712				Homo sapiens complement component 1; q subcomponent; A chain (C1QA); mRNA	87298824	NM_015991				1p36.12	Chromosome 1; NC_000001.10 (22963118..22966175)		cell-cell signaling///complement activation///complement activation; classical pathway///innate immune response	Golgi apparatus///complement component C1 complex///cytoplasm///extracellular region		GO:0007267///GO:0006956///GO:0006958///GO:0045087	GO:0005794///GO:0005602///GO:0005737///GO:0005576
201718_s_at	erythrocyte membrane protein band 4.1-like 2	EPB41L2	2037				UI-H-BI4-aom-c-09-0-UI.s1 NCI_CGAP_Sub8 Homo sapiens cDNA clone IMAGE:3085432 3-; mRNA sequence	11594983	BF511685				6q23	Chromosome 6; NC_000006.11 (131160487..131384462; complement)	PH domain binding///actin binding///protein binding///spectrin binding///structural molecule activity	cortical actin cytoskeleton organization	cytoplasm///cytoskeleton///extrinsic to membrane///plasma membrane///spectrin	GO:0042731///GO:0003779///GO:0005515///GO:0030507///GO:0005198	GO:0030866	GO:0005737///GO:0005856///GO:0019898///GO:0005886///GO:0008091
207216_at	tumor necrosis factor (ligand) superfamily; member 8	TNFSF8	944				Homo sapiens tumor necrosis factor (ligand) superfamily; member 8 (TNFSF8); mRNA	24119162	NM_001244				9q33	Chromosome 9; NC_000009.11 (117665124..117692770; complement)	cytokine activity///receptor binding///tumor necrosis factor receptor binding	cell proliferation///cell-cell signaling///immune response///induction of apoptosis///signal transduction	extracellular space///integral to plasma membrane///membrane	GO:0005125///GO:0005102///GO:0005164	GO:0008283///GO:0007267///GO:0006955///GO:0006917///GO:0007165	GO:0005615///GO:0005887///GO:0016020
207651_at	G protein-coupled receptor 171	GPR171	29909				Homo sapiens G protein-coupled receptor 171 (GPR171); mRNA	153792775	NM_013308				3q25.1	Chromosome 3; NC_000003.11 (150915619..150920988; complement)	G-protein coupled receptor activity///purinergic nucleotide receptor activity; G-protein coupled///receptor activity	G-protein coupled receptor protein signaling pathway	integral to membrane///plasma membrane	GO:0004930///GO:0045028///GO:0004872	GO:0007186	GO:0016021///GO:0005886
214054_at	docking protein 2; 56kDa	DOK2	9046				wj37g10.x1 NCI_CGAP_Lu19 Homo sapiens cDNA clone IMAGE:2405058 3- similar to TR:O60496 O60496 DOCKING PROTEIN. ;; mRNA sequence	5449600	AI828929				8p21.3	Chromosome 8; NC_000008.10 (21766384..21771205; complement)	identical protein binding///insulin receptor binding///protein binding///transmembrane receptor protein tyrosine kinase docking protein activity	Ras protein signal transduction///cell surface receptor linked signaling pathway///signal transduction///transmembrane receptor protein tyrosine kinase signaling pathway		GO:0042802///GO:0005158///GO:0005515///GO:0005069	GO:0007265///GO:0007166///GO:0007165///GO:0007169
223640_at	hematopoietic cell signal transducer	HCST	10870				Homo sapiens membrane protein DAP10 mRNA; complete cds	11093806	AF285447				19q13.1	Chromosome 19; NC_000019.9 (36393382..36395173)	protein binding		integral to membrane///membrane	GO:0005515		GO:0016021///GO:0016020
226074_at	protein phosphatase; Mg2+/Mn2+ dependent; 1M	PPM1M	132160				yx66g06.s1 Soares melanocyte 2NbHM Homo sapiens cDNA clone IMAGE:266746 3-; mRNA sequence	1137068	N22918				3p21.2	Chromosome 3; NC_000003.11 (52280225..52284615)	CTD phosphatase activity///hydrolase activity///manganese ion binding///metal ion binding///phosphoprotein phosphatase activity	protein amino acid dephosphorylation	nucleus	GO:0008420///GO:0016787///GO:0030145///GO:0046872///GO:0004721	GO:0006470	GO:0005634
235359_at	leucine rich repeat containing 33	LRRC33	375387				nf76c11.s1 NCI_CGAP_Co3 Homo sapiens cDNA clone IMAGE:925844 3-; mRNA sequence	2278669	AA534416				3q29	Chromosome 3; NC_000003.11 (196366656..196388875)	protein binding		integral to membrane///membrane	GO:0005515		GO:0016021///GO:0016020
217918_at	dynein; light chain; roadblock-type 1	DYNLRB1	83658				Homo sapiens dynein; light chain; roadblock-type 1 (DYNLRB1); mRNA	29570778	NM_014183				20q11.21	Chromosome 20; NC_000020.10 (33104204..33128762)	microtubule motor activity///protein binding	microtubule-based movement///transport///visual behavior	cytoplasm///cytoplasmic dynein complex///cytoplasmic dynein complex///microtubule	GO:0003777///GO:0005515	GO:0007018///GO:0006810///GO:0007632	GO:0005737///GO:0005868///GO:0005868///GO:0005874
205512_s_at	apoptosis-inducing factor; mitochondrion-associated; 1	AIFM1	9131				Homo sapiens apoptosis-inducing factor; mitochondrion-associated; 1 (AIFM1); nuclear gene encoding mitochondrial protein; transcript variant 1; mRNA	296923790	NM_004208				Xq25-q26	Chromosome X; NC_000023.10 (129263337..129299808; complement)	DNA binding///FAD binding///electron carrier activity///oxidoreductase activity///protein binding	DNA damage response; signal transduction resulting in induction of apoptosis///DNA fragmentation involved in apoptotic nuclear change///apoptotic chromosome condensation///cell redox homeostasis///neuron apoptosis///oxidation reduction	cytoplasm///cytosol///microsome///mitochondrial intermembrane space///mitochondrion///nucleus///soluble fraction	GO:0003677///GO:0050660///GO:0009055///GO:0016491///GO:0005515	GO:0008630///GO:0006309///GO:0030263///GO:0045454///GO:0051402///GO:0055114	GO:0005737///GO:0005829///GO:0005792///GO:0005758///GO:0005739///GO:0005634///GO:0005625
220439_at	Ras and Rab interactor 3	RIN3	79890					0					14q32.12	Chromosome 14; NC_000014.8 (92980125..93155336)	GTPase activator activity///Ras GTPase binding///protein binding	endocytosis///signal transduction	cellular_component///cytoplasm///cytoplasmic membrane-bounded vesicle///early endosome	GO:0005096///GO:0017016///GO:0005515	GO:0006897///GO:0007165	GO:0005575///GO:0005737///GO:0016023///GO:0005769
208913_at	golgi-associated; gamma adaptin ear containing; ARF binding protein 2	GGA2	23062				ak43g11.s1 Soares_testis_NHT Homo sapiens cDNA clone IMAGE:1408772 3-; mRNA sequence	2964005	AA868560				16p12	Chromosome 16; NC_000016.9 (23475643..23521808; complement)	ADP-ribosylation factor binding///protein binding	intracellular protein transport///vesicle-mediated transport	clathrin adaptor complex///clathrin-coated vesicle///endosome///endosome membrane///intracellular///membrane///membrane coat///trans-Golgi network	GO:0030306///GO:0005515	GO:0006886///GO:0016192	GO:0030131///GO:0030136///GO:0005768///GO:0010008///GO:0005622///GO:0016020///GO:0030117///GO:0005802
242826_at				Transcribed locus		Hs.594851	ns58e06.r1 NCI_CGAP_Pr22 Homo sapiens cDNA clone IMAGE:1187842 5-; mRNA sequence	2675670	AA687479
243203_at							601506849F1 NIH_MGC_71 Homo sapiens cDNA clone IMAGE:3908269 5-; mRNA sequence	10333692	BE884916
1557119_a_at	zinc finger protein 575	ZNF575	284346				Homo sapiens cDNA FLJ32567 fis; clone SPLEN2000072; highly similar to Zinc finger protein 575	16552716	AK057129				19q13.31	Chromosome 19; NC_000019.9 (44037340..44040290)	DNA binding///metal ion binding///zinc ion binding	regulation of transcription	intracellular///nucleus	GO:0003677///GO:0046872///GO:0008270	GO:0045449	GO:0005622///GO:0005634
203431_s_at	Rho GTPase activating protein 32	ARHGAP32	9743				Homo sapiens Rho GTPase activating protein 32 (ARHGAP32); transcript variant 2; mRNA	218083782	NM_014715				11q24-q25	Chromosome 11; NC_000011.9 (128834955..129062093; complement)	GTPase activator activity///phosphoinositide binding///protein binding	cell communication///signal transduction	Golgi apparatus///Golgi membrane///actin cytoskeleton///cell cortex///cell junction///cell projection///cytoplasm///dendritic spine///endoplasmic reticulum///endoplasmic reticulum membrane///endosome///endosome membrane///intracellular///plasma membrane///postsynaptic density///postsynaptic membrane///synapse	GO:0005096///GO:0035091///GO:0005515	GO:0007154///GO:0007165	GO:0005794///GO:0000139///GO:0015629///GO:0005938///GO:0030054///GO:0042995///GO:0005737///GO:0043197///GO:0005783///GO:0005789///GO:0005768///GO:0010008///GO:0005622///GO:0005886///GO:0014069///GO:0045211///GO:0045202
205738_s_at	fatty acid binding protein 3; muscle and heart (mammary-derived growth inhibitor)	FABP3	2170				Homo sapiens fatty acid binding protein 3; muscle and heart (mammary-derived growth inhibitor) (FABP3); mRNA	62865867	NM_004102				1p33-p32	Chromosome 1; NC_000001.10 (31838100..31845923; complement)	fatty acid binding///icosatetraenoic acid binding///lipid binding///long-chain fatty acid transporter activity///transporter activity	fatty acid metabolic process///negative regulation of cell proliferation///phosphatidylcholine biosynthetic process///response to drug///response to fatty acid///response to insulin stimulus	cytosol///sarcoplasm	GO:0005504///GO:0050543///GO:0008289///GO:0005324///GO:0005215	GO:0006631///GO:0008285///GO:0006656///GO:0042493///GO:0070542///GO:0032868	GO:0005829///GO:0016528
216330_s_at	POU class 6 homeobox 1	POU6F1	5463				Homo sapiens transcription factor 7 (TCFB) mRNA sequence	292735	L14482				12q13.13	Chromosome 12; NC_000012.11 (51580719..51611477; complement)	sequence-specific DNA binding///transcription factor activity	brain development///heart development///muscle organ development///regulation of transcription; DNA-dependent	nucleus	GO:0043565///GO:0003700	GO:0007420///GO:0007507///GO:0007517///GO:0006355	GO:0005634
222662_at	protein phosphatase 1; regulatory (inhibitor) subunit 3B	PPP1R3B	79660				zd27b07.s1 Soares_fetal_heart_NbHH19W Homo sapiens cDNA clone IMAGE:341845 3-; mRNA sequence	1367631	W60806				8p23.1	Chromosome 8; NC_000008.10 (8993765..9008220; complement)		carbohydrate metabolic process///glycogen metabolic process			GO:0005975///GO:0005977
230376_at	general transcription factor IIA; 2; 12kDa	GTF2A2	2958	General transcription factor IIA; 2; 12kDa	GTF2A2	Hs.512934	qn18a09.x1 NCI_CGAP_Lu5 Homo sapiens cDNA clone IMAGE:1898584 3- similar to contains Alu repetitive element;; mRNA sequence	4076842	AI339915				15q22.2	Chromosome 15; NC_000015.9 (59930261..59949737; complement)	RNA polymerase II transcription factor activity///TATA-binding protein binding///general RNA polymerase II transcription factor activity///contributes_to general RNA polymerase II transcription factor activity///identical protein binding///protein binding///protein heterodimerization activity///protein homodimerization activity///transcription coactivator activity///transcription factor binding	RNA elongation from RNA polymerase II promoter///RNA polymerase II transcriptional preinitiation complex assembly///general transcription from RNA polymerase II promoter///interspecies interaction between organisms///positive regulation of gene-specific transcription from RNA polymerase II promoter///positive regulation of transcription factor activity///regulation of transcription///transcriptio…	nucleoplasm///nucleus///transcription factor TFIIA complex	GO:0003702///GO:0017025///GO:0016251///contributes_to GO:0016251///GO:0042802///GO:0005515///GO:0046982///GO:0042803///GO:0003713///GO:0008134	GO:0006368///GO:0051123///GO:0032568///GO:0044419///GO:0010552///GO:0051091///GO:0045449///GO:0006367	GO:0005654///GO:0005634///GO:0005672
239850_at				Transcribed locus		Hs.333348	nac90e02.x1 NCI_CGAP_Brn23 Homo sapiens cDNA clone IMAGE:3441507 3-; mRNA sequence	12511944	BG054833
