# Supplementary material for: Reconstruction of an Integrated Genome-Scale Co-Expression Network Reveals Key Modules Involved in Lung Adenocarcinoma
Source: PLoS One. 2013 Jul 11;8(7):e67552. doi: 10.1371/journal.pone.0067552 (PMC3708931; doi:10.1371/journal.pone.0067552)
Supplement: Table S5 — Full data for 23 key modules in lung adenocarcinoma. (ZIP) [file pone.0067552.s005.zip › supplementary 5/module 11.csv]

ID	Gene title	Gene symbol	Gene ID	UniGene title	UniGene symbol	UniGene ID	Nucleotide Title	GI	GenBank Accession	Platform_CLONEID	Platform_ORF	Platform_SPOTID	Chromosome location	Chromosome annotation	GO:Function	GO:Process	GO:Component	GO:Function ID	GO:Process ID	GO:Component ID
218269_at	ribonuclease type III; nuclear	RNASEN	29102				Homo sapiens ribonuclease type III; nuclear (RNASEN); transcript variant 1; mRNA	155030233	NM_013235				5p13.3	Chromosome 5; NC_000005.9 (31400601..31532282; complement)	double-stranded RNA binding///endonuclease activity///hydrolase activity///metal ion binding///protein binding///ribonuclease III activity	RNA processing///gene silencing by RNA///rRNA catabolic process///ribosome biogenesis	intracellular///nucleolus///nucleus	GO:0003725///GO:0004519///GO:0016787///GO:0046872///GO:0005515///GO:0004525	GO:0006396///GO:0031047///GO:0016075///GO:0042254	GO:0005622///GO:0005730///GO:0005634
238091_at				CDNA clone IMAGE:5200118		Hs.660214	wv10e02.x1 NCI_CGAP_Brn23 Homo sapiens cDNA clone IMAGE:2529146 3- similar to contains element PTR7 repetitive element ;; mRNA sequence	5879773	AW026243
217803_at	golgi phosphoprotein 3 (coat-protein)	GOLPH3	64083				Homo sapiens golgi phosphoprotein 3 (coat-protein) (GOLPH3); mRNA	29550859	NM_022130				5p13.3	Chromosome 5; NC_000005.9 (32124824..32174425; complement)	protein binding	cell proliferation///positive regulation of TOR signaling cascade///regulation of mitochondrion organization	Golgi apparatus///Golgi cisterna membrane///cytoplasm///cytosol///endosome///mitochondrial intermembrane space///mitochondrion///plasma membrane///trans-Golgi network	GO:0005515	GO:0008283///GO:0032008///GO:0010821	GO:0005794///GO:0032580///GO:0005737///GO:0005829///GO:0005768///GO:0005758///GO:0005739///GO:0005886///GO:0005802
235253_at	RAD1 homolog (S. pombe)	RAD1	5810				wg47h07.x1 Soares_NSF_F8_9W_OT_PA_P_S1 Homo sapiens cDNA clone IMAGE:2368285 3-; mRNA sequence	5111213	AI742925				5p13.2	Chromosome 5; NC_000005.9 (34905365..34915780; complement)	3'-5' exonuclease activity///damaged DNA binding///exodeoxyribonuclease III activity///hydrolase activity///protein binding	DNA damage checkpoint///DNA repair///DNA replication///cell cycle checkpoint///meiotic prophase I///response to DNA damage stimulus	nucleus	GO:0008408///GO:0003684///GO:0008853///GO:0016787///GO:0005515	GO:0000077///GO:0006281///GO:0006260///GO:0000075///GO:0007128///GO:0006974	GO:0005634
226946_at	chromosome 5 open reading frame 33	C5orf33	133686				tj35h08.x1 NCI_CGAP_Pan1 Homo sapiens cDNA clone IMAGE:2143551 3-; mRNA sequence	4308715	AI453203				5p13.2	Chromosome 5; NC_000005.9 (36192694..36242258; complement)	NAD+ kinase activity	metabolic process	mitochondrion	GO:0003951	GO:0008152	GO:0005739
217253_at	SH3-domain binding protein 2	SH3BP2	6452				Homo sapiens (clone B3B3E13) Huntington's disease candidate region mRNA fragment	600519	L37198				4p16.3	Chromosome 4; NC_000004.11 (2794750..2842823)	SH3 domain binding///SH3/SH2 adaptor activity///protein binding	signal transduction		GO:0017124///GO:0005070///GO:0005515	GO:0007165
207108_s_at	Nipped-B homolog (Drosophila)	NIPBL	25836				Homo sapiens Nipped-B homolog (Drosophila) (NIPBL); transcript variant B; mRNA	189163520	NM_015384				5p13.2	Chromosome 5; NC_000005.9 (36876861..37065921)	chromo shadow domain binding///histone deacetylase binding///protein C-terminus binding///protein N-terminus binding///protein binding///transcription repressor activity	arm morphogenesis///brain development///cell cycle///cellular protein localization///cellular response to X-ray///cognition///developmental growth///ear morphogenesis///embryonic arm morphogenesis///embryonic digestive tract morphogenesis///embryonic viscerocranium morphogenesis///external genitalia morphogenesis///eye morphogenesis///face morphogenesis///fat cell differentiation///gall bladder d…	cohesin loading complex///nucleus	GO:0070087///GO:0042826///GO:0008022///GO:0047485///GO:0005515///GO:0016564	GO:0035140///GO:0007420///GO:0007049///GO:0034613///GO:0071481///GO:0050890///GO:0048589///GO:0042471///GO:0035117///GO:0048557///GO:0048703///GO:0035261///GO:0048592///GO:0060325///GO:0045444///GO:0061010///GO:0003007///GO:0034088///GO:0001656///GO:0007064///GO:0010553///GO:0003151///GO:0031065///GO:0040018///GO:0045778///GO:0048638///GO:0045995///GO:0042634///GO:0006974///GO:0007605///GO:0061038	GO:0032116///GO:0005634
235939_at				CDNA FLJ36815 fis; clone ASTRO2003740		Hs.633186	tg80f11.x1 Soares_NhHMPu_S1 Homo sapiens cDNA clone IMAGE:2115117 3-; mRNA sequence	4261161	AI417657
203606_at	NADH dehydrogenase (ubiquinone) Fe-S protein 6; 13kDa (NADH-coenzyme Q reductase)	NDUFS6	4726				Homo sapiens NADH dehydrogenase (ubiquinone) Fe-S protein 6; 13kDa (NADH-coenzyme Q reductase) (NDUFS6); nuclear gene encoding mitochondrial protein; mRNA	261245052	NM_004553				5p15.33	Chromosome 5; NC_000005.9 (1801509..1816165)	NADH dehydrogenase (ubiquinone) activity///electron carrier activity	electron transport chain///mitochondrial electron transport; NADH to ubiquinone///transport	membrane///mitochondrial inner membrane///mitochondrial respiratory chain complex I///mitochondrial respiratory chain complex I///mitochondrion///respiratory chain	GO:0008137///GO:0009055	GO:0022900///GO:0006120///GO:0006810	GO:0016020///GO:0005743///GO:0005747///GO:0005747///GO:0005739///GO:0070469
204460_s_at	RAD1 homolog (S. pombe)	RAD1	5810				Homo sapiens Rad1-like DNA damage checkpoint protein (RAD1) mRNA; complete cds	3309650	AF074717				5p13.2	Chromosome 5; NC_000005.9 (34905365..34915780; complement)	3'-5' exonuclease activity///damaged DNA binding///exodeoxyribonuclease III activity///hydrolase activity///protein binding	DNA damage checkpoint///DNA repair///DNA replication///cell cycle checkpoint///meiotic prophase I///response to DNA damage stimulus	nucleus	GO:0008408///GO:0003684///GO:0008853///GO:0016787///GO:0005515	GO:0000077///GO:0006281///GO:0006260///GO:0000075///GO:0007128///GO:0006974	GO:0005634
210216_x_at	RAD1 homolog (S. pombe)	RAD1	5810				Homo sapiens DNA repair exonuclease (REC1) mRNA; alternatively spliced product; complete cds	3600078	AF084513				5p13.2	Chromosome 5; NC_000005.9 (34905365..34915780; complement)	3'-5' exonuclease activity///damaged DNA binding///exodeoxyribonuclease III activity///hydrolase activity///protein binding	DNA damage checkpoint///DNA repair///DNA replication///cell cycle checkpoint///meiotic prophase I///response to DNA damage stimulus	nucleus	GO:0008408///GO:0003684///GO:0008853///GO:0016787///GO:0005515	GO:0000077///GO:0006281///GO:0006260///GO:0000075///GO:0007128///GO:0006974	GO:0005634
232893_at	LMBR1 domain containing 2	LMBRD2	92255				Homo sapiens mRNA; cDNA DKFZp434H2226 (from clone DKFZp434H2226); partial cds	6807892	AL137370				5p13.2	Chromosome 5; NC_000005.9 (36103414..36152015; complement)			integral to membrane///membrane			GO:0016021///GO:0016020
202966_at	calpain 6	CAPN6	827				Homo sapiens calpain 6 (CAPN6); mRNA	268607640	NM_014289				Xq23	Chromosome X; NC_000023.10 (110488331..110513751; complement)	calcium-dependent cysteine-type endopeptidase activity	proteolysis	intracellular	GO:0004198	GO:0006508	GO:0005622
1556919_at	leptin receptor	LEPR	3953				Homo sapiens leptin receptor; mRNA (cDNA clone IMAGE:5263311); with apparent retained intron	34191395	BC035120				1p31	Chromosome 1; NC_000001.10 (65886318..66102822)	cytokine receptor activity///peptide hormone binding///protein binding///protein-hormone receptor activity///transmembrane receptor activity	angiogenesis///cell surface receptor linked signaling pathway///cellular response to nutrient levels///cholesterol metabolic process///eating behavior///energy reserve metabolic process///female pregnancy///leptin-mediated signaling pathway///multicellular organismal development///negative regulation of hydrolase activity///ovulation from ovarian follicle///positive regulation of MAPKKK cascade//…	extracellular region///extracellular space///integral to membrane///plasma membrane	GO:0004896///GO:0017046///GO:0005515///GO:0016500///GO:0004888	GO:0001525///GO:0007166///GO:0031669///GO:0008203///GO:0042755///GO:0006112///GO:0007565///GO:0033210///GO:0007275///GO:0051346///GO:0001542///GO:0043410///GO:0042221///GO:0043627///GO:0035094	GO:0005576///GO:0005615///GO:0016021///GO:0005886
1556978_a_at	TAF8 RNA polymerase II; TATA box binding protein (TBP)-associated factor; 43kDa	TAF8	129685				Homo sapiens full length insert cDNA clone ZD51E07	3483654	AF086309				6p21.1	Chromosome 6; NC_000006.11 (42018251..42048644)	DNA binding///protein binding///transcription activator activity	cell differentiation///maintenance of protein location in nucleus///multicellular organismal development///positive regulation of transcription; DNA-dependent///regulation of fat cell differentiation///regulation of transcription	cytoplasm///nucleus///perinuclear region of cytoplasm///transcription factor TFIID complex	GO:0003677///GO:0005515///GO:0016563	GO:0030154///GO:0051457///GO:0007275///GO:0045893///GO:0045598///GO:0045449	GO:0005737///GO:0005634///GO:0048471///GO:0005669
200959_at	fused in sarcoma	FUS	2521				Homo sapiens fused in sarcoma (FUS); transcript variant 1; mRNA	270265814	NM_004960				16p11.2	Chromosome 16; NC_000016.9 (31191453..31203100)	DNA binding///RNA binding///metal ion binding///protein binding///zinc ion binding	RNA splicing///cell death	intracellular///NOT nucleolus///nucleus	GO:0003677///GO:0003723///GO:0046872///GO:0005515///GO:0008270	GO:0008380///GO:0008219	GO:0005622///NOT GO:0005730///GO:0005634
215096_s_at	esterase D	ESD	2098				AU145746 HEMBA1 Homo sapiens cDNA clone HEMBA1005679 3-; mRNA sequence	11007267	AU145746				13q14.1-q14.2	Chromosome 13; NC_000013.10 (47345391..47371367; complement)	S-formylglutathione hydrolase activity///carboxylesterase activity	biological_process	cytoplasm///cytoplasmic membrane-bounded vesicle	GO:0018738///GO:0004091	GO:0008150	GO:0005737///GO:0016023
221050_s_at	GTP binding protein 2	GTPBP2	54676				Homo sapiens GTP binding protein 2 (GTPBP2); mRNA	45593139	NM_019096				6p21-p12	Chromosome 6; NC_000006.11 (43588218..43596936; complement)	GTP binding///GTPase activity///nucleotide binding			GO:0005525///GO:0003924///GO:0000166
223304_at	solute carrier family 37 (glycerol-3-phosphate transporter); member 3	SLC37A3	84255				Homo sapiens mRNA; cDNA DKFZp761N0624 (from clone DKFZp761N0624)	13276668	AL136583				7q34	Chromosome 7; NC_000007.13 (140033552..140098311; complement)		carbohydrate transport///transmembrane transport	integral to membrane///membrane		GO:0008643///GO:0055085	GO:0016021///GO:0016020
224365_s_at	tigger transposable element derived 7	TIGD7	91151				Homo sapiens jerky mRNA; complete cds	30146754	AF251050				16p13.3	Chromosome 16; NC_000016.9 (3348832..3351400; complement)	DNA binding	regulation of transcription	chromosome; centromeric region///nucleus	GO:0003677	GO:0045449	GO:0000775///GO:0005634
