# Supplementary material for: Reconstruction of an Integrated Genome-Scale Co-Expression Network Reveals Key Modules Involved in Lung Adenocarcinoma
Source: PLoS One. 2013 Jul 11;8(7):e67552. doi: 10.1371/journal.pone.0067552 (PMC3708931; doi:10.1371/journal.pone.0067552)
Supplement: Table S5 — Full data for 23 key modules in lung adenocarcinoma. (ZIP) [file pone.0067552.s005.zip › supplementary 5/module 12.csv]

ID	Gene title	Gene symbol	Gene ID	UniGene title	UniGene symbol	UniGene ID	Nucleotide Title	GI	GenBank Accession	Platform_CLONEID	Platform_ORF	Platform_SPOTID	Chromosome location	Chromosome annotation	GO:Function	GO:Process	GO:Component	GO:Function ID	GO:Process ID	GO:Component ID
200830_at	proteasome (prosome; macropain) 26S subunit; non-ATPase; 2	PSMD2	5708				Homo sapiens proteasome (prosome; macropain) 26S subunit; non-ATPase; 2 (PSMD2); mRNA	25777601	NM_002808				3q27.1	Chromosome 3; NC_000003.11 (184017022..184026840)	enzyme regulator activity///protein binding	anaphase-promoting complex-dependent proteasomal ubiquitin-dependent protein catabolic process///negative regulation of ubiquitin-protein ligase activity involved in mitotic cell cycle///positive regulation of ubiquitin-protein ligase activity involved in mitotic cell cycle///regulation of protein catabolic process	proteasome complex///proteasome regulatory particle	GO:0030234///GO:0005515	GO:0031145///GO:0051436///GO:0051437///GO:0042176	GO:0000502///GO:0005838
201663_s_at	structural maintenance of chromosomes 4	SMC4	10051				Homo sapiens structural maintenance of chromosomes 4 (SMC4); transcript variant 1; mRNA	50658064	NM_005496				3q26.1	Chromosome 3; NC_000003.11 (160117430..160152741)	ATP binding///nucleotide binding///protein binding///protein heterodimerization activity	cell cycle///cell division///mitotic chromosome condensation///mitotic sister chromatid segregation	chromosome///condensin complex///condensin complex///cytoplasm///nucleus	GO:0005524///GO:0000166///GO:0005515///GO:0046982	GO:0007049///GO:0051301///GO:0007076///GO:0000070	GO:0005694///GO:0000796///GO:0000796///GO:0005737///GO:0005634
202483_s_at	RAN binding protein 1	RANBP1	5902				Homo sapiens RAN binding protein 1 (RANBP1); mRNA	6382077	NM_002882				22q11.21	Chromosome 22; NC_000022.10 (20105024..20114704)	GDP-dissociation inhibitor activity///GTPase activator activity///Ran GTPase binding///protein binding	intracellular transport///signal transduction	cytoplasm///nucleus	GO:0005092///GO:0005096///GO:0008536///GO:0005515	GO:0046907///GO:0007165	GO:0005737///GO:0005634
203213_at	cyclin-dependent kinase 1	CDK1	983				AL524035 Homo sapiens NEUROBLASTOMA COT 25-NORMALIZED Homo sapiens cDNA clone CS0DC003YN06 3-PRIME; mRNA sequence	45699297	AL524035				10q21.1	Chromosome 10; NC_000010.10 (62538220..62554610)	ATP binding///Hsp70 protein binding///RNA polymerase II carboxy-terminal domain kinase activity///cyclin binding///cyclin-dependent protein kinase activity///cyclin-dependent protein kinase activity///histone kinase activity///nucleotide binding///protein binding///protein kinase activity///transferase activity	anaphase-promoting complex-dependent proteasomal ubiquitin-dependent protein catabolic process///anti-apoptosis///cell aging///cell division///cellular response to hydrogen peroxide///cellular response to protein stimulus///chromosome condensation///mitosis///mitotic cell cycle G2/M transition DNA damage checkpoint///organ regeneration///positive regulation of DNA replication///positive regulatio…	cytoplasm///cytosol///midbody///nucleoplasm///nucleus///spindle microtubule	GO:0005524///GO:0030544///GO:0008353///GO:0030332///GO:0004693///GO:0004693///GO:0035173///GO:0000166///GO:0005515///GO:0004672///GO:0016740	GO:0031145///GO:0006916///GO:0007569///GO:0051301///GO:0070301///GO:0071445///GO:0030261///GO:0007067///GO:0007095///GO:0031100///GO:0045740///GO:0060045///GO:0010628///GO:0045931///GO:0033160///GO:0051437///GO:0006468///GO:0006461///GO:0034501///GO:0014823///GO:0014075///GO:0048678///GO:0046686///GO:0046688///GO:0042493///GO:0045471///GO:0014070///GO:0009636///GO:0055015	GO:0005737///GO:0005829///GO:0030496///GO:0005654///GO:0005634///GO:0005876
203764_at	discs; large (Drosophila) homolog-associated protein 5	DLGAP5	9787				Homo sapiens discs; large (Drosophila) homolog-associated protein 5 (DLGAP5); transcript variant 1; mRNA	226371666	NM_014750				14q22.3	Chromosome 14; NC_000014.8 (55614848..55658396; complement)	phosphoprotein phosphatase activity///protein binding	M phase of mitotic cell cycle///cell cycle///cell proliferation///cell-cell signaling///mitotic chromosome movement towards spindle pole///positive regulation of mitotic metaphase/anaphase transition	cytoplasm///cytoskeleton///nucleus///spindle pole centrosome	GO:0004721///GO:0005515	GO:0000087///GO:0007049///GO:0008283///GO:0007267///GO:0007079///GO:0045842	GO:0005737///GO:0005856///GO:0005634///GO:0031616
204033_at	thyroid hormone receptor interactor 13	TRIP13	9319				Homo sapiens thyroid hormone receptor interactor 13 (TRIP13); transcript variant 1; mRNA	261337159	NM_004237				5p15.33	Chromosome 5; NC_000005.9 (893004..918160)	ATP binding///identical protein binding///nucleoside-triphosphatase activity///nucleotide binding///protein binding///transcription cofactor activity	double-strand break repair///female meiosis I///male meiosis I///oocyte maturation///pachytene///reciprocal meiotic recombination///spermatid development///transcription from RNA polymerase II promoter	male germ cell nucleus///nucleus	GO:0005524///GO:0042802///GO:0017111///GO:0000166///GO:0005515///GO:0003712	GO:0006302///GO:0007144///GO:0007141///GO:0001556///GO:0000239///GO:0007131///GO:0007286///GO:0006366	GO:0001673///GO:0005634
204126_s_at	cell division cycle 45 homolog (S. cerevisiae)	CDC45	8318				Homo sapiens cell division cycle 45 homolog (S. cerevisiae) (CDC45); transcript variant 2; mRNA	34335230	NM_003504				22q11.21	Chromosome 22; NC_000022.10 (19467416..19508135)	protein binding	DNA replication///DNA replication checkpoint///DNA-dependent DNA replication initiation///cell cycle	centrosome///cytoplasm///nucleoplasm///nucleus	GO:0005515	GO:0006260///GO:0000076///GO:0006270///GO:0007049	GO:0005813///GO:0005737///GO:0005654///GO:0005634
204641_at	NIMA (never in mitosis gene a)-related kinase 2	NEK2	4751				Homo sapiens NIMA (never in mitosis gene a)-related kinase 2 (NEK2); mRNA	49574505	NM_002497				1q32.2-q41	Chromosome 1; NC_000001.10 (211836122..211848967; complement)	ATP binding///metal ion binding///nucleotide binding///protein binding///protein kinase activity///protein phosphatase binding///protein serine/threonine kinase activity///transferase activity	cell cycle///cell division///centrosome separation///chromosome segregation///meiosis///mitosis///mitotic sister chromatid segregation///protein amino acid autophosphorylation///regulation of mitosis	centrosome///condensed chromosome kinetochore///condensed nuclear chromosome///cytoplasm///cytosol///kinetochore///colocalizes_with kinetochore///midbody///nucleolus///nucleus///protein complex///spindle pole	GO:0005524///GO:0046872///GO:0000166///GO:0005515///GO:0004672///GO:0019903///GO:0004674///GO:0016740	GO:0007049///GO:0051301///GO:0051299///GO:0007059///GO:0007126///GO:0007067///GO:0000070///GO:0046777///GO:0007088	GO:0005813///GO:0000777///GO:0000794///GO:0005737///GO:0005829///GO:0000776///colocalizes_with GO:0000776///GO:0030496///GO:0005730///GO:0005634///GO:0043234///GO:0000922
204768_s_at	flap structure-specific endonuclease 1	FEN1	2237				Homo sapiens flap structure-specific endonuclease 1 (FEN1); mRNA	19718776	NM_004111				11q12	Chromosome 11; NC_000011.9 (61560150..61564710)	5'-3' exonuclease activity///5'-flap endonuclease activity///5'-flap endonuclease activity///DNA binding///damaged DNA binding///double-stranded DNA binding///double-stranded DNA specific exodeoxyribonuclease activity///endonuclease activity///exonuclease activity///hydrolase activity///magnesium ion binding///manganese ion binding///protein binding///ribonuclease H activity	DNA repair///DNA replication///DNA replication; removal of RNA primer///UV protection///double-strand break repair///phosphoinositide-mediated signaling	mitochondrion///nucleus	GO:0008409///GO:0017108///GO:0017108///GO:0003677///GO:0003684///GO:0003690///GO:0008309///GO:0004519///GO:0004527///GO:0016787///GO:0000287///GO:0030145///GO:0005515///GO:0004523	GO:0006281///GO:0006260///GO:0043137///GO:0009650///GO:0006302///GO:0048015	GO:0005739///GO:0005634
204822_at	TTK protein kinase	TTK	7272				Homo sapiens TTK protein kinase (TTK); transcript variant 1; mRNA	262399359	NM_003318				6q13-q21	Chromosome 6; NC_000006.11 (80714359..80752239)	ATP binding///identical protein binding///nucleotide binding///protein binding///protein serine/threonine kinase activity///protein tyrosine kinase activity///transferase activity	mitotic cell cycle spindle assembly checkpoint///mitotic spindle organization///positive regulation of cell proliferation///positive regulation of pathway-restricted SMAD protein phosphorylation///protein amino acid phosphorylation///spindle organization	spindle	GO:0005524///GO:0042802///GO:0000166///GO:0005515///GO:0004674///GO:0004713///GO:0016740	GO:0007094///GO:0007052///GO:0008284///GO:0010862///GO:0006468///GO:0007051	GO:0005819
204825_at	maternal embryonic leucine zipper kinase	MELK	9833				Homo sapiens maternal embryonic leucine zipper kinase (MELK); mRNA	41281490	NM_014791				9p13.2	Chromosome 9; NC_000009.11 (36572905..36677679)	ATP binding///nucleotide binding///protein binding///protein serine/threonine kinase activity///transferase activity	protein amino acid phosphorylation	cytoplasm	GO:0005524///GO:0000166///GO:0005515///GO:0004674///GO:0016740	GO:0006468	GO:0005737
204962_s_at	centromere protein A	CENPA	1058				Homo sapiens centromere protein A (CENPA); transcript variant 1; mRNA	109637780	NM_001809				2p24-p21	Chromosome 2; NC_000002.11 (27008882..27017457)	DNA binding///chromatin binding///protein binding	establishment of mitotic spindle orientation///interspecies interaction between organisms///kinetochore assembly///nucleosome assembly///protein localization to chromosome; centromeric region	chromosome///chromosome; centromeric region///condensed nuclear chromosome kinetochore///condensed nuclear chromosome; centromeric region///inner kinetochore of condensed chromosome///nucleosome///nucleus	GO:0003677///GO:0003682///GO:0005515	GO:0000132///GO:0044419///GO:0051382///GO:0006334///GO:0071459	GO:0005694///GO:0000775///GO:0000778///GO:0000780///GO:0000939///GO:0000786///GO:0005634
205598_at	TRAF interacting protein	TRAIP	10293				Homo sapiens TRAF interacting protein (TRAIP); mRNA	40807468	NM_005879				3p21.31	Chromosome 3; NC_000003.11 (49866028..49893992; complement)	metal ion binding///protein binding///receptor signaling protein activity///zinc ion binding	cell proliferation///induction of apoptosis///signal transduction	cytoplasm///perinuclear region of cytoplasm	GO:0046872///GO:0005515///GO:0005057///GO:0008270	GO:0008283///GO:0006917///GO:0007165	GO:0005737///GO:0048471
207098_s_at	mitofusin 1	MFN1	55669					0					3q26.33	Chromosome 3; NC_000003.11 (179065480..179111014)	GTP binding///GTPase activity///hydrolase activity///nucleotide binding///protein binding	biological_process///mitochondrial fusion	cytoplasm///integral to membrane///membrane///mitochondrial outer membrane///mitochondrion	GO:0005525///GO:0003924///GO:0016787///GO:0000166///GO:0005515	GO:0008150///GO:0008053	GO:0005737///GO:0016021///GO:0016020///GO:0005741///GO:0005739
219306_at	kinesin family member 15	KIF15	56992				Homo sapiens kinesin family member 15 (KIF15); mRNA	193211423	NM_020242				3p21.31	Chromosome 3; NC_000003.11 (44803209..44894748)	ATP binding///DNA binding///microtubule motor activity///motor activity///nucleotide binding	cell proliferation///microtubule-based movement///mitosis	centrosome///cytoplasm///cytoskeleton///microtubule///plus-end kinesin complex///spindle	GO:0005524///GO:0003677///GO:0003777///GO:0003774///GO:0000166	GO:0008283///GO:0007018///GO:0007067	GO:0005813///GO:0005737///GO:0005856///GO:0005874///GO:0005873///GO:0005819
219787_s_at	epithelial cell transforming sequence 2 oncogene	ECT2	1894				Homo sapiens epithelial cell transforming sequence 2 oncogene (ECT2); mRNA	21735571	NM_018098				3q26.1-q26.2	Chromosome 3; NC_000003.11 (172472299..172539263)	Rho guanyl-nucleotide exchange factor activity///guanyl-nucleotide exchange factor activity///protein binding///signal transducer activity	apoptosis///induction of apoptosis by extracellular signals///positive regulation of I-kappaB kinase/NF-kappaB cascade///regulation of Rho protein signal transduction	cytosol///intracellular	GO:0005089///GO:0005085///GO:0005515///GO:0004871	GO:0006915///GO:0008624///GO:0043123///GO:0035023	GO:0005829///GO:0005622
219918_s_at	asp (abnormal spindle) homolog; microcephaly associated (Drosophila)	ASPM	259266				Homo sapiens asp (abnormal spindle) homolog; microcephaly associated (Drosophila) (ASPM); mRNA	194248058	NM_018136				1q31	Chromosome 1; NC_000001.10 (197053257..197115824; complement)	calmodulin binding	cell cycle///cell division///forebrain neuroblast division///maintenance of centrosome location///mitosis///negative regulation of asymmetric cell division///negative regulation of neuron differentiation	cytoplasm///nucleus///spindle pole	GO:0005516	GO:0007049///GO:0051301///GO:0021873///GO:0051661///GO:0007067///GO:0045769///GO:0045665	GO:0005737///GO:0005634///GO:0000922
222958_s_at	DEP domain containing 1	DEPDC1	55635				Homo sapiens cDNA FLJ20483 fis; clone KAT07613	7020614	AK000490				1p31.2	Chromosome 1; NC_000001.10 (68939835..68962799; complement)	GTPase activator activity	signal transduction	intracellular///nucleus	GO:0005096	GO:0007165	GO:0005622///GO:0005634
204767_s_at	flap structure-specific endonuclease 1	FEN1	2237				Homo sapiens flap structure-specific endonuclease 1; mRNA (cDNA clone MGC:8478 IMAGE:2821792); complete cds	33875300	BC000323				11q12	Chromosome 11; NC_000011.9 (61560150..61564710)	5'-3' exonuclease activity///5'-flap endonuclease activity///5'-flap endonuclease activity///DNA binding///damaged DNA binding///double-stranded DNA binding///double-stranded DNA specific exodeoxyribonuclease activity///endonuclease activity///exonuclease activity///hydrolase activity///magnesium ion binding///manganese ion binding///protein binding///ribonuclease H activity	DNA repair///DNA replication///DNA replication; removal of RNA primer///UV protection///double-strand break repair///phosphoinositide-mediated signaling	mitochondrion///nucleus	GO:0008409///GO:0017108///GO:0017108///GO:0003677///GO:0003684///GO:0003690///GO:0008309///GO:0004519///GO:0004527///GO:0016787///GO:0000287///GO:0030145///GO:0005515///GO:0004523	GO:0006281///GO:0006260///GO:0043137///GO:0009650///GO:0006302///GO:0048015	GO:0005739///GO:0005634
202094_at	baculoviral IAP repeat-containing 5	BIRC5	332				ns41a09.s1 NCI_CGAP_GCB1 Homo sapiens cDNA clone IMAGE:1186168 3-; mRNA sequence	2575342	AA648913				17q25	Chromosome 17; NC_000017.10 (76210277..76221716)	Ran GTPase binding///caspase inhibitor activity///chaperone binding///cobalt ion binding///cofactor binding///cysteine-type endopeptidase inhibitor activity///enzyme binding///identical protein binding///metal ion binding///microtubule binding///peptidase inhibitor activity///protein binding///protein heterodimerization activity///protein homodimerization activity///protein homodimerization activ…	G2/M transition of mitotic cell cycle///anti-apoptosis///apoptosis///cell cycle///cell division///cell division///chromosome segregation///cytokinesis///establishment of chromosome localization///mitosis///mitosis///negative regulation of caspase activity///negative regulation of caspase activity///positive regulation of exit from mitosis///positive regulation of mitotic cell cycle///protein comp…	centriole///chromosome passenger complex///chromosome; centromeric region///cytoplasm///cytoplasmic microtubule///cytoskeleton///cytosol///interphase microtubule organizing center///intracellular///midbody///nuclear chromosome///NOT nucleolus///nucleus///spindle///spindle microtubule	GO:0008536///GO:0043027///GO:0051087///GO:0050897///GO:0048037///GO:0004869///GO:0019899///GO:0042802///GO:0046872///GO:0008017///GO:0030414///GO:0005515///GO:0046982///GO:0042803///GO:0042803///GO:0015631///GO:0008270///GO:0008270	GO:0000086///GO:0006916///GO:0006915///GO:0007049///GO:0051301///GO:0051301///GO:0007059///GO:0000910///GO:0051303///GO:0007067///GO:0007067///GO:0043154///GO:0043154///GO:0031536///GO:0045931///GO:0031503///GO:0031577	GO:0005814///GO:0032133///GO:0000775///GO:0005737///GO:0005881///GO:0005856///GO:0005829///GO:0031021///GO:0005622///GO:0030496///GO:0000228///NOT GO:0005730///GO:0005634///GO:0005819///GO:0005876
202095_s_at	baculoviral IAP repeat-containing 5	BIRC5	332				Homo sapiens baculoviral IAP repeat-containing 5 (BIRC5); transcript variant 1; mRNA	59859877	NM_001168				17q25	Chromosome 17; NC_000017.10 (76210277..76221716)	Ran GTPase binding///caspase inhibitor activity///chaperone binding///cobalt ion binding///cofactor binding///cysteine-type endopeptidase inhibitor activity///enzyme binding///identical protein binding///metal ion binding///microtubule binding///peptidase inhibitor activity///protein binding///protein heterodimerization activity///protein homodimerization activity///protein homodimerization activ…	G2/M transition of mitotic cell cycle///anti-apoptosis///apoptosis///cell cycle///cell division///cell division///chromosome segregation///cytokinesis///establishment of chromosome localization///mitosis///mitosis///negative regulation of caspase activity///negative regulation of caspase activity///positive regulation of exit from mitosis///positive regulation of mitotic cell cycle///protein comp…	centriole///chromosome passenger complex///chromosome; centromeric region///cytoplasm///cytoplasmic microtubule///cytoskeleton///cytosol///interphase microtubule organizing center///intracellular///midbody///nuclear chromosome///NOT nucleolus///nucleus///spindle///spindle microtubule	GO:0008536///GO:0043027///GO:0051087///GO:0050897///GO:0048037///GO:0004869///GO:0019899///GO:0042802///GO:0046872///GO:0008017///GO:0030414///GO:0005515///GO:0046982///GO:0042803///GO:0042803///GO:0015631///GO:0008270///GO:0008270	GO:0000086///GO:0006916///GO:0006915///GO:0007049///GO:0051301///GO:0051301///GO:0007059///GO:0000910///GO:0051303///GO:0007067///GO:0007067///GO:0043154///GO:0043154///GO:0031536///GO:0045931///GO:0031503///GO:0031577	GO:0005814///GO:0032133///GO:0000775///GO:0005737///GO:0005881///GO:0005856///GO:0005829///GO:0031021///GO:0005622///GO:0030496///GO:0000228///NOT GO:0005730///GO:0005634///GO:0005819///GO:0005876
202705_at	cyclin B2	CCNB2	9133				Homo sapiens cyclin B2 (CCNB2); mRNA	10938017	NM_004701				15q22.2	Chromosome 15; NC_000015.9 (59397320..59417244)	protein binding	T cell homeostasis///cell cycle///cell division///growth///in utero embryonic development///mitosis///thymus development	cytosol///membrane fraction///microtubule cytoskeleton///nucleus	GO:0005515	GO:0043029///GO:0007049///GO:0051301///GO:0040007///GO:0001701///GO:0007067///GO:0048538	GO:0005829///GO:0005624///GO:0015630///GO:0005634
203418_at	cyclin A2	CCNA2	890				Homo sapiens cyclin A2 (CCNA2); mRNA	166197663	NM_001237				4q25-q31	Chromosome 4; NC_000004.11 (122737599..122745088; complement)	protein binding	Ras protein signal transduction///cell cycle///cell division///mitosis///mitotic cell cycle G2/M transition DNA damage checkpoint///organ regeneration///positive regulation of fibroblast proliferation///positive regulation of transcription///response to estradiol stimulus///response to glucagon stimulus	cytoplasm///female pronucleus///male pronucleus///nucleoplasm///nucleus	GO:0005515	GO:0007265///GO:0007049///GO:0051301///GO:0007067///GO:0007095///GO:0031100///GO:0048146///GO:0045941///GO:0032355///GO:0033762	GO:0005737///GO:0001939///GO:0001940///GO:0005654///GO:0005634
209891_at	SPC25; NDC80 kinetochore complex component; homolog (S. cerevisiae)	SPC25	57405				Homo sapiens AD024 mRNA; complete cds	9963834	AF225416				2q31.1	Chromosome 2; NC_000002.11 (169727401..169746944; complement)	protein binding	cell cycle///cell division///chromosome segregation///mitosis///mitotic spindle organization	Ndc80 complex///condensed chromosome kinetochore///nucleus	GO:0005515	GO:0007049///GO:0051301///GO:0007059///GO:0007067///GO:0007052	GO:0031262///GO:0000777///GO:0005634
214431_at	guanine monphosphate synthetase	GMPS	8833				Homo sapiens guanine monphosphate synthetase (GMPS); mRNA	53759143	NM_003875				3q24	Chromosome 3; NC_000003.11 (155588325..155655521)	ATP binding///GMP synthase (glutamine-hydrolyzing) activity///GMP synthase activity///enzyme binding///ligase activity///nucleotide binding	biosynthetic process///glutamine metabolic process///purine base biosynthetic process///purine nucleotide biosynthetic process///purine ribonucleoside monophosphate biosynthetic process	cytoplasm///cytosol	GO:0005524///GO:0003922///GO:0003921///GO:0019899///GO:0016874///GO:0000166	GO:0009058///GO:0006541///GO:0009113///GO:0006164///GO:0009168	GO:0005737///GO:0005829
218009_s_at	protein regulator of cytokinesis 1	PRC1	9055				Homo sapiens protein regulator of cytokinesis 1 (PRC1); transcript variant 1; mRNA	40807441	NM_003981				15q26.1	Chromosome 15; NC_000015.9 (91509268..91537804; complement)	protein binding	cell cycle///cytokinesis///mitotic spindle elongation	cytoplasm///cytoskeleton///nucleus///spindle microtubule///spindle pole	GO:0005515	GO:0007049///GO:0000910///GO:0000022	GO:0005737///GO:0005856///GO:0005634///GO:0005876///GO:0000922
218039_at	nucleolar and spindle associated protein 1	NUSAP1	51203				Homo sapiens nucleolar and spindle associated protein 1 (NUSAP1); transcript variant 1; mRNA	193804864	NM_016359				15q15.1	Chromosome 15; NC_000015.9 (41624926..41673248)	DNA binding///microtubule binding	cell cycle///cell division///cytokinesis after mitosis///establishment of mitotic spindle localization///mitotic chromosome condensation///mitotic sister chromatid segregation///positive regulation of mitosis	cytoplasm///cytoskeleton///nucleolus///nucleus///spindle microtubule	GO:0003677///GO:0008017	GO:0007049///GO:0051301///GO:0000281///GO:0040001///GO:0007076///GO:0000070///GO:0045840	GO:0005737///GO:0005856///GO:0005730///GO:0005634///GO:0005876
218726_at	Holliday junction recognition protein	HJURP	55355				Homo sapiens Holliday junction recognition protein (HJURP); mRNA	83816963	NM_018410				2q37.1	Chromosome 2; NC_000002.11 (234745486..234763212; complement)	DNA binding///histone binding///protein binding	CenH3-containing nucleosome assembly at centromere///cell cycle///centromeric core chromatin assembly///chromosome segregation	chromosome///chromosome; centromeric region///condensed chromosome kinetochore///cytoplasm///nucleolus///nucleus	GO:0003677///GO:0042393///GO:0005515	GO:0034080///GO:0007049///GO:0034509///GO:0007059	GO:0005694///GO:0000775///GO:0000777///GO:0005737///GO:0005730///GO:0005634
222039_at	kinesin family member 18B	KIF18B	146909				zt56d09.s1 Soares ovary tumor NbHOT Homo sapiens cDNA clone IMAGE:726353 3- similar to gb:X53795_rna1 INDUCIBLE MEMBRANE PROTEIN R2 (HUMAN);; mRNA sequence	1941611	AA292789				17q21.31	Chromosome 17; NC_000017.10 (43003448..43025082; complement)	ATP binding///microtubule motor activity///nucleotide binding	microtubule-based movement	microtubule	GO:0005524///GO:0003777///GO:0000166	GO:0007018	GO:0005874
228273_at				Transcribed locus		Hs.633096	602343875F1 NIH_MGC_89 Homo sapiens cDNA clone IMAGE:4454010 5-; mRNA sequence	12671714	BG165011
220668_s_at	DNA (cytosine-5-)-methyltransferase 3 beta	DNMT3B	1789				Homo sapiens DNA (cytosine-5-)-methyltransferase 3 beta (DNMT3B); transcript variant 1; mRNA	28559059	NM_006892				20q11.2	Chromosome 20; NC_000020.10 (31350191..31397162)	DNA (cytosine-5-)-methyltransferase activity///DNA (cytosine-5-)-methyltransferase activity///DNA (cytosine-5-)-methyltransferase activity///DNA (cytosine-5-)-methyltransferase activity; acting on CpG substrates///DNA binding///DNA-methyltransferase activity///metal ion binding///protein binding///transcription corepressor activity///transferase activity///unmethylated CpG binding///zinc ion bind…	DNA methylation///DNA methylation///DNA methylation on cytosine within a CG sequence///S-adenosylhomocysteine metabolic process///S-adenosylmethioninamine metabolic process///methylation-dependent chromatin silencing///negative regulation of histone H3-K9 methylation///negative regulation of transcription///positive regulation of gene expression///positive regulation of histone H3-K4 methylation/…	cytoplasm///intracellular membrane-bounded organelle///nuclear heterochromatin///NOT nucleolus///nucleus	GO:0003886///GO:0003886///GO:0003886///GO:0051718///GO:0003677///GO:0009008///GO:0046872///GO:0005515///GO:0003714///GO:0016740///GO:0045322///GO:0008270	GO:0006306///GO:0006306///GO:0010424///GO:0046498///GO:0046499///GO:0006346///GO:0051573///GO:0016481///GO:0010628///GO:0051571///GO:0045666///GO:0031503///GO:0006349///GO:0042493///GO:0010212	GO:0005737///GO:0043231///GO:0005720///NOT GO:0005730///GO:0005634
201157_s_at	N-myristoyltransferase 1	NMT1	4836				Homo sapiens myristoyl CoA:protein N-myristoyltransferase mRNA; complete cds	2760893	AF020500				17q21.31	Chromosome 17; NC_000017.10 (43138680..43186384)	catalytic activity///glycylpeptide N-tetradecanoyltransferase activity///myristoyltransferase activity///transferase activity	N-terminal protein lipidation///N-terminal protein myristoylation///in utero embryonic development///protein lipoylation	cytoplasm///cytosol	GO:0003824///GO:0004379///GO:0019107///GO:0016740	GO:0006498///GO:0006499///GO:0001701///GO:0009249	GO:0005737///GO:0005829
209408_at	kinesin family member 2C	KIF2C	11004				Homo sapiens mitotic centromere-associated kinesin mRNA; complete cds	1695881	U63743				1p34.1	Chromosome 1; NC_000001.10 (45205490..45233439)	ATP binding///centromeric DNA binding///microtubule motor activity///microtubule plus-end binding///nucleotide binding///protein binding	cell cycle///cell division///cell proliferation///establishment or maintenance of microtubule cytoskeleton polarity///microtubule depolymerization///microtubule-based movement///mitosis///regulation of chromosome segregation	chromosome///chromosome; centromeric region///condensed chromosome kinetochore///cytoplasm///colocalizes_with cytoplasmic microtubule///kinesin complex///colocalizes_with kinetochore///microtubule cytoskeleton///nucleus	GO:0005524///GO:0019237///GO:0003777///GO:0051010///GO:0000166///GO:0005515	GO:0007049///GO:0051301///GO:0008283///GO:0030951///GO:0007019///GO:0007018///GO:0007067///GO:0051983	GO:0005694///GO:0000775///GO:0000777///GO:0005737///colocalizes_with GO:0005881///GO:0005871///colocalizes_with GO:0000776///GO:0015630///GO:0005634
209642_at	budding uninhibited by benzimidazoles 1 homolog (yeast)	BUB1	699				Homo sapiens putative mitotic checkpoint kinase mRNA; complete cds	6970210	AF043294				2q14	Chromosome 2; NC_000002.11 (111395409..111435684; complement)	ATP binding///nucleotide binding///protein binding///protein kinase activity///protein serine/threonine kinase activity///transferase activity	apoptosis///cell cycle///cell division///embryonic development///mitosis///mitotic cell cycle checkpoint///mitotic cell cycle spindle assembly checkpoint///protein amino acid phosphorylation///regulation of chromosome segregation///regulation of sister chromatid cohesion///spindle assembly checkpoint///spindle assembly checkpoint	condensed chromosome kinetochore///condensed nuclear chromosome; centromeric region///kinetochore///nucleus///spindle pole body	GO:0005524///GO:0000166///GO:0005515///GO:0004672///GO:0004674///GO:0016740	GO:0006915///GO:0007049///GO:0051301///GO:0009790///GO:0007067///GO:0007093///GO:0007094///GO:0006468///GO:0051983///GO:0007063///GO:0071173///GO:0071173	GO:0000777///GO:0000780///GO:0000776///GO:0005634///GO:0005816
218355_at	kinesin family member 4A	KIF4A	24137				Homo sapiens kinesin family member 4A (KIF4A); mRNA	291167753	NM_012310				Xq13.1	Chromosome X; NC_000023.10 (69509895..69640736)	ATP binding///DNA binding///microtubule motor activity///nucleotide binding///protein binding	anterograde axon cargo transport///microtubule-based movement///organelle organization	cytoplasm///cytoskeleton///nuclear matrix///nucleus///spindle microtubule	GO:0005524///GO:0003677///GO:0003777///GO:0000166///GO:0005515	GO:0008089///GO:0007018///GO:0006996	GO:0005737///GO:0005856///GO:0016363///GO:0005634///GO:0005876
221520_s_at	cell division cycle associated 8	CDCA8	55143				Homo sapiens cell division cycle associated 8; mRNA (cDNA clone MGC:2726 IMAGE:2822261); complete cds	33876378	BC001651				1p34.3	Chromosome 1; NC_000001.10 (38158159..38175391)	protein binding	cell cycle///cell division///chromosome organization///mitotic metaphase	chromosome///chromosome passenger complex///chromosome; centromeric region///cytoplasm///cytoskeleton///nucleolus///nucleus///protein complex///spindle	GO:0005515	GO:0007049///GO:0051301///GO:0051276///GO:0000089	GO:0005694///GO:0032133///GO:0000775///GO:0005737///GO:0005856///GO:0005730///GO:0005634///GO:0043234///GO:0005819
224753_at	cell division cycle associated 5	CDCA5	113130				601504111T1 NIH_MGC_71 Homo sapiens cDNA clone IMAGE:3905666 3-; mRNA sequence	9896007	BE614410				11q12.1	Chromosome 11; NC_000011.9 (64844927..64851615; complement)	chromatin binding///identical protein binding	G1/S transition of mitotic cell cycle///cell cycle///cell division///interphase of mitotic cell cycle///mitosis///mitotic chromosome condensation///mitotic metaphase plate congression	colocalizes_with cohesin complex///cytoplasm///nucleus	GO:0003682///GO:0042802	GO:0000082///GO:0007049///GO:0051301///GO:0051329///GO:0007067///GO:0007076///GO:0007080	colocalizes_with GO:0008278///GO:0005737///GO:0005634
210416_s_at	CHK2 checkpoint homolog (S. pombe)	CHEK2	11200				Homo sapiens CHK2 checkpoint homolog (S. pombe); mRNA (cDNA clone MGC:4081 IMAGE:3532866); complete cds	38114706	BC004207				22q12.1	Chromosome 22; NC_000022.10 (29083731..29137822; complement)	ATP binding///metal ion binding///nucleotide binding///protein binding///protein serine/threonine kinase activity///transferase activity	DNA damage checkpoint///DNA damage response; signal transduction///DNA damage response; signal transduction resulting in induction of apoptosis///cell cycle///protein amino acid phosphorylation///response to DNA damage stimulus///senescence	PML body///colocalizes_with chromosome; telomeric region///nucleus	GO:0005524///GO:0046872///GO:0000166///GO:0005515///GO:0004674///GO:0016740	GO:0000077///GO:0042770///GO:0008630///GO:0007049///GO:0006468///GO:0006974///GO:0010149	GO:0016605///colocalizes_with GO:0000781///GO:0005634
228989_at	chromosome 18 open reading frame 56	C18orf56	494514				UI-H-BI2-agb-d-09-0-UI.s1 NCI_CGAP_Sub4 Homo sapiens cDNA clone IMAGE:2723753 3-; mRNA sequence	6697795	AW291159				18p11.32	Chromosome 18; NC_000018.9 (649620..658340; complement)	protein binding			GO:0005515
1553015_a_at	RecQ protein-like 4	RECQL4	9401				Homo sapiens RecQ protein-like 4 (RECQL4); mRNA	284005308	NM_004260				8q24.3	Chromosome 8; NC_000008.10 (145736671..145743200; complement)	ATP binding///ATP-dependent 3'-5' DNA helicase activity///ATP-dependent helicase activity///DNA strand annealing activity///bubble DNA binding///helicase activity///hydrolase activity///nucleic acid binding///nucleotide binding///zinc ion binding	DNA duplex unwinding///DNA recombination///DNA repair///DNA strand renaturation///multicellular organismal development///negative regulation of sister chromatid cohesion///pigmentation///positive regulation of cell proliferation///skeletal system morphogenesis	cytoplasm///nucleus	GO:0005524///GO:0043140///GO:0008026///GO:0000739///GO:0000405///GO:0004386///GO:0016787///GO:0003676///GO:0000166///GO:0008270	GO:0032508///GO:0006310///GO:0006281///GO:0000733///GO:0007275///GO:0045875///GO:0043473///GO:0008284///GO:0048705	GO:0005737///GO:0005634
218782_s_at	ATPase family; AAA domain containing 2	ATAD2	29028				Homo sapiens ATPase family; AAA domain containing 2 (ATAD2); mRNA	167621406	NM_014109				8q24.13	Chromosome 8; NC_000008.10 (124332090..124408705; complement)	ATP binding///ATPase activity; uncoupled///hydrolase activity///nucleoside-triphosphatase activity///nucleotide binding	regulation of transcription	nucleus	GO:0005524///GO:0042624///GO:0016787///GO:0017111///GO:0000166	GO:0045449	GO:0005634
223480_s_at	mitochondrial ribosomal protein L47	MRPL47	57129				qd04c02.x1 Soares_placenta_8to9weeks_2NbHP8to9W Homo sapiens cDNA clone IMAGE:1722722 3- similar to TR:O01437 O01437 SIMILAR TO DROSOPHILA RLC1 GENE PRODUCT. ;; mRNA sequence	3740365	AI189156				3q26.33	Chromosome 3; NC_000003.11 (179306253..179322434; complement)	molecular_function///structural constituent of ribosome	biological_process///translation	cellular_component///mitochondrial ribosome///mitochondrion///ribosome	GO:0003674///GO:0003735	GO:0008150///GO:0006412	GO:0005575///GO:0005761///GO:0005739///GO:0005840
225099_at	F-box protein 45	FBXO45	200933				zk94f04.s1 Soares_pregnant_uterus_NbHPU Homo sapiens cDNA clone IMAGE:490495 3-; mRNA sequence	1686039	AA126446				3q29	Chromosome 3; NC_000003.11 (196295725..196315930)	protein binding	multicellular organismal development///nervous system development///protein ubiquitination involved in ubiquitin-dependent protein catabolic process///response to DNA damage stimulus		GO:0005515	GO:0007275///GO:0007399///GO:0042787///GO:0006974
201263_at	threonyl-tRNA synthetase	TARS	6897				Homo sapiens threonyl-tRNA synthetase (TARS); mRNA	38202254	NM_152295				5p13.2	Chromosome 5; NC_000005.9 (33440898..33468196)	ATP binding///ligase activity///nucleotide binding///protein binding///protein homodimerization activity///threonine-tRNA ligase activity///threonine-tRNA ligase activity	threonyl-tRNA aminoacylation///translation	cytoplasm///cytosol	GO:0005524///GO:0016874///GO:0000166///GO:0005515///GO:0042803///GO:0004829///GO:0004829	GO:0006435///GO:0006412	GO:0005737///GO:0005829
208368_s_at	breast cancer 2; early onset	BRCA2	675				Homo sapiens breast cancer 2; early onset (BRCA2); mRNA	119395733	NM_000059				13q12.3	Chromosome 13; NC_000013.10 (32889617..32973809)	gamma-tubulin binding///NOT histone acetyltransferase activity///protease binding///protein binding///single-stranded DNA binding///transcription activator activity	DNA damage response; signal transduction by p53 class mediator resulting in induction of apoptosis///DNA damage response; signal transduction by p53 class mediator resulting in transcription of p21 class mediator///DNA recombination///brain development///cell aging///cell cycle///cell cycle cytokinesis///centrosome duplication///chordate embryonic development///chromosome organization///double-st…	BRCA2-MAGE-D1 complex///centrosome///cytoplasm///nucleoplasm///nucleus///protein complex///stored secretory granule	GO:0043015///NOT GO:0004402///GO:0002020///GO:0005515///GO:0003697///GO:0016563	GO:0042771///GO:0006978///GO:0006310///GO:0007420///GO:0007569///GO:0007049///GO:0033205///GO:0051298///GO:0043009///GO:0051276///GO:0006302///GO:0000724///GO:0008585///GO:0030097///GO:0001833///GO:0007141///GO:0030879///GO:0035264///GO:0033600///GO:0006289///GO:0001556///GO:0045931///GO:0007090///GO:0032465///GO:0006355///GO:0048478///GO:0010225///GO:0010165///GO:0043627///GO:0010332///GO:003359…	GO:0033593///GO:0005813///GO:0005737///GO:0005654///GO:0005634///GO:0043234///GO:0030141
1557985_s_at	centrosomal protein 78kDa	CEP78	84131				j0057.seq.F Human fetal heart; Lambda ZAP Express Homo sapiens cDNA 5-; mRNA sequence	1880096	AA248753				9q21.2	Chromosome 9; NC_000009.11 (80850991..80881983)			cytoplasm///cytoskeleton///cytosol///microtubule organizing center			GO:0005737///GO:0005856///GO:0005829///GO:0005815
213171_s_at	matrix metallopeptidase 24 (membrane-inserted)	MMP24	10893				Human DNA sequence from clone RP4-614O4 on chromosome 20q11.1-12; complete sequence	157939868	AL121753				20q11.2	Chromosome 20; NC_000020.10 (33814539..33864804)	calcium ion binding///enzyme activator activity///metalloendopeptidase activity///peptidase activity///zinc ion binding	metabolic process///proteolysis	extracellular region///integral to plasma membrane///plasma membrane///proteinaceous extracellular matrix	GO:0005509///GO:0008047///GO:0004222///GO:0008233///GO:0008270	GO:0008152///GO:0006508	GO:0005576///GO:0005887///GO:0005886///GO:0005578
225840_at	thyrotrophic embryonic factor	TEF	7008				af45a05.s1 Soares_total_fetus_Nb2HF8_9w Homo sapiens cDNA clone IMAGE:1034576 3- similar to SW:TEF_HUMAN Q10587 THYROTROPH EMBRYONIC FACTOR. [1] ;; mRNA sequence	2839126	AA779795				22q13.2	Chromosome 22; NC_000022.10 (41763392..41795330)	RNA polymerase II transcription factor activity///protein dimerization activity///sequence-specific DNA binding///transcription factor activity	regulation of transcription from RNA polymerase II promoter///rhythmic process	nucleus	GO:0003702///GO:0046983///GO:0043565///GO:0003700	GO:0006357///GO:0048511	GO:0005634
236619_at				Transcribed locus		Hs.196073	wn66h07.x1 NCI_CGAP_Lu19 Homo sapiens cDNA clone IMAGE:2450461 3-; mRNA sequence	5659022	AI922972
242538_at	transcription factor Dp-1	TFDP1	7027				ws49c01.x1 NCI_CGAP_Brn25 Homo sapiens cDNA clone IMAGE:2500512 3-; mRNA sequence	5855799	AW007021				13q34	Chromosome 13; NC_000013.10 (114239003..114295788)	protein domain specific binding///transcription coactivator activity///transcription factor activity///transcription factor binding	cell cycle///cell proliferation///regulation of transcription from RNA polymerase II promoter	nucleoplasm///nucleus///transcription factor complex	GO:0019904///GO:0003713///GO:0003700///GO:0008134	GO:0007049///GO:0008283///GO:0006357	GO:0005654///GO:0005634///GO:0005667
217946_s_at	SUMO1 activating enzyme subunit 1	SAE1	10055				Homo sapiens SUMO1 activating enzyme subunit 1 (SAE1); transcript variant 1; mRNA	225543279	NM_005500				19q13.32	Chromosome 19; NC_000019.9 (47634144..47713532)	ATP-dependent protein binding///contributes_to SUMO activating enzyme activity///enzyme activator activity///ligase activity///protein C-terminus binding///protein binding///protein heterodimerization activity///protein heterodimerization activity///ubiquitin activating enzyme activity	metabolic process///protein modification process///protein sumoylation///protein ubiquitination	nucleus	GO:0043008///contributes_to GO:0019948///GO:0008047///GO:0016874///GO:0008022///GO:0005515///GO:0046982///GO:0046982///GO:0004839	GO:0008152///GO:0006464///GO:0016925///GO:0016567	GO:0005634
200933_x_at	ribosomal protein S4; X-linked	RPS4X	6191				Homo sapiens ribosomal protein S4; X-linked (RPS4X); mRNA	156071482	NM_001007				Xq13.1	Chromosome X; NC_000023.10 (71492453..71497141; complement)	rRNA binding///structural constituent of ribosome	multicellular organismal development///positive regulation of cell proliferation///positive regulation of translation///translation///translation///translational elongation	cytoplasm///cytosol///cytosolic small ribosomal subunit///cytosolic small ribosomal subunit///intracellular///polysome///ribonucleoprotein complex///ribosome///small ribosomal subunit	GO:0019843///GO:0003735	GO:0007275///GO:0008284///GO:0045727///GO:0006412///GO:0006412///GO:0006414	GO:0005737///GO:0005829///GO:0022627///GO:0022627///GO:0005622///GO:0005844///GO:0030529///GO:0005840///GO:0015935
222585_x_at	lysine-rich coiled-coil 1	KRCC1	51315				hr63c07.x1 NCI_CGAP_Kid11 Homo sapiens cDNA clone IMAGE:3133164 3-; mRNA sequence	9200454	BE326678				2p11.2	Chromosome 2; NC_000002.11 (88326724..88355248; complement)
228245_s_at	similar to hCG38149///ovostatin///ovostatin 2	LOC728715///OVOS///OVOS2	728715///408186///144203				hg59d01.x1 NCI_CGAP_GC6 Homo sapiens cDNA clone IMAGE:2949889 3- similar to SW:A1I3_RAT P14046 ALPHA-1-INHIBITOR III PRECURSOR. ;; mRNA sequence	7281578	AW594320				12p13.31///12p13///12p11.21	Chromosome 12; NC_000012.11 (9549659..9555084; complement)///Chromosome 12; NC_000012.11 (9620233..9726188)///Chromosome 12; NC_000012.11 (31267272..31359088; complement)	protein binding///serine-type endopeptidase inhibitor activity///protein binding///serine-type endopeptidase inhibitor activity		extracellular region///extracellular space///extracellular region///extracellular space	GO:0005515///GO:0004867///GO:0005515///GO:0004867		GO:0005576///GO:0005615///GO:0005576///GO:0005615
207109_at	POU class 2 homeobox 3	POU2F3	25833				Homo sapiens POU class 2 homeobox 3 (POU2F3); mRNA	148664217	NM_014352				11q23.3	Chromosome 11; NC_000011.9 (120110951..120190653)	protein binding///protein dimerization activity///sequence-specific DNA binding///transcription factor activity	epidermis development///keratinocyte differentiation///negative regulation by host of viral transcription///positive regulation of transcription from RNA polymerase II promoter///regulation of transcription from RNA polymerase II promoter///wound healing	nucleus///transcription factor complex	GO:0005515///GO:0046983///GO:0043565///GO:0003700	GO:0008544///GO:0030216///GO:0043922///GO:0045944///GO:0006357///GO:0042060	GO:0005634///GO:0005667
209102_s_at	HMG-box transcription factor 1	HBP1	26959				Homo sapiens HMG box containing protein 1 mRNA; complete cds	2460168	AF019214				7q22-q31	Chromosome 7; NC_000007.13 (106809460..106842974)	DNA binding///protein binding///transcription regulator activity	Wnt receptor signaling pathway///cell cycle arrest	nucleus	GO:0003677///GO:0005515///GO:0030528	GO:0016055///GO:0007050	GO:0005634
213215_at	adaptor-related protein complex 3; sigma 2 subunit	AP3S2	10239				wd20h09.x1 Soares_NFL_T_GBC_S1 Homo sapiens cDNA clone IMAGE:2328737 3-; mRNA sequence	5630631	AI910895				15q26.1	Chromosome 15; NC_000015.9 (90373831..90437617; complement)	protein binding///protein transporter activity	intracellular protein transport///vesicle-mediated transport	Golgi apparatus///cytoplasmic vesicle///cytoplasmic vesicle membrane///membrane///membrane coat	GO:0005515///GO:0008565	GO:0006886///GO:0016192	GO:0005794///GO:0031410///GO:0030659///GO:0016020///GO:0030117
223805_at	oxysterol binding protein-like 6	OSBPL6	114880				Homo sapiens OSBP-related protein 6 mRNA; complete cds	12382786	AF323728				2q31-q32.1	Chromosome 2; NC_000002.11 (179059374..179260877)		lipid transport///steroid metabolic process			GO:0006869///GO:0008202
223821_s_at	sushi domain containing 4	SUSD4	55061				Homo sapiens sushi domain containing 4; mRNA (cDNA clone MGC:11193 IMAGE:3926397); complete cds	33871233	BC004888				1q41	Chromosome 1; NC_000001.10 (223394161..223537544; complement)			integral to membrane///membrane			GO:0016021///GO:0016020
223829_at	transketolase-like 2	TKTL2	84076				Homo sapiens mRNA; cDNA DKFZp434L1717 (from clone DKFZp434L1717)	12053070	AL136779				4q32.2	Chromosome 4; NC_000004.11 (164392247..164395047; complement)	metal ion binding///transferase activity///transketolase activity	metabolic process	cytoplasm	GO:0046872///GO:0016740///GO:0004802	GO:0008152	GO:0005737
1559444_at				Transcribed locus		Hs.638587	Homo sapiens mRNA; cDNA DKFZp666H208 (from clone DKFZp666H208)	21733619	AL833029
205691_at	synaptogyrin 3	SYNGR3	9143				Homo sapiens synaptogyrin 3 (SYNGR3); mRNA	22091456	NM_004209				16p13	Chromosome 16; NC_000016.9 (2039968..2044276)	SH2 domain binding///protein N-terminus binding	positive regulation of transporter activity	cell junction///cytoplasmic vesicle///integral to plasma membrane///membrane///neuromuscular junction///synaptic vesicle	GO:0042169///GO:0047485	GO:0032411	GO:0030054///GO:0031410///GO:0005887///GO:0016020///GO:0031594///GO:0008021
238575_at	oxysterol binding protein-like 6	OSBPL6	114880				oy61b06.s1 NCI_CGAP_Brn23 Homo sapiens cDNA clone IMAGE:1670291 3-; mRNA sequence	3433602	AI094626				2q31-q32.1	Chromosome 2; NC_000002.11 (179059374..179260877)		lipid transport///steroid metabolic process			GO:0006869///GO:0008202
203264_s_at	Cdc42 guanine nucleotide exchange factor (GEF) 9	ARHGEF9	23229				Homo sapiens Cdc42 guanine nucleotide exchange factor (GEF) 9 (ARHGEF9); transcript variant 1; mRNA	169808402	NM_015185				Xq11.1	Chromosome X; NC_000023.10 (62854848..62975031; complement)	Rho guanyl-nucleotide exchange factor activity///guanyl-nucleotide exchange factor activity	apoptosis///induction of apoptosis by extracellular signals///regulation of Rho protein signal transduction	cytoplasm///cytosol///intracellular	GO:0005089///GO:0005085	GO:0006915///GO:0008624///GO:0035023	GO:0005737///GO:0005829///GO:0005622
204617_s_at	adrenocortical dysplasia homolog (mouse)	ACD	65057				Homo sapiens adrenocortical dysplasia homolog (mouse) (ACD); transcript variant 2; mRNA	130978961	NM_022914				16q22.1	Chromosome 16; NC_000016.9 (67691415..67694718; complement)	DNA binding///DNA polymerase binding///protein binding	embryonic limb morphogenesis///intracellular protein transport///negative regulation of telomere maintenance via telomerase///negative regulation of telomere maintenance via telomerase///positive regulation of single-stranded telomeric DNA binding///positive regulation of telomerase activity///protection from non-homologous end joining at telomere///protein localization to chromosome; telomeric r…	chromosome///chromosome; telomeric region///nuclear telomere cap complex///nucleoplasm///nucleus	GO:0003677///GO:0070182///GO:0005515	GO:0030326///GO:0006886///GO:0032211///GO:0032211///GO:0060381///GO:0051973///GO:0031848///GO:0070198///GO:0035282///GO:0001501///GO:0032202///GO:0016233///GO:0016233///GO:0000723///GO:0001655	GO:0005694///GO:0000781///GO:0000783///GO:0005654///GO:0005634
206852_at	EPH receptor A7	EPHA7	2045				Homo sapiens EPH receptor A7 (EPHA7); mRNA	205277372	NM_004440				6q16.1	Chromosome 6; NC_000006.11 (93949738..94129300; complement)	ATP binding///chemorepellent activity///ephrin receptor activity///ephrin receptor binding///nucleotide binding///protein binding///protein tyrosine kinase activity///receptor activity///transferase activity///transmembrane receptor protein tyrosine kinase activity	branching morphogenesis of a nerve///phosphorylation///positive regulation of neuron apoptosis///protein amino acid phosphorylation///retinal ganglion cell axon guidance///transmembrane receptor protein tyrosine kinase signaling pathway	dendrite///integral to plasma membrane///neuromuscular junction///neuronal cell body///postsynaptic membrane	GO:0005524///GO:0045499///GO:0005003///GO:0046875///GO:0000166///GO:0005515///GO:0004713///GO:0004872///GO:0016740///GO:0004714	GO:0048755///GO:0016310///GO:0043525///GO:0006468///GO:0031290///GO:0007169	GO:0030425///GO:0005887///GO:0031594///GO:0043025///GO:0045211
208963_x_at	fatty acid desaturase 1	FADS1	3992				602344314F1 NIH_MGC_89 Homo sapiens cDNA clone IMAGE:4454523 5-; mRNA sequence	12672536	BG165833				11q12.2-q13.1	Chromosome 11; NC_000011.9 (61567097..61584529; complement)	C-5 sterol desaturase activity///heme binding///oxidoreductase activity///protein binding	aging///arachidonic acid metabolic process///cell-cell signaling///cellular response to starvation///electron transport chain///icosanoid biosynthetic process///phospholipid biosynthetic process///regulation of cell differentiation///regulation of transcription///response to insulin stimulus///response to nutrient///response to organic cyclic substance///response to stress///response to sucrose s…	endoplasmic reticulum///endoplasmic reticulum membrane///integral to membrane///membrane///membrane fraction///microsome///nucleus	GO:0000248///GO:0020037///GO:0016491///GO:0005515	GO:0007568///GO:0019369///GO:0007267///GO:0009267///GO:0022900///GO:0046456///GO:0008654///GO:0045595///GO:0045449///GO:0032868///GO:0007584///GO:0014070///GO:0006950///GO:0009744///GO:0033189///GO:0006810///GO:0006636	GO:0005783///GO:0005789///GO:0016021///GO:0016020///GO:0005624///GO:0005792///GO:0005634
223600_s_at	KIAA1683	KIAA1683	80726				Homo sapiens mRNA; cDNA DKFZp434O194 (from clone DKFZp434O194)	12053238	AL136867				19p13.1	Chromosome 19; NC_000019.9 (18367906..18385319; complement)			mitochondrion			GO:0005739
230518_at	myelin protein zero-like 2	MPZL2	10205				7p75h06.x1 NCI_CGAP_Pr28 Homo sapiens cDNA clone IMAGE:3651707 3- similar to TR:O60487 O60487 EPITHELIAL V-LIKE ANTIGEN PRECURSOR. ;; mRNA sequence	11450220	BF437750				11q24	Chromosome 11; NC_000011.9 (118124134..118135009; complement)		anatomical structure morphogenesis///cell adhesion///homophilic cell adhesion	cytoskeleton///integral to membrane///membrane		GO:0009653///GO:0007155///GO:0007156	GO:0005856///GO:0016021///GO:0016020
232692_at	tudor domain containing 6	TDRD6	221400				zv63a03.s1 Soares_total_fetus_Nb2HF8_9w Homo sapiens cDNA clone IMAGE:758284 3-; mRNA sequence	2058973	AA404231				6p12.3	Chromosome 6; NC_000006.11 (46655866..46670150)	nucleic acid binding///protein binding	cell differentiation///germ cell development///multicellular organismal development///spermatogenesis	P granule///chromatoid body///cytoplasm///endoplasmic reticulum	GO:0003676///GO:0005515	GO:0030154///GO:0007281///GO:0007275///GO:0007283	GO:0043186///GO:0033391///GO:0005737///GO:0005783
237304_at	synaptonemal complex central element protein 2	SYCE2	256126				nk42d05.s1 NCI_CGAP_GC2 Homo sapiens cDNA clone IMAGE:1016169 3-; mRNA sequence	2337183	AA565544				19p13.2	Chromosome 19; NC_000019.9 (13009894..13030086; complement)	protein binding	cell cycle///cell division///meiosis///meiotic prophase I	central element///nucleus	GO:0005515	GO:0007049///GO:0051301///GO:0007126///GO:0007128	GO:0000801///GO:0005634
239898_x_at	zinc finger protein 286A	ZNF286A	57335				tm49h01.x1 NCI_CGAP_Kid11 Homo sapiens cDNA clone IMAGE:2161489 3- similar to TR:Q15636 Q15636 TRANSCRIPTION FACTOR ;; mRNA sequence	4390466	AI498484				17p11.2	Chromosome 17; NC_000017.10 (15602891..15624101)	DNA binding///metal ion binding///zinc ion binding	regulation of transcription; DNA-dependent	intracellular///nucleus	GO:0003677///GO:0046872///GO:0008270	GO:0006355	GO:0005622///GO:0005634
