# Supplementary material for: Reconstruction of an Integrated Genome-Scale Co-Expression Network Reveals Key Modules Involved in Lung Adenocarcinoma
Source: PLoS One. 2013 Jul 11;8(7):e67552. doi: 10.1371/journal.pone.0067552 (PMC3708931; doi:10.1371/journal.pone.0067552)
Supplement: Table S5 — Full data for 23 key modules in lung adenocarcinoma. (ZIP) [file pone.0067552.s005.zip › supplementary 5/module 13.csv]

ID	Gene title	Gene symbol	Gene ID	UniGene title	UniGene symbol	UniGene ID	Nucleotide Title	GI	GenBank Accession	Platform_CLONEID	Platform_ORF	Platform_SPOTID	Chromosome location	Chromosome annotation	GO:Function	GO:Process	GO:Component	GO:Function ID	GO:Process ID	GO:Component ID
1554240_a_at	integrin; alpha L (antigen CD11A (p180); lymphocyte function-associated antigen 1; alpha polypeptide)	ITGAL	3683				Homo sapiens integrin; alpha L (antigen CD11A (p180); lymphocyte function-associated antigen 1; alpha polypeptide); mRNA (cDNA clone MGC:1714 IMAGE:3142951); complete cds	33870544	BC008777				16p11.2	Chromosome 16; NC_000016.9 (30483983..30534506)	cell adhesion molecule binding///protein binding///protein heterodimerization activity///receptor activity	T cell activation via T cell receptor contact with antigen bound to MHC molecule on antigen presenting cell///cell adhesion///cellular component movement///heterophilic cell-cell adhesion///inflammatory response///integrin-mediated signaling pathway///leukocyte cell-cell adhesion///signal transduction	cell surface///integral to membrane///integrin complex///plasma membrane	GO:0050839///GO:0005515///GO:0046982///GO:0004872	GO:0002291///GO:0007155///GO:0006928///GO:0007157///GO:0006954///GO:0007229///GO:0007159///GO:0007165	GO:0009986///GO:0016021///GO:0008305///GO:0005886
203185_at	Ras association (RalGDS/AF-6) domain family member 2	RASSF2	9770				Homo sapiens Ras association (RalGDS/AF-6) domain family member 2 (RASSF2); transcript variant 1; mRNA	169259774	NM_014737				20pter-p12.1	Chromosome 20; NC_000020.10 (4760669..4804291; complement)	protein binding	cell cycle///signal transduction	nucleus	GO:0005515	GO:0007049///GO:0007165	GO:0005634
204513_s_at	engulfment and cell motility 1	ELMO1	9844				Homo sapiens engulfment and cell motility 1 (ELMO1); transcript variant 1; mRNA	86787650	NM_014800				7p14.2-p14.1	Chromosome 7; NC_000007.13 (36893961..37488511; complement)	SH3 domain binding///protein binding	Rac protein signal transduction///actin cytoskeleton organization///apoptosis///cellular component movement///phagocytosis; engulfment	cytoplasm///cytoskeleton///cytosol///plasma membrane	GO:0017124///GO:0005515	GO:0016601///GO:0030036///GO:0006915///GO:0006928///GO:0006911	GO:0005737///GO:0005856///GO:0005829///GO:0005886
204882_at	Rho GTPase activating protein 25	ARHGAP25	9938				Homo sapiens Rho GTPase activating protein 25 (ARHGAP25); transcript variant 2; mRNA	55770896	NM_014882				2p13.3	Chromosome 2; NC_000002.11 (68961968..69053965)	GTPase activator activity	signal transduction	intracellular	GO:0005096	GO:0007165	GO:0005622
207957_s_at	protein kinase C; beta	PRKCB	5579				Homo sapiens protein kinase C; beta (PRKCB); transcript variant 2; mRNA	197100031	NM_002738				16p11.2	Chromosome 16; NC_000016.9 (23847300..24231932)	ATP binding///androgen receptor binding///chromatin binding///histone binding///histone kinase activity (H3-T6 specific)///ligand-dependent nuclear receptor transcription coactivator activity///metal ion binding///nucleotide binding///protein binding///protein kinase C activity///protein kinase C binding///transferase activity///zinc ion binding	B cell activation///B cell receptor signaling pathway///apoptosis///chromatin modification///histone H3-T6 phosphorylation///lipoprotein transport///positive regulation of I-kappaB kinase/NF-kappaB cascade///protein amino acid phosphorylation///regulation of transcription///regulation of transcription from RNA polymerase II promoter by nuclear hormone receptor///signal transduction	cytoplasm///cytosol///nucleus///plasma membrane///plasma membrane	GO:0005524///GO:0050681///GO:0003682///GO:0042393///GO:0035403///GO:0030374///GO:0046872///GO:0000166///GO:0005515///GO:0004697///GO:0005080///GO:0016740///GO:0008270	GO:0042113///GO:0050853///GO:0006915///GO:0016568///GO:0035408///GO:0042953///GO:0043123///GO:0006468///GO:0045449///GO:0034339///GO:0007165	GO:0005737///GO:0005829///GO:0005634///GO:0005886///GO:0005886
210972_x_at	T cell receptor alpha constant///T cell receptor alpha joining 17///T cell receptor alpha variable 20///T cell receptor alpha locus	TRAC///TRAJ17///TRAV20///TRA@	28755///28738///28663///6955				Human T-cell receptor rearranged alpha-chain V-region (V-D-J) mRNA; complete cds	338765	M15565				14q11///14q11///14q11///14q11.2	Chromosome 14; NC_000014.8 (23016447..23021083)///Chromosome 14; NC_000014.8 (22995812..22995874)///Chromosome 14; NC_000014.8 (22508909..22509399)///Chromosome 14; NC_000014.8 (22090057..23021075)	MHC protein binding///peptide antigen binding///protein binding///receptor activity	cellular defense response	integral to plasma membrane///plasma membrane	GO:0042287///GO:0042605///GO:0005515///GO:0004872	GO:0006968	GO:0005887///GO:0005886
218109_s_at	major facilitator superfamily domain containing 1	MFSD1	64747				Homo sapiens major facilitator superfamily domain containing 1 (MFSD1); transcript variant 1; mRNA	269847415	NM_022736				3q25.32	Chromosome 3; NC_000003.11 (158519912..158547504)		transmembrane transport	integral to membrane///membrane		GO:0055085	GO:0016021///GO:0016020
219666_at	membrane-spanning 4-domains; subfamily A; member 6A	MS4A6A	64231				Homo sapiens membrane-spanning 4-domains; subfamily A; member 6A (MS4A6A); transcript variant 2; mRNA	23238233	NM_022349				11q12.1	Chromosome 11; NC_000011.9 (59939080..59950674; complement)	receptor activity		integral to membrane///membrane	GO:0004872		GO:0016021///GO:0016020
220005_at	purinergic receptor P2Y; G-protein coupled; 13	P2RY13	53829					0					3q24	Chromosome 3; NC_000003.11 (151044096..151047337; complement)	G-protein coupled receptor activity///purinergic nucleotide receptor activity; G-protein coupled///receptor activity	biological_process	endoplasmic reticulum///integral to membrane///plasma membrane	GO:0004930///GO:0045028///GO:0004872	GO:0008150	GO:0005783///GO:0016021///GO:0005886
226219_at	Rho GTPase activating protein 30	ARHGAP30	257106				UI-HF-BK0-aao-d-12-0-UI.s1 NIH_MGC_36 Homo sapiens cDNA clone IMAGE:3054406 3-; mRNA sequence	7246662	AW575123				1q23.3	Chromosome 1; NC_000001.10 (161016732..161039760; complement)	GTPase activator activity	signal transduction	intracellular	GO:0005096	GO:0007165	GO:0005622
238668_at				Transcribed locus		Hs.527860	qc12b11.x1 Soares_fetal_heart_NbHH19W Homo sapiens cDNA clone IMAGE:1709373 3-; mRNA sequence	3600706	AI130690
220485_s_at	signal-regulatory protein gamma	SIRPG	55423				Homo sapiens signal-regulatory protein gamma (SIRPG); transcript variant 1; mRNA	94538334	NM_018556				20p13	Chromosome 20; NC_000020.10 (1609798..1638425; complement)	protein binding	cell adhesion///cell-cell signaling///intracellular signaling pathway///negative regulation of cell proliferation///positive regulation of T cell activation///positive regulation of cell proliferation///positive regulation of cell-cell adhesion	integral to membrane///membrane///plasma membrane	GO:0005515	GO:0007155///GO:0007267///GO:0023034///GO:0008285///GO:0050870///GO:0008284///GO:0022409	GO:0016021///GO:0016020///GO:0005886
1554343_a_at	signal transducing adaptor family member 1	STAP1	26228				Homo sapiens signal transducing adaptor family member 1; mRNA (cDNA clone MGC:23010 IMAGE:4851485); complete cds	15928989	BC014958				4q13.2	Chromosome 4; NC_000004.11 (68424446..68472616)	SH3/SH2 adaptor activity///protein binding	cellular membrane fusion///intracellular protein transport///signal transduction///transmembrane receptor protein tyrosine kinase signaling pathway	cytoplasm	GO:0005070///GO:0005515	GO:0006944///GO:0006886///GO:0007165///GO:0007169	GO:0005737
1555275_a_at	kelch-like 6 (Drosophila)	KLHL6	89857				Homo sapiens kelch-like 6 (Drosophila); mRNA (cDNA clone MGC:40562 IMAGE:5213743); complete cds	21619049	BC032348					Chromosome 3; NC_000003.11 (183205319..183273499; complement)	protein binding	B cell receptor signaling pathway///germinal center formation		GO:0005515	GO:0050853///GO:0002467
204674_at	lymphoid-restricted membrane protein	LRMP	4033				Homo sapiens lymphoid-restricted membrane protein (LRMP); mRNA	42789728	NM_006152				12p12.1	Chromosome 12; NC_000012.11 (25205241..25261269)		vesicle fusion///vesicle targeting	cytoplasm///endoplasmic reticulum///endoplasmic reticulum membrane///integral to membrane///integral to plasma membrane///membrane		GO:0006906///GO:0006903	GO:0005737///GO:0005783///GO:0005789///GO:0016021///GO:0005887///GO:0016020
209083_at	coronin; actin binding protein; 1A	CORO1A	11151				Human coronin-like protein (HCORO1) mRNA; complete cds	1002922	U34690				16p11.2	Chromosome 16; NC_000016.9 (30194926..30200397)	actin filament binding///cytoskeletal protein binding///phosphoinositide 3-kinase binding///protein C-terminus binding///protein binding///protein homodimerization activity	T cell homeostasis///actin cytoskeleton organization///actin filament organization///calcium ion transport///cell-substrate adhesion///cellular component movement///homeostasis of number of cells within a tissue///innate immune response///leukocyte chemotaxis///negative regulation of actin nucleation///phagocytosis///phagolysosome assembly///positive chemotaxis///positive regulation of T cell pro…	cell cortex///cortical actin cytoskeleton///cytoplasm///cytoplasmic vesicle///filamentous actin///immunological synapse///lamellipodium///NOT nucleus///phagocytic cup///phagocytic vesicle///phagocytic vesicle membrane///plasma membrane///protein complex	GO:0051015///GO:0008092///GO:0043548///GO:0008022///GO:0005515///GO:0042803	GO:0043029///GO:0030036///GO:0007015///GO:0006816///GO:0031589///GO:0006928///GO:0048873///GO:0045087///GO:0030595///GO:0051126///GO:0006909///GO:0001845///GO:0050918///GO:0042102///GO:0030335///GO:0030833///GO:0008360///GO:0034097///GO:0032796	GO:0005938///GO:0030864///GO:0005737///GO:0031410///GO:0031941///GO:0001772///GO:0030027///NOT GO:0005634///GO:0001891///GO:0045335///GO:0030670///GO:0005886///GO:0043234
209827_s_at	interleukin 16 (lymphocyte chemoattractant factor)	IL16	3603				Homo sapiens interleukin 16 (lymphocyte chemoattractant factor) (IL16); transcript variant 1; mRNA	289063392	NM_004513				15q26.3	Chromosome 15; NC_000015.9 (81489219..81605102)	cytokine activity///protein binding	chemotaxis///immune response///induction of positive chemotaxis///interspecies interaction between organisms///leukocyte chemotaxis///regulation of transcription	cytoplasm///extracellular region///extracellular space///intracellular///nucleus	GO:0005125///GO:0005515	GO:0006935///GO:0006955///GO:0050930///GO:0044419///GO:0030595///GO:0045449	GO:0005737///GO:0005576///GO:0005615///GO:0005622///GO:0005634
227791_at	solute carrier family 9 (sodium/hydrogen exchanger); member 9	SLC9A9	285195				hu51a11.x1 NCI_CGAP_Brn41 Homo sapiens cDNA clone IMAGE:3173564 3-; mRNA sequence	8909986	BE222668				3q24	Chromosome 3; NC_000003.11 (142984064..143567346; complement)	antiporter activity///sodium:hydrogen antiporter activity///solute:hydrogen antiporter activity	cation transport///regulation of pH///sodium ion transport///transmembrane transport	integral to membrane///late endosome membrane///membrane///recycling endosome	GO:0015297///GO:0015385///GO:0015299	GO:0006812///GO:0006885///GO:0006814///GO:0055085	GO:0016021///GO:0031902///GO:0016020///GO:0055037
35974_at	lymphoid-restricted membrane protein	LRMP	4033				Human lymphoid-restricted membrane protein (Jaw1) mRNA; complete cds	505685	U10485				12p12.1	Chromosome 12; NC_000012.11 (25205241..25261269)		vesicle fusion///vesicle targeting	cytoplasm///endoplasmic reticulum///endoplasmic reticulum membrane///integral to membrane///integral to plasma membrane///membrane		GO:0006906///GO:0006903	GO:0005737///GO:0005783///GO:0005789///GO:0016021///GO:0005887///GO:0016020
210448_s_at	purinergic receptor P2X; ligand-gated ion channel; 5	P2RX5	5026				Human ionotropic ATP receptor P2X5b mRNA; complete cds	1552523	U49396				17p13.3	Chromosome 17; NC_000017.10 (3576521..3599583; complement)	ATP binding///extracellular ATP-gated cation channel activity///ion channel activity///purinergic nucleotide receptor activity///transmembrane receptor activity	ion transport///nervous system development///positive regulation of calcium ion transport into cytosol///positive regulation of calcium-mediated signaling///signal transduction///transport	integral to plasma membrane///membrane	GO:0005524///GO:0004931///GO:0005216///GO:0001614///GO:0004888	GO:0006811///GO:0007399///GO:0010524///GO:0050850///GO:0007165///GO:0006810	GO:0005887///GO:0016020
206398_s_at	CD19 molecule	CD19	930				Homo sapiens CD19 molecule (CD19); transcript variant 2; mRNA	296010919	NM_001770				16p11.2	Chromosome 16; NC_000016.9 (28943260..28950663)	protein binding///receptor signaling protein activity	B cell receptor signaling pathway///cell surface receptor linked signaling pathway///cellular defense response	external side of plasma membrane///integral to plasma membrane///plasma membrane	GO:0005515///GO:0005057	GO:0050853///GO:0007166///GO:0006968	GO:0009897///GO:0005887///GO:0005886
214054_at	docking protein 2; 56kDa	DOK2	9046				wj37g10.x1 NCI_CGAP_Lu19 Homo sapiens cDNA clone IMAGE:2405058 3- similar to TR:O60496 O60496 DOCKING PROTEIN. ;; mRNA sequence	5449600	AI828929				8p21.3	Chromosome 8; NC_000008.10 (21766384..21771205; complement)	identical protein binding///insulin receptor binding///protein binding///transmembrane receptor protein tyrosine kinase docking protein activity	Ras protein signal transduction///cell surface receptor linked signaling pathway///signal transduction///transmembrane receptor protein tyrosine kinase signaling pathway		GO:0042802///GO:0005158///GO:0005515///GO:0005069	GO:0007265///GO:0007166///GO:0007165///GO:0007169
201548_s_at	lysine (K)-specific demethylase 5B	KDM5B	10765				za51e06.r1 Soares fetal liver spleen 1NFLS Homo sapiens cDNA clone IMAGE:296098 5-; mRNA sequence	1274571	W02593				1q32.1	Chromosome 1; NC_000001.10 (202696532..202777549; complement)	DNA binding///histone demethylase activity (H3-dimethyl-K4 specific)///histone demethylase activity (H3-trimethyl-K4 specific)///metal ion binding///oxidoreductase activity///oxidoreductase activity; acting on single donors with incorporation of molecular oxygen; incorporation of two atoms of oxygen///protein binding///transcription corepressor activity///transcription factor activity///zinc ion …	chromatin modification///histone H3-K4 demethylation///negative regulation of transcription; DNA-dependent///oxidation reduction///regulation of transcription	intracellular///nucleus	GO:0003677///GO:0034648///GO:0034647///GO:0046872///GO:0016491///GO:0016702///GO:0005515///GO:0003714///GO:0003700///GO:0008270	GO:0016568///GO:0034720///GO:0045892///GO:0055114///GO:0045449	GO:0005622///GO:0005634
219885_at	schlafen family member 12	SLFN12	55106				Homo sapiens schlafen family member 12 (SLFN12); mRNA	157388954	NM_018042				17q12	Chromosome 17; NC_000017.10 (33738079..33759543; complement)	ATP binding			GO:0005524
220040_x_at	zinc finger; C4H2 domain containing	ZC4H2	55906				Homo sapiens zinc finger; C4H2 domain containing (ZC4H2); transcript variant 1; mRNA	295842333	NM_018684				Xq11.2	Chromosome X; NC_000023.10 (64136261..64196336; complement)	metal ion binding///protein binding			GO:0046872///GO:0005515
220122_at	multiple C2 domains; transmembrane 1	MCTP1	79772				Homo sapiens multiple C2 domains; transmembrane 1 (MCTP1); transcript variant L; mRNA	205361108	NM_024717				5q15	Chromosome 5; NC_000005.9 (94042284..94620279; complement)	calcium ion binding///NOT calcium-dependent phospholipid binding	calcium-mediated signaling	integral to membrane///membrane///membrane fraction	GO:0005509///NOT GO:0005544	GO:0019722	GO:0016021///GO:0016020///GO:0005624
225881_at	solute carrier family 35; member B4	SLC35B4	84912				AL513639 Homo sapiens NEUROBLASTOMA Homo sapiens cDNA clone XCL0BB001ZF12 3-PRIME; mRNA sequence	45650614	AL513639				7q33	Chromosome 7; NC_000007.13 (133974089..134001827; complement)	UDP-N-acetylglucosamine transmembrane transporter activity///UDP-xylose transmembrane transporter activity///nucleotide-sugar transmembrane transporter activity	UDP-N-acetylglucosamine transport///UDP-xylose transport///transmembrane transport	Golgi apparatus///Golgi membrane///integral to membrane///membrane	GO:0005462///GO:0005464///GO:0005338	GO:0015788///GO:0015790///GO:0055085	GO:0005794///GO:0000139///GO:0016021///GO:0016020
243672_at	sal-like 3 (Drosophila)	SALL3	27164				yg01d04.s1 Soares infant brain 1NIB Homo sapiens cDNA clone IMAGE:31122 3-; mRNA sequence	825294	R42361				18q23	Chromosome 18; NC_000018.9 (76740275..76758194)	DNA binding///metal ion binding///zinc ion binding	olfactory bulb interneuron development///regulation of transcription	cytoplasm///intracellular///nucleus	GO:0003677///GO:0046872///GO:0008270	GO:0021891///GO:0045449	GO:0005737///GO:0005622///GO:0005634
