# Supplementary material for: Reconstruction of an Integrated Genome-Scale Co-Expression Network Reveals Key Modules Involved in Lung Adenocarcinoma
Source: PLoS One. 2013 Jul 11;8(7):e67552. doi: 10.1371/journal.pone.0067552 (PMC3708931; doi:10.1371/journal.pone.0067552)
Supplement: Table S5 — Full data for 23 key modules in lung adenocarcinoma. (ZIP) [file pone.0067552.s005.zip › supplementary 5/module 14.csv]

ID	Gene title	Gene symbol	Gene ID	UniGene title	UniGene symbol	UniGene ID	Nucleotide Title	GI	GenBank Accession	Platform_CLONEID	Platform_ORF	Platform_SPOTID	Chromosome location	Chromosome annotation	GO:Function	GO:Process	GO:Component	GO:Function ID	GO:Process ID	GO:Component ID
203415_at	programmed cell death 6	PDCD6	10016				Homo sapiens programmed cell death 6 (PDCD6); mRNA	115430206	NM_013232				5p15.33	Chromosome 5; NC_000005.9 (271736..315089)	calcium ion binding///calcium-dependent protein binding///molecular adaptor activity///protein binding///protein dimerization activity	activation of caspase activity///induction of apoptosis by extracellular signals///response to calcium ion	endoplasmic reticulum///endoplasmic reticulum membrane///membrane///microsome///nuclear membrane///nucleus///soluble fraction	GO:0005509///GO:0048306///GO:0060090///GO:0005515///GO:0046983	GO:0006919///GO:0008624///GO:0051592	GO:0005783///GO:0005789///GO:0016020///GO:0005792///GO:0031965///GO:0005634///GO:0005625
212630_at	exocyst complex component 3	EXOC3	11336				Homo sapiens clone 24666 sec6 homolog mRNA; partial cds	3005726	AF055006				5p15.33	Chromosome 5; NC_000005.9 (443334..467411)		exocytosis///protein transport			GO:0006887///GO:0015031
229564_at				Transcribed locus		Hs.652399	7h61h11.x1 NCI_CGAP_Co16 Homo sapiens cDNA clone IMAGE:3320517 3- similar to TR:Q9QX41 Q9QX41 RANBPM PROTEIN ;; mRNA sequence	10821490	BF062580
217803_at	golgi phosphoprotein 3 (coat-protein)	GOLPH3	64083				Homo sapiens golgi phosphoprotein 3 (coat-protein) (GOLPH3); mRNA	29550859	NM_022130				5p13.3	Chromosome 5; NC_000005.9 (32124824..32174425; complement)	protein binding	cell proliferation///positive regulation of TOR signaling cascade///regulation of mitochondrion organization	Golgi apparatus///Golgi cisterna membrane///cytoplasm///cytosol///endosome///mitochondrial intermembrane space///mitochondrion///plasma membrane///trans-Golgi network	GO:0005515	GO:0008283///GO:0032008///GO:0010821	GO:0005794///GO:0032580///GO:0005737///GO:0005829///GO:0005768///GO:0005758///GO:0005739///GO:0005886///GO:0005802
219200_at	FAST kinase domains 3	FASTKD3	79072				Homo sapiens FAST kinase domains 3 (FASTKD3); mRNA	40068496	NM_024091				5p15.3-p15.2	Chromosome 5; NC_000005.9 (7859272..7869115; complement)	ATP binding///protein kinase activity	apoptosis		GO:0005524///GO:0004672	GO:0006915
226946_at	chromosome 5 open reading frame 33	C5orf33	133686				tj35h08.x1 NCI_CGAP_Pan1 Homo sapiens cDNA clone IMAGE:2143551 3-; mRNA sequence	4308715	AI453203				5p13.2	Chromosome 5; NC_000005.9 (36192694..36242258; complement)	NAD+ kinase activity	metabolic process	mitochondrion	GO:0003951	GO:0008152	GO:0005739
207108_s_at	Nipped-B homolog (Drosophila)	NIPBL	25836				Homo sapiens Nipped-B homolog (Drosophila) (NIPBL); transcript variant B; mRNA	189163520	NM_015384				5p13.2	Chromosome 5; NC_000005.9 (36876861..37065921)	chromo shadow domain binding///histone deacetylase binding///protein C-terminus binding///protein N-terminus binding///protein binding///transcription repressor activity	arm morphogenesis///brain development///cell cycle///cellular protein localization///cellular response to X-ray///cognition///developmental growth///ear morphogenesis///embryonic arm morphogenesis///embryonic digestive tract morphogenesis///embryonic viscerocranium morphogenesis///external genitalia morphogenesis///eye morphogenesis///face morphogenesis///fat cell differentiation///gall bladder d…	cohesin loading complex///nucleus	GO:0070087///GO:0042826///GO:0008022///GO:0047485///GO:0005515///GO:0016564	GO:0035140///GO:0007420///GO:0007049///GO:0034613///GO:0071481///GO:0050890///GO:0048589///GO:0042471///GO:0035117///GO:0048557///GO:0048703///GO:0035261///GO:0048592///GO:0060325///GO:0045444///GO:0061010///GO:0003007///GO:0034088///GO:0001656///GO:0007064///GO:0010553///GO:0003151///GO:0031065///GO:0040018///GO:0045778///GO:0048638///GO:0045995///GO:0042634///GO:0006974///GO:0007605///GO:0061038	GO:0032116///GO:0005634
203606_at	NADH dehydrogenase (ubiquinone) Fe-S protein 6; 13kDa (NADH-coenzyme Q reductase)	NDUFS6	4726				Homo sapiens NADH dehydrogenase (ubiquinone) Fe-S protein 6; 13kDa (NADH-coenzyme Q reductase) (NDUFS6); nuclear gene encoding mitochondrial protein; mRNA	261245052	NM_004553				5p15.33	Chromosome 5; NC_000005.9 (1801509..1816165)	NADH dehydrogenase (ubiquinone) activity///electron carrier activity	electron transport chain///mitochondrial electron transport; NADH to ubiquinone///transport	membrane///mitochondrial inner membrane///mitochondrial respiratory chain complex I///mitochondrial respiratory chain complex I///mitochondrion///respiratory chain	GO:0008137///GO:0009055	GO:0022900///GO:0006120///GO:0006810	GO:0016020///GO:0005743///GO:0005747///GO:0005747///GO:0005739///GO:0070469
204460_s_at	RAD1 homolog (S. pombe)	RAD1	5810				Homo sapiens Rad1-like DNA damage checkpoint protein (RAD1) mRNA; complete cds	3309650	AF074717				5p13.2	Chromosome 5; NC_000005.9 (34905365..34915780; complement)	3'-5' exonuclease activity///damaged DNA binding///exodeoxyribonuclease III activity///hydrolase activity///protein binding	DNA damage checkpoint///DNA repair///DNA replication///cell cycle checkpoint///meiotic prophase I///response to DNA damage stimulus	nucleus	GO:0008408///GO:0003684///GO:0008853///GO:0016787///GO:0005515	GO:0000077///GO:0006281///GO:0006260///GO:0000075///GO:0007128///GO:0006974	GO:0005634
232893_at	LMBR1 domain containing 2	LMBRD2	92255				Homo sapiens mRNA; cDNA DKFZp434H2226 (from clone DKFZp434H2226); partial cds	6807892	AL137370				5p13.2	Chromosome 5; NC_000005.9 (36103414..36152015; complement)			integral to membrane///membrane			GO:0016021///GO:0016020
209629_s_at	nuclear transport factor 2-like export factor 2	NXT2	55916				Homo sapiens DC9 (DC9) mRNA; complete cds	9295187	AF201942				Xq23	Chromosome X; NC_000023.10 (108779010..108787913)	protein binding	mRNA transport///protein transport	cytoplasm///intracellular///nucleus	GO:0005515	GO:0051028///GO:0015031	GO:0005737///GO:0005622///GO:0005634
211703_s_at	TM2 domain containing 1	TM2D1	83941				Homo sapiens beta-amyloid binding protein precursor (BBP) mRNA; complete cds	13625458	AF353990				1p31.3	Chromosome 1; NC_000001.10 (62146719..62191095; complement)	G-protein coupled receptor activity///beta-amyloid binding	apoptosis///induction of apoptosis by extracellular signals	integral to plasma membrane///membrane	GO:0004930///GO:0001540	GO:0006915///GO:0008624	GO:0005887///GO:0016020
218303_x_at	lysine-rich coiled-coil 1	KRCC1	51315				Homo sapiens lysine-rich coiled-coil 1 (KRCC1); mRNA	7706155	NM_016618				2p11.2	Chromosome 2; NC_000002.11 (88326724..88355248; complement)
227331_at	zinc finger protein 740	ZNF740	283337				7j66g10.x1 Soares_NSF_F8_9W_OT_PA_P_S1 Homo sapiens cDNA clone IMAGE:3391458 3-; mRNA sequence	10984214	BF114738				12q13.13	Chromosome 12; NC_000012.11 (53574535..53584654)	metal ion binding///nucleic acid binding///protein binding///zinc ion binding	regulation of transcription	intracellular///nucleus	GO:0046872///GO:0003676///GO:0005515///GO:0008270	GO:0045449	GO:0005622///GO:0005634
229983_at	tigger transposable element derived 2	TIGD2	166815				tp13b02.x1 NCI_CGAP_Gas4 Homo sapiens cDNA clone IMAGE:2187627 3-; mRNA sequence	4619279	AI610112				4q22.1	Chromosome 4; NC_000004.11 (90033968..90036052)	DNA binding	regulation of transcription	chromosome; centromeric region///nucleus	GO:0003677	GO:0045449	GO:0000775///GO:0005634
