# Supplementary material for: Reconstruction of an Integrated Genome-Scale Co-Expression Network Reveals Key Modules Involved in Lung Adenocarcinoma
Source: PLoS One. 2013 Jul 11;8(7):e67552. doi: 10.1371/journal.pone.0067552 (PMC3708931; doi:10.1371/journal.pone.0067552)
Supplement: Table S5 — Full data for 23 key modules in lung adenocarcinoma. (ZIP) [file pone.0067552.s005.zip › supplementary 5/module 15.csv]

ID	Gene title	Gene symbol	Gene ID	UniGene title	UniGene symbol	UniGene ID	Nucleotide Title	GI	GenBank Accession	Platform_CLONEID	Platform_ORF	Platform_SPOTID	Chromosome location	Chromosome annotation	GO:Function	GO:Process	GO:Component	GO:Function ID	GO:Process ID	GO:Component ID
215983_s_at	UBX domain protein 8	UBXN8	7993				Homo sapiens Rep-8 mRNA; partial cds	1913786	D83768				8p12-p11.2	Chromosome 8; NC_000008.10 (30601690..30624522)		single fertilization			GO:0007338
1556732_at	echinoderm microtubule associated protein like 4	EML4	27436				Homo sapiens cDNA clone IMAGE:5269868	24658184	BC039354				2p22-p21	Chromosome 2; NC_000002.11 (42396490..42559688)	molecular_function///protein binding	microtubule-based process///mitosis	cytoplasm///microtubule	GO:0003674///GO:0005515	GO:0007017///GO:0007067	GO:0005737///GO:0005874
202680_at	general transcription factor IIE; polypeptide 2; beta 34kDa	GTF2E2	2961				Homo sapiens general transcription factor IIE; polypeptide 2; beta 34kDa (GTF2E2); mRNA	115511050	NM_002095				8p21-p12	Chromosome 8; NC_000008.10 (30436031..30515738; complement)	DNA binding///RNA polymerase II transcription factor activity///protein binding	RNA elongation from RNA polymerase II promoter///regulation of transcription///transcription initiation from RNA polymerase II promoter	nucleoplasm///nucleus///transcription factor TFIIE complex	GO:0003677///GO:0003702///GO:0005515	GO:0006368///GO:0045449///GO:0006367	GO:0005654///GO:0005634///GO:0005673
203261_at	dynactin 6	DCTN6	10671				Homo sapiens dynactin 6 (DCTN6); mRNA	18426895	NM_006571				8p12-p11	Chromosome 8; NC_000008.10 (30013813..30041060)	transferase activity		cytoplasm///cytoskeleton	GO:0016740		GO:0005737///GO:0005856
205667_at	Werner syndrome; RecQ helicase-like	WRN	7486				Homo sapiens Werner syndrome; RecQ helicase-like (WRN); mRNA	182507163	NM_000553				8p12-p11.2	Chromosome 8; NC_000008.10 (30890778..31031277)	3'-5' DNA helicase activity///3'-5' exonuclease activity///ATP binding///ATP-dependent 3'-5' DNA helicase activity///ATP-dependent DNA helicase activity///ATPase activity///DNA binding///DNA helicase activity///DNA helicase activity///G-quadruplex DNA binding///Y-form DNA binding///bubble DNA binding///exonuclease activity///four-way junction helicase activity///helicase activity///nucleotide bin…	DNA recombination///DNA replication///DNA synthesis involved in DNA repair///aging///base-excision repair///cell aging///multicellular organismal aging///nucleobase; nucleoside; nucleotide and nucleic acid metabolic process///positive regulation of hydrolase activity///regulation of apoptosis///regulation of growth rate///replication fork processing///replication fork processing///replicative cel…	colocalizes_with MutLalpha complex///centrosome///intracellular///nucleolus///nucleoplasm///nucleus	GO:0043138///GO:0008408///GO:0005524///GO:0043140///GO:0004003///GO:0016887///GO:0003677///GO:0003678///GO:0003678///GO:0051880///GO:0000403///GO:0000405///GO:0004527///GO:0009378///GO:0004386///GO:0000166///GO:0005515///GO:0032403///GO:0042803	GO:0006310///GO:0006260///GO:0000731///GO:0007568///GO:0006284///GO:0007569///GO:0010259///GO:0006139///GO:0051345///GO:0042981///GO:0040009///GO:0031297///GO:0031297///GO:0001302///GO:0006974///GO:0010225///GO:0006979///GO:0000723	colocalizes_with GO:0032389///GO:0005813///GO:0005622///GO:0005730///GO:0005654///GO:0005634
211686_s_at	MAK16 homolog (S. cerevisiae)	MAK16	84549				Homo sapiens RNA binding protein mRNA; complete cds	13625185	AF251062				8p12	Chromosome 8; NC_000008.10 (33342685..33358778)			nucleolus///nucleus			GO:0005730///GO:0005634
225378_at	vacuolar protein sorting 37 homolog A (S. cerevisiae)	VPS37A	137492				wk18c01.x1 NCI_CGAP_Lym12 Homo sapiens cDNA clone IMAGE:2412672 3-; mRNA sequence	5530533	AI866426				8p22	Chromosome 8; NC_000008.10 (17104401..17155533)		protein transport	endosome///late endosome membrane///membrane///nucleus		GO:0015031	GO:0005768///GO:0031902///GO:0016020///GO:0005634
227192_at	proline-rich transmembrane protein 2	PRRT2	112476				7j59f11.x1 Soares_NSF_F8_9W_OT_PA_P_S1 Homo sapiens cDNA clone IMAGE:3390765 3-; mRNA sequence	10819617	BF060707				16p11.2	Chromosome 16; NC_000016.9 (29823409..29827202)		response to biotic stimulus	integral to membrane///membrane		GO:0009607	GO:0016021///GO:0016020
233940_at				CDNA FLJ12739 fis; clone NT2RP2000498		Hs.658698	Homo sapiens cDNA FLJ12739 fis; clone NT2RP2000498	10434412	AK022801
1558210_at	v-src sarcoma (Schmidt-Ruppin A-2) viral oncogene homolog (avian)	SRC	6714				602741695F1 NIH_MGC_49 Homo sapiens cDNA clone IMAGE:4871614 5-; mRNA sequence	14078355	BG767702				20q12-q13	Chromosome 20; NC_000020.10 (35973088..36033821)	ATP binding///SH2 domain binding///SH3/SH2 adaptor activity///integrin binding///kinase activity///non-membrane spanning protein tyrosine kinase activity///nucleotide binding///protein binding///protein kinase activity///protein tyrosine kinase activity///transferase activity	Ras protein signal transduction///interspecies interaction between organisms///intracellular protein kinase cascade///positive regulation of integrin activation///protein amino acid phosphorylation///regulation of bone resorption///regulation of vascular permeability///response to interleukin-1///signal complex assembly///signal transduction	caveola///cytosol///plasma membrane	GO:0005524///GO:0042169///GO:0005070///GO:0005178///GO:0016301///GO:0004715///GO:0000166///GO:0005515///GO:0004672///GO:0004713///GO:0016740	GO:0007265///GO:0044419///GO:0007243///GO:0033625///GO:0006468///GO:0045124///GO:0043114///GO:0070555///GO:0007172///GO:0007165	GO:0005901///GO:0005829///GO:0005886
202010_s_at	zinc finger protein 410	ZNF410	57862				Homo sapiens zinc finger protein 410 (ZNF410); mRNA	10863994	NM_021188				14q24.3	Chromosome 14; NC_000014.8 (74353586..74398803)	DNA binding///metal ion binding///zinc ion binding	regulation of transcription	intracellular///nucleus	GO:0003677///GO:0046872///GO:0008270	GO:0045449	GO:0005622///GO:0005634
243208_x_at	actin-like 9	ACTL9	284382				ov96d09.x1 Soares_testis_NHT Homo sapiens cDNA clone IMAGE:1645169 3- similar to SW:ACT_CHLRE P53498 ACTIN. ;; mRNA sequence	3245536	AI028227				19p13.2	Chromosome 19; NC_000019.9 (8807751..8809172; complement)	protein binding		cytoplasm///cytoskeleton	GO:0005515		GO:0005737///GO:0005856
