# Supplementary material for: Reconstruction of an Integrated Genome-Scale Co-Expression Network Reveals Key Modules Involved in Lung Adenocarcinoma
Source: PLoS One. 2013 Jul 11;8(7):e67552. doi: 10.1371/journal.pone.0067552 (PMC3708931; doi:10.1371/journal.pone.0067552)
Supplement: Table S5 — Full data for 23 key modules in lung adenocarcinoma. (ZIP) [file pone.0067552.s005.zip › supplementary 5/module 17.csv]

ID	Gene title	Gene symbol	Gene ID	UniGene title	UniGene symbol	UniGene ID	Nucleotide Title	GI	GenBank Accession	Platform_CLONEID	Platform_ORF	Platform_SPOTID	Chromosome location	Chromosome annotation	GO:Function	GO:Process	GO:Component	GO:Function ID	GO:Process ID	GO:Component ID
203415_at	programmed cell death 6	PDCD6	10016				Homo sapiens programmed cell death 6 (PDCD6); mRNA	115430206	NM_013232				5p15.33	Chromosome 5; NC_000005.9 (271736..315089)	calcium ion binding///calcium-dependent protein binding///molecular adaptor activity///protein binding///protein dimerization activity	activation of caspase activity///induction of apoptosis by extracellular signals///response to calcium ion	endoplasmic reticulum///endoplasmic reticulum membrane///membrane///microsome///nuclear membrane///nucleus///soluble fraction	GO:0005509///GO:0048306///GO:0060090///GO:0005515///GO:0046983	GO:0006919///GO:0008624///GO:0051592	GO:0005783///GO:0005789///GO:0016020///GO:0005792///GO:0031965///GO:0005634///GO:0005625
208696_at	chaperonin containing TCP1; subunit 5 (epsilon)	CCT5	22948				Homo sapiens PNAS-102 mRNA; complete cds	10834761	AF275798				5p15.2	Chromosome 5; NC_000005.9 (10250282..10266501)	ATP binding///nucleotide binding///protein binding///unfolded protein binding	protein folding///response to virus	chaperonin-containing T-complex///cytoplasm///cytoskeleton///cytosol///microtubule organizing center///nucleolus///nucleus	GO:0005524///GO:0000166///GO:0005515///GO:0051082	GO:0006457///GO:0009615	GO:0005832///GO:0005737///GO:0005856///GO:0005829///GO:0005815///GO:0005730///GO:0005634
212630_at	exocyst complex component 3	EXOC3	11336				Homo sapiens clone 24666 sec6 homolog mRNA; partial cds	3005726	AF055006				5p15.33	Chromosome 5; NC_000005.9 (443334..467411)		exocytosis///protein transport			GO:0006887///GO:0015031
223076_s_at	NOP2/Sun domain family; member 2	NSUN2	54888				Homo sapiens NOL1/NOP2/Sun domain family; member 2; mRNA (cDNA clone IMAGE:3505076); partial cds	33875910	BC001041				5p15.31	Chromosome 5; NC_000005.9 (6599352..6633157; complement)	methyltransferase activity///tRNA (cytosine-5-)-methyltransferase activity///tRNA binding///transferase activity	tRNA methylation///tRNA processing	cytoplasm///nucleolus///nucleus	GO:0008168///GO:0016428///GO:0000049///GO:0016740	GO:0030488///GO:0008033	GO:0005737///GO:0005730///GO:0005634
219200_at	FAST kinase domains 3	FASTKD3	79072				Homo sapiens FAST kinase domains 3 (FASTKD3); mRNA	40068496	NM_024091				5p15.3-p15.2	Chromosome 5; NC_000005.9 (7859272..7869115; complement)	ATP binding///protein kinase activity	apoptosis		GO:0005524///GO:0004672	GO:0006915
207108_s_at	Nipped-B homolog (Drosophila)	NIPBL	25836				Homo sapiens Nipped-B homolog (Drosophila) (NIPBL); transcript variant B; mRNA	189163520	NM_015384				5p13.2	Chromosome 5; NC_000005.9 (36876861..37065921)	chromo shadow domain binding///histone deacetylase binding///protein C-terminus binding///protein N-terminus binding///protein binding///transcription repressor activity	arm morphogenesis///brain development///cell cycle///cellular protein localization///cellular response to X-ray///cognition///developmental growth///ear morphogenesis///embryonic arm morphogenesis///embryonic digestive tract morphogenesis///embryonic viscerocranium morphogenesis///external genitalia morphogenesis///eye morphogenesis///face morphogenesis///fat cell differentiation///gall bladder d…	cohesin loading complex///nucleus	GO:0070087///GO:0042826///GO:0008022///GO:0047485///GO:0005515///GO:0016564	GO:0035140///GO:0007420///GO:0007049///GO:0034613///GO:0071481///GO:0050890///GO:0048589///GO:0042471///GO:0035117///GO:0048557///GO:0048703///GO:0035261///GO:0048592///GO:0060325///GO:0045444///GO:0061010///GO:0003007///GO:0034088///GO:0001656///GO:0007064///GO:0010553///GO:0003151///GO:0031065///GO:0040018///GO:0045778///GO:0048638///GO:0045995///GO:0042634///GO:0006974///GO:0007605///GO:0061038	GO:0032116///GO:0005634
203606_at	NADH dehydrogenase (ubiquinone) Fe-S protein 6; 13kDa (NADH-coenzyme Q reductase)	NDUFS6	4726				Homo sapiens NADH dehydrogenase (ubiquinone) Fe-S protein 6; 13kDa (NADH-coenzyme Q reductase) (NDUFS6); nuclear gene encoding mitochondrial protein; mRNA	261245052	NM_004553				5p15.33	Chromosome 5; NC_000005.9 (1801509..1816165)	NADH dehydrogenase (ubiquinone) activity///electron carrier activity	electron transport chain///mitochondrial electron transport; NADH to ubiquinone///transport	membrane///mitochondrial inner membrane///mitochondrial respiratory chain complex I///mitochondrial respiratory chain complex I///mitochondrion///respiratory chain	GO:0008137///GO:0009055	GO:0022900///GO:0006120///GO:0006810	GO:0016020///GO:0005743///GO:0005747///GO:0005747///GO:0005739///GO:0070469
204460_s_at	RAD1 homolog (S. pombe)	RAD1	5810				Homo sapiens Rad1-like DNA damage checkpoint protein (RAD1) mRNA; complete cds	3309650	AF074717				5p13.2	Chromosome 5; NC_000005.9 (34905365..34915780; complement)	3'-5' exonuclease activity///damaged DNA binding///exodeoxyribonuclease III activity///hydrolase activity///protein binding	DNA damage checkpoint///DNA repair///DNA replication///cell cycle checkpoint///meiotic prophase I///response to DNA damage stimulus	nucleus	GO:0008408///GO:0003684///GO:0008853///GO:0016787///GO:0005515	GO:0000077///GO:0006281///GO:0006260///GO:0000075///GO:0007128///GO:0006974	GO:0005634
209654_at	KIAA0947	KIAA0947	23379				Homo sapiens KIAA0947 protein; mRNA (cDNA clone IMAGE:3605145); partial cds	38197037	BC004902				5p15.32	Chromosome 5; NC_000005.9 (5422807..5490338)
219531_at	centrosomal protein 72kDa	CEP72	55722				Homo sapiens centrosomal protein 72kDa (CEP72); mRNA	109148536	NM_018140				5p15.33	Chromosome 5; NC_000005.9 (612405..653668)	identical protein binding///protein binding	gamma-tubulin complex localization///spindle organization	centrosome///cytoplasm///cytoskeleton///cytosol	GO:0042802///GO:0005515	GO:0033566///GO:0007051	GO:0005813///GO:0005737///GO:0005856///GO:0005829
203100_s_at	chromodomain protein; Y-like	CDYL	9425				Homo sapiens chromodomain protein; Y-like (CDYL); transcript variant 1; mRNA	221307493	NM_004824				6p25.1	Chromosome 6; NC_000006.11 (4706393..4955778)	acyltransferase activity///chromatin binding///histone acetyltransferase activity///transferase activity	chromatin assembly or disassembly///metabolic process///regulation of transcription///spermatogenesis	chromatin///nucleus	GO:0008415///GO:0003682///GO:0004402///GO:0016740	GO:0006333///GO:0008152///GO:0045449///GO:0007283	GO:0000785///GO:0005634
222096_x_at				Transcribed locus; strongly similar to XP_001141904.1 PREDICTED: hypothetica...		Hs.446361	7k05d12.x1 NCI_CGAP_GC6 Homo sapiens cDNA clone IMAGE:3443398 3-; mRNA sequence	10810358	BF056462
203730_s_at	zinc finger with KRAB and SCAN domains 5	ZKSCAN5	23660				7l80d06.x1 Soares_NSF_F8_9W_OT_PA_P_S1 Homo sapiens cDNA clone IMAGE:3527842 3- similar to TR:Q9Y2L8 Q9Y2L8 KIAA1015 PROTEIN. ;; mRNA sequence	11085491	BF196931				7q22	Chromosome 7; NC_000007.13 (99102273..99131445)	metal ion binding///transcription factor activity///zinc ion binding	regulation of transcription; DNA-dependent	intracellular///nucleus	GO:0046872///GO:0003700///GO:0008270	GO:0006355	GO:0005622///GO:0005634
212159_x_at	adaptor-related protein complex 2; alpha 2 subunit	AP2A2	161				qd92c05.x1 Soares_testis_NHT Homo sapiens cDNA clone IMAGE:1736936 3- similar to SW:ADAC_RAT P18484 ALPHA-ADAPTIN ;; mRNA sequence	3593794	AI125280				11p15.5	Chromosome 11; NC_000011.9 (925841..1012240)	lipid binding///molecular_function///protein binding///protein transporter activity	endocytosis///intracellular protein transport///regulation of defense response to virus by virus	AP-2 adaptor complex///coated pit///cytosol///endocytic vesicle membrane///membrane coat///plasma membrane	GO:0008289///GO:0003674///GO:0005515///GO:0008565	GO:0006897///GO:0006886///GO:0050690	GO:0030122///GO:0005905///GO:0005829///GO:0030666///GO:0030117///GO:0005886
