# Supplementary material for: Reconstruction of an Integrated Genome-Scale Co-Expression Network Reveals Key Modules Involved in Lung Adenocarcinoma
Source: PLoS One. 2013 Jul 11;8(7):e67552. doi: 10.1371/journal.pone.0067552 (PMC3708931; doi:10.1371/journal.pone.0067552)
Supplement: Table S5 — Full data for 23 key modules in lung adenocarcinoma. (ZIP) [file pone.0067552.s005.zip › supplementary 5/module 18.csv]

ID	Gene title	Gene symbol	Gene ID	UniGene title	UniGene symbol	UniGene ID	Nucleotide Title	GI	GenBank Accession	Platform_CLONEID	Platform_ORF	Platform_SPOTID	Chromosome location	Chromosome annotation	GO:Function	GO:Process	GO:Component	GO:Function ID	GO:Process ID	GO:Component ID
200892_s_at	transformer 2 beta homolog (Drosophila)	TRA2B	6434				Homo sapiens transformer 2 beta homolog (Drosophila); mRNA (cDNA clone MGC:8454 IMAGE:2821443); complete cds	33875459	BC000451				3q26.2-q27	Chromosome 3; NC_000003.11 (185632356..185655924; complement)	RNA binding///nucleotide binding///protein binding	RNA splicing; via transesterification reactions///nuclear mRNA splicing; via spliceosome	nucleus	GO:0003723///GO:0000166///GO:0005515	GO:0000375///GO:0000398	GO:0005634
1552291_at	phosphatidylinositol glycan anchor biosynthesis; class X	PIGX	54965				Homo sapiens phosphatidylinositol glycan anchor biosynthesis; class X (PIGX); transcript variant 2; mRNA	261490705	NM_017861				3q29	Chromosome 3; NC_000003.11 (196439246..196462878)		preassembly of GPI anchor in ER membrane	endoplasmic reticulum///endoplasmic reticulum membrane///integral to membrane///membrane		GO:0016254	GO:0005783///GO:0005789///GO:0016021///GO:0016020
1555501_s_at	arginine/serine-rich coiled-coil 1	RSRC1	51319				Homo sapiens arginine/serine-rich coiled-coil 1; mRNA (cDNA clone MGC:13367 IMAGE:4249317); complete cds	14714461	BC010357				3q25.32	Chromosome 3; NC_000003.11 (157827892..158262582)	protein binding	RNA splicing///alternative nuclear mRNA splicing; via spliceosome///nucleocytoplasmic transport///protein amino acid phosphorylation///response to antibiotic	nuclear speck///nucleus	GO:0005515	GO:0008380///GO:0000380///GO:0006913///GO:0006468///GO:0046677	GO:0016607///GO:0005634
1558050_at	eukaryotic translation initiation factor 2B; subunit 5 epsilon; 82kDa	EIF2B5	8893				602282346F1 NIH_MGC_86 Homo sapiens cDNA clone IMAGE:4370050 5-; mRNA sequence	12606118	BG112612				3q27.1	Chromosome 3; NC_000003.11 (183852810..183863099)	contributes_to guanyl-nucleotide exchange factor activity///guanyl-nucleotide exchange factor activity///guanyl-nucleotide exchange factor activity///protein binding///transferase activity///contributes_to translation initiation factor activity///translation initiation factor activity///translation initiation factor binding	astrocyte development///astrocyte differentiation///cellular response to stimulus///myelination///negative regulation of translational initiation in response to stress///oligodendrocyte development///ovarian follicle development///positive regulation of translational initiation///regulation of translation///response to glucose stimulus///response to heat///response to heat///response to heat///re…	cytoplasm///eukaryotic translation initiation factor 2B complex///nucleus	contributes_to GO:0005085///GO:0005085///GO:0005085///GO:0005515///GO:0016740///contributes_to GO:0003743///GO:0003743///GO:0031369	GO:0014002///GO:0048708///GO:0051716///GO:0042552///GO:0032057///GO:0014003///GO:0001541///GO:0045948///GO:0006417///GO:0009749///GO:0009408///GO:0009408///GO:0009408///GO:0043434///GO:0006950///GO:0006413	GO:0005737///GO:0005851///GO:0005634
1559052_s_at	p21 protein (Cdc42/Rac)-activated kinase 2	PAK2	5062				Human serine kinase (hPAK65) mRNA; partial cds	984304	U25975				3q29	Chromosome 3; NC_000003.11 (196466728..196559518)	ATP binding///identical protein binding///nucleotide binding///protein binding///protein kinase activity///protein serine/threonine kinase activity///transferase activity	apoptosis///interspecies interaction between organisms///negative regulation of protein kinase activity///protein amino acid autophosphorylation///protein amino acid phosphorylation///regulation of growth///signal transduction	cytoplasm///cytosol///membrane///nucleus///perinuclear region of cytoplasm	GO:0005524///GO:0042802///GO:0000166///GO:0005515///GO:0004672///GO:0004674///GO:0016740	GO:0006915///GO:0044419///GO:0006469///GO:0046777///GO:0006468///GO:0040008///GO:0007165	GO:0005737///GO:0005829///GO:0016020///GO:0005634///GO:0048471
200613_at	adaptor-related protein complex 2; mu 1 subunit	AP2M1	1173				Homo sapiens adaptor-related protein complex 2; mu 1 subunit (AP2M1); transcript variant 1; mRNA	68798812	NM_004068				3q28	Chromosome 3; NC_000003.11 (183892634..183901879)	lipid binding///protein binding///transporter activity	intracellular protein transport///regulation of defense response to virus by virus///vesicle-mediated transport	clathrin adaptor complex///clathrin coat of coated pit///cytosol///endocytic vesicle membrane///peroxisomal membrane///plasma membrane	GO:0008289///GO:0005515///GO:0005215	GO:0006886///GO:0050690///GO:0016192	GO:0030131///GO:0030132///GO:0005829///GO:0030666///GO:0005778///GO:0005886
200830_at	proteasome (prosome; macropain) 26S subunit; non-ATPase; 2	PSMD2	5708				Homo sapiens proteasome (prosome; macropain) 26S subunit; non-ATPase; 2 (PSMD2); mRNA	25777601	NM_002808				3q27.1	Chromosome 3; NC_000003.11 (184017022..184026840)	enzyme regulator activity///protein binding	anaphase-promoting complex-dependent proteasomal ubiquitin-dependent protein catabolic process///negative regulation of ubiquitin-protein ligase activity involved in mitotic cell cycle///positive regulation of ubiquitin-protein ligase activity involved in mitotic cell cycle///regulation of protein catabolic process	proteasome complex///proteasome regulatory particle	GO:0030234///GO:0005515	GO:0031145///GO:0051436///GO:0051437///GO:0042176	GO:0000502///GO:0005838
202394_s_at	ATP-binding cassette; sub-family F (GCN20); member 3	ABCF3	55324				Homo sapiens ATP-binding cassette; sub-family F (GCN20); member 3 (ABCF3); mRNA	148612852	NM_018358				3q27.1	Chromosome 3; NC_000003.11 (183903863..183911795)	ATP binding///ATPase activity///nucleotide binding			GO:0005524///GO:0016887///GO:0000166
202514_at	discs; large homolog 1 (Drosophila)	DLG1	1739				UI-H-BI1-aet-a-12-0-UI.s1 NCI_CGAP_Sub3 Homo sapiens cDNA clone IMAGE:2720183 3-; mRNA sequence	6143449	AW139131				3q29	Chromosome 3; NC_000003.11 (196769431..197025447; complement)	cytoskeletal protein binding///guanylate kinase activity///phosphatase binding///phosphoprotein phosphatase activity///potassium channel regulator activity///protein C-terminus binding///protein binding///protein kinase binding	G1/S transition checkpoint///actin filament organization///cell-cell adhesion///cortical actin cytoskeleton organization///endothelial cell proliferation///establishment or maintenance of cell polarity///interspecies interaction between organisms///negative regulation of mitotic cell cycle	basolateral plasma membrane///cell junction///cell-cell junction///cytosol///endoplasmic reticulum///endoplasmic reticulum membrane///plasma membrane///postsynaptic density///postsynaptic membrane///sarcolemma///synapse	GO:0008092///GO:0004385///GO:0019902///GO:0004721///GO:0015459///GO:0008022///GO:0005515///GO:0019901	GO:0031575///GO:0007015///GO:0016337///GO:0030866///GO:0001935///GO:0007163///GO:0044419///GO:0045930	GO:0016323///GO:0030054///GO:0005911///GO:0005829///GO:0005783///GO:0005789///GO:0005886///GO:0014069///GO:0045211///GO:0042383///GO:0045202
203621_at	NADH dehydrogenase (ubiquinone) 1 beta subcomplex; 5; 16kDa	NDUFB5	4711				Homo sapiens NADH dehydrogenase (ubiquinone) 1 beta subcomplex; 5; 16kDa (NDUFB5); nuclear gene encoding mitochondrial protein; mRNA	33519467	NM_002492				3q26.33	Chromosome 3; NC_000003.11 (179322575..179342288)	NADH dehydrogenase (ubiquinone) activity	electron transport chain///mitochondrial electron transport; NADH to ubiquinone///transport	integral to membrane///membrane///mitochondrial inner membrane///mitochondrial respiratory chain complex I///mitochondrial respiratory chain complex I///mitochondrion///respiratory chain	GO:0008137	GO:0022900///GO:0006120///GO:0006810	GO:0016021///GO:0016020///GO:0005743///GO:0005747///GO:0005747///GO:0005739///GO:0070469
205558_at	TNF receptor-associated factor 6	TRAF6	7189				Homo sapiens TNF receptor-associated factor 6 (TRAF6); transcript variant 2; mRNA	22027628	NM_004620				11p12	Chromosome 11; NC_000011.9 (36510723..36531822; complement)	histone deacetylase binding///ligase activity///metal ion binding///mitogen-activated protein kinase kinase kinase binding///protein N-terminus binding///protein binding///protein kinase B binding///protein kinase binding///transcription repressor activity///ubiquitin-protein ligase activity///ubiquitin-protein ligase activity///zinc ion binding	I-kappaB kinase/NF-kappaB cascade///JNK cascade///T cell receptor signaling pathway///T-helper 1 type immune response///activation of NF-kappaB-inducing kinase activity///activation of protein kinase activity///anti-apoptosis///antigen processing and presentation of exogenous peptide antigen via MHC class II///apoptosis///bone resorption///cell development///immune response///induction of apoptos…	cell cortex///cytoplasm///cytosol///endosome membrane///membrane fraction///nucleus///plasma membrane	GO:0042826///GO:0016874///GO:0046872///GO:0031435///GO:0047485///GO:0005515///GO:0043422///GO:0019901///GO:0016564///GO:0004842///GO:0004842///GO:0008270	GO:0007249///GO:0007254///GO:0050852///GO:0042088///GO:0007250///GO:0032147///GO:0006916///GO:0019886///GO:0006915///GO:0045453///GO:0048468///GO:0006955///GO:0008624///GO:0070498///GO:0031293///GO:0043011///GO:0000122///GO:0001843///GO:0042475///GO:0009887///GO:0001503///GO:0043123///GO:0043123///GO:0043507///GO:0051092///GO:0050870///GO:0002726///GO:0042102///GO:0045084///GO:0032743///GO:004541…	GO:0005938///GO:0005737///GO:0005829///GO:0010008///GO:0005624///GO:0005634///GO:0005886
207098_s_at	mitofusin 1	MFN1	55669					0					3q26.33	Chromosome 3; NC_000003.11 (179065480..179111014)	GTP binding///GTPase activity///hydrolase activity///nucleotide binding///protein binding	biological_process///mitochondrial fusion	cytoplasm///integral to membrane///membrane///mitochondrial outer membrane///mitochondrion	GO:0005525///GO:0003924///GO:0016787///GO:0000166///GO:0005515	GO:0008150///GO:0008053	GO:0005737///GO:0016021///GO:0016020///GO:0005741///GO:0005739
209069_s_at	H3 histone; family 3A pseudogene///H3 histone; family 3B (H3.3B)///H3 histone; family 3A	LOC440926///H3F3B///H3F3A	440926///3021///3020				Homo sapiens H3 histone; family 3B (H3.3B); mRNA (cDNA clone MGC:2161 IMAGE:2988279); complete cds	33871326	BC001124				2q31.1///17q25///1q41	Chromosome 2; NC_000002.11 (175584528..175585586)///Chromosome 17; NC_000017.10 (73772515..73775860; complement)///Chromosome 1; NC_000001.10 (226250421..226259703)	DNA binding	nucleosome assembly	Barr body///chromosome///nucleosome///nucleus	GO:0003677	GO:0006334	GO:0001740///GO:0005694///GO:0000786///GO:0005634
209302_at	polymerase (RNA) II (DNA directed) polypeptide H	POLR2H	5437				Human RNA polymerase II subunit (hsRPB8) mRNA; complete cds	1017822	U37689				3q28	Chromosome 3; NC_000003.11 (184081194..184086363)	DNA-directed RNA polymerase activity///protein binding///contributes_to protein kinase activity///zinc ion binding	RNA elongation from RNA polymerase II promoter///RNA splicing///transcription///transcription from RNA polymerase II promoter///transcription initiation from RNA polymerase II promoter	DNA-directed RNA polymerase II; core complex///nucleolus///nucleoplasm///nucleus	GO:0003899///GO:0005515///contributes_to GO:0004672///GO:0008270	GO:0006368///GO:0008380///GO:0006350///GO:0006366///GO:0006367	GO:0005665///GO:0005730///GO:0005654///GO:0005634
211801_x_at	mitofusin 1	MFN1	55669				Homo sapiens mitofusin 1 mRNA; nuclear gene for mitochondrial protein; complete cds	12744895	AF329637				3q26.33	Chromosome 3; NC_000003.11 (179065480..179111014)	GTP binding///GTPase activity///hydrolase activity///nucleotide binding///protein binding	biological_process///mitochondrial fusion	cytoplasm///integral to membrane///membrane///mitochondrial outer membrane///mitochondrion	GO:0005525///GO:0003924///GO:0016787///GO:0000166///GO:0005515	GO:0008150///GO:0008053	GO:0005737///GO:0016021///GO:0016020///GO:0005741///GO:0005739
211997_x_at	H3 histone; family 3A pseudogene///H3 histone; family 3B (H3.3B)///H3 histone; family 3A	LOC440926///H3F3B///H3F3A	440926///3021///3020				Homo sapiens H3 histone; family 3B (H3.3B) (H3F3B); mRNA	38373691	NM_005324				2q31.1///17q25///1q41	Chromosome 2; NC_000002.11 (175584528..175585586)///Chromosome 17; NC_000017.10 (73772515..73775860; complement)///Chromosome 1; NC_000001.10 (226250421..226259703)	DNA binding	nucleosome assembly	Barr body///chromosome///nucleosome///nucleus	GO:0003677	GO:0006334	GO:0001740///GO:0005694///GO:0000786///GO:0005634
213376_at	zinc finger and BTB domain containing 1	ZBTB1	22890				tt53e01.x1 NCI_CGAP_GC6 Homo sapiens cDNA clone IMAGE:2244504 3- similar to TR:O61361 O61361 CROL BETA. [1] ;; mRNA sequence	4740685	AI656706				14q23.3	Chromosome 14; NC_000014.8 (64971292..65000408)	DNA binding///metal ion binding///protein binding///zinc ion binding	regulation of transcription	intracellular///nucleus	GO:0003677///GO:0046872///GO:0005515///GO:0008270	GO:0045449	GO:0005622///GO:0005634
218122_s_at	SUMO1/sentrin/SMT3 specific peptidase 2	SENP2	59343				Homo sapiens SUMO1/sentrin/SMT3 specific peptidase 2 (SENP2); mRNA	54607090	NM_021627				3q27.2	Chromosome 3; NC_000003.11 (185304031..185348889)	SUMO-specific protease activity///cysteine-type peptidase activity///peptidase activity///protein binding	mRNA transport///protein desumoylation///protein transport///proteolysis///regulation of Wnt receptor signaling pathway///transmembrane transport	cytoplasm///membrane///nuclear membrane///nuclear pore///nucleus	GO:0016929///GO:0008234///GO:0008233///GO:0005515	GO:0051028///GO:0016926///GO:0015031///GO:0006508///GO:0030111///GO:0055085	GO:0005737///GO:0016020///GO:0031965///GO:0005643///GO:0005634
218271_s_at	presenilin associated; rhomboid-like	PARL	55486				Homo sapiens presenilin associated; rhomboid-like (PARL); nuclear gene encoding mitochondrial protein; transcript variant 1; mRNA	83641879	NM_018622				3q27.1	Chromosome 3; NC_000003.11 (183547173..183602693; complement)	peptidase activity///serine-type peptidase activity		integral to membrane///membrane///mitochondrial inner membrane///mitochondrion///nucleus	GO:0008233///GO:0008236		GO:0016021///GO:0016020///GO:0005743///GO:0005739///GO:0005634
221535_at	large subunit GTPase 1 homolog (S. cerevisiae)	LSG1	55341				Homo sapiens mRNA; cDNA DKFZp434E248 (from clone DKFZp434E248)	12053290	AL136897				3q29	Chromosome 3; NC_000003.11 (194361517..194393206; complement)	GTP binding///hydrolase activity///nucleotide binding	nuclear export///protein transport	Cajal body///cytoplasm///endoplasmic reticulum///intracellular///nucleus	GO:0005525///GO:0016787///GO:0000166	GO:0051168///GO:0015031	GO:0015030///GO:0005737///GO:0005783///GO:0005622///GO:0005634
222121_at	Src homology 3 domain-containing guanine nucleotide exchange factor	SGEF	26084				AU118383 HEMBA1 Homo sapiens cDNA clone HEMBA1003482 5-; mRNA sequence	10933427	AU118383				3q25.2	Chromosome 3; NC_000003.11 (153839149..153975616)
222523_at	SUMO1/sentrin/SMT3 specific peptidase 2	SENP2	59343				601441191T1 NIH_MGC_72 Homo sapiens cDNA clone IMAGE:3916031 3-; mRNA sequence	9893781	BE622841				3q27.2	Chromosome 3; NC_000003.11 (185304031..185348889)	SUMO-specific protease activity///cysteine-type peptidase activity///peptidase activity///protein binding	mRNA transport///protein desumoylation///protein transport///proteolysis///regulation of Wnt receptor signaling pathway///transmembrane transport	cytoplasm///membrane///nuclear membrane///nuclear pore///nucleus	GO:0016929///GO:0008234///GO:0008233///GO:0005515	GO:0051028///GO:0016926///GO:0015031///GO:0006508///GO:0030111///GO:0055085	GO:0005737///GO:0016020///GO:0031965///GO:0005643///GO:0005634
222869_s_at	elaC homolog 1 (E. coli)	ELAC1	55520				wc13f02.x1 NCI_CGAP_Pr28 Homo sapiens cDNA clone IMAGE:2315067 3- similar to SW:Y050_SYNY3 Q55132 HYPOTHETICAL 36.1 KD PROTEIN. ;; mRNA sequence	4834009	AI669235				18q21	Chromosome 18; NC_000018.9 (48494387..48514490)	endonuclease activity///endoribonuclease activity; producing 5'-phosphomonoesters///hydrolase activity///metal ion binding	tRNA 3'-trailer cleavage///tRNA processing	nucleus	GO:0004519///GO:0016891///GO:0016787///GO:0046872	GO:0042779///GO:0008033	GO:0005634
224641_at	forty-two-three domain containing 1	FYTTD1	84248				602132992F1 NIH_MGC_81 Homo sapiens cDNA clone IMAGE:4288174 5-; mRNA sequence	11649717	BF576005				3q29	Chromosome 3; NC_000003.11 (197476683..197511187)	mRNA binding///protein binding	mRNA export from nucleus///transport	nuclear speck///nucleoplasm///nucleus	GO:0003729///GO:0005515	GO:0006406///GO:0006810	GO:0016607///GO:0005654///GO:0005634
229909_at	beta-1;4-N-acetyl-galactosaminyl transferase 3	B4GALNT3	283358				tq89a02.x1 NCI_CGAP_Ov23 Homo sapiens cDNA clone IMAGE:2215946 3- similar to contains element PTR5 repetitive element ;; mRNA sequence	4738217	AI654238				12p13.33	Chromosome 12; NC_000012.11 (569543..671058)	N-acetyl-beta-glucosaminyl-glycoprotein 4-beta-N-acetylgalactosaminyltransferase activity///acetylgalactosaminyltransferase activity///transferase activity		Golgi apparatus///Golgi cisterna membrane///integral to membrane///membrane	GO:0033842///GO:0008376///GO:0016740		GO:0005794///GO:0032580///GO:0016021///GO:0016020
230795_at				Transcribed locus		Hs.725366	wk31e04.x1 NCI_CGAP_Brn25 Homo sapiens cDNA clone IMAGE:2413950 3-; mRNA sequence	5448746	AI828075
207396_s_at	asparagine-linked glycosylation 3; alpha-1;3- mannosyltransferase homolog (S. cerevisiae)	ALG3	10195				Homo sapiens asparagine-linked glycosylation 3; alpha-1;3- mannosyltransferase homolog (S. cerevisiae) (ALG3); transcript variant 1; mRNA	215276957	NM_005787				3q27.1	Chromosome 3; NC_000003.11 (183960117..183967313; complement)	alpha-1;3-mannosyltransferase activity///dolichyl-phosphate-mannose-glycolipid alpha-mannosyltransferase activity///transferase activity; transferring hexosyl groups	protein amino acid glycosylation	endoplasmic reticulum///endoplasmic reticulum membrane///integral to membrane///membrane	GO:0000033///GO:0004584///GO:0016758	GO:0006486	GO:0005783///GO:0005789///GO:0016021///GO:0016020
223480_s_at	mitochondrial ribosomal protein L47	MRPL47	57129				qd04c02.x1 Soares_placenta_8to9weeks_2NbHP8to9W Homo sapiens cDNA clone IMAGE:1722722 3- similar to TR:O01437 O01437 SIMILAR TO DROSOPHILA RLC1 GENE PRODUCT. ;; mRNA sequence	3740365	AI189156				3q26.33	Chromosome 3; NC_000003.11 (179306253..179322434; complement)	molecular_function///structural constituent of ribosome	biological_process///translation	cellular_component///mitochondrial ribosome///mitochondrion///ribosome	GO:0003674///GO:0003735	GO:0008150///GO:0006412	GO:0005575///GO:0005761///GO:0005739///GO:0005840
