# Supplementary material for: Reconstruction of an Integrated Genome-Scale Co-Expression Network Reveals Key Modules Involved in Lung Adenocarcinoma
Source: PLoS One. 2013 Jul 11;8(7):e67552. doi: 10.1371/journal.pone.0067552 (PMC3708931; doi:10.1371/journal.pone.0067552)
Supplement: Table S5 — Full data for 23 key modules in lung adenocarcinoma. (ZIP) [file pone.0067552.s005.zip › supplementary 5/module 19.csv]

ID	Gene title	Gene symbol	Gene ID	UniGene title	UniGene symbol	UniGene ID	Nucleotide Title	GI	GenBank Accession	Platform_CLONEID	Platform_ORF	Platform_SPOTID	Chromosome location	Chromosome annotation	GO:Function	GO:Process	GO:Component	GO:Function ID	GO:Process ID	GO:Component ID
1555501_s_at	arginine/serine-rich coiled-coil 1	RSRC1	51319				Homo sapiens arginine/serine-rich coiled-coil 1; mRNA (cDNA clone MGC:13367 IMAGE:4249317); complete cds	14714461	BC010357				3q25.32	Chromosome 3; NC_000003.11 (157827892..158262582)	protein binding	RNA splicing///alternative nuclear mRNA splicing; via spliceosome///nucleocytoplasmic transport///protein amino acid phosphorylation///response to antibiotic	nuclear speck///nucleus	GO:0005515	GO:0008380///GO:0000380///GO:0006913///GO:0006468///GO:0046677	GO:0016607///GO:0005634
1558050_at	eukaryotic translation initiation factor 2B; subunit 5 epsilon; 82kDa	EIF2B5	8893				602282346F1 NIH_MGC_86 Homo sapiens cDNA clone IMAGE:4370050 5-; mRNA sequence	12606118	BG112612				3q27.1	Chromosome 3; NC_000003.11 (183852810..183863099)	contributes_to guanyl-nucleotide exchange factor activity///guanyl-nucleotide exchange factor activity///guanyl-nucleotide exchange factor activity///protein binding///transferase activity///contributes_to translation initiation factor activity///translation initiation factor activity///translation initiation factor binding	astrocyte development///astrocyte differentiation///cellular response to stimulus///myelination///negative regulation of translational initiation in response to stress///oligodendrocyte development///ovarian follicle development///positive regulation of translational initiation///regulation of translation///response to glucose stimulus///response to heat///response to heat///response to heat///re…	cytoplasm///eukaryotic translation initiation factor 2B complex///nucleus	contributes_to GO:0005085///GO:0005085///GO:0005085///GO:0005515///GO:0016740///contributes_to GO:0003743///GO:0003743///GO:0031369	GO:0014002///GO:0048708///GO:0051716///GO:0042552///GO:0032057///GO:0014003///GO:0001541///GO:0045948///GO:0006417///GO:0009749///GO:0009408///GO:0009408///GO:0009408///GO:0043434///GO:0006950///GO:0006413	GO:0005737///GO:0005851///GO:0005634
1559052_s_at	p21 protein (Cdc42/Rac)-activated kinase 2	PAK2	5062				Human serine kinase (hPAK65) mRNA; partial cds	984304	U25975				3q29	Chromosome 3; NC_000003.11 (196466728..196559518)	ATP binding///identical protein binding///nucleotide binding///protein binding///protein kinase activity///protein serine/threonine kinase activity///transferase activity	apoptosis///interspecies interaction between organisms///negative regulation of protein kinase activity///protein amino acid autophosphorylation///protein amino acid phosphorylation///regulation of growth///signal transduction	cytoplasm///cytosol///membrane///nucleus///perinuclear region of cytoplasm	GO:0005524///GO:0042802///GO:0000166///GO:0005515///GO:0004672///GO:0004674///GO:0016740	GO:0006915///GO:0044419///GO:0006469///GO:0046777///GO:0006468///GO:0040008///GO:0007165	GO:0005737///GO:0005829///GO:0016020///GO:0005634///GO:0048471
200613_at	adaptor-related protein complex 2; mu 1 subunit	AP2M1	1173				Homo sapiens adaptor-related protein complex 2; mu 1 subunit (AP2M1); transcript variant 1; mRNA	68798812	NM_004068				3q28	Chromosome 3; NC_000003.11 (183892634..183901879)	lipid binding///protein binding///transporter activity	intracellular protein transport///regulation of defense response to virus by virus///vesicle-mediated transport	clathrin adaptor complex///clathrin coat of coated pit///cytosol///endocytic vesicle membrane///peroxisomal membrane///plasma membrane	GO:0008289///GO:0005515///GO:0005215	GO:0006886///GO:0050690///GO:0016192	GO:0030131///GO:0030132///GO:0005829///GO:0030666///GO:0005778///GO:0005886
200830_at	proteasome (prosome; macropain) 26S subunit; non-ATPase; 2	PSMD2	5708				Homo sapiens proteasome (prosome; macropain) 26S subunit; non-ATPase; 2 (PSMD2); mRNA	25777601	NM_002808				3q27.1	Chromosome 3; NC_000003.11 (184017022..184026840)	enzyme regulator activity///protein binding	anaphase-promoting complex-dependent proteasomal ubiquitin-dependent protein catabolic process///negative regulation of ubiquitin-protein ligase activity involved in mitotic cell cycle///positive regulation of ubiquitin-protein ligase activity involved in mitotic cell cycle///regulation of protein catabolic process	proteasome complex///proteasome regulatory particle	GO:0030234///GO:0005515	GO:0031145///GO:0051436///GO:0051437///GO:0042176	GO:0000502///GO:0005838
202394_s_at	ATP-binding cassette; sub-family F (GCN20); member 3	ABCF3	55324				Homo sapiens ATP-binding cassette; sub-family F (GCN20); member 3 (ABCF3); mRNA	148612852	NM_018358				3q27.1	Chromosome 3; NC_000003.11 (183903863..183911795)	ATP binding///ATPase activity///nucleotide binding			GO:0005524///GO:0016887///GO:0000166
203621_at	NADH dehydrogenase (ubiquinone) 1 beta subcomplex; 5; 16kDa	NDUFB5	4711				Homo sapiens NADH dehydrogenase (ubiquinone) 1 beta subcomplex; 5; 16kDa (NDUFB5); nuclear gene encoding mitochondrial protein; mRNA	33519467	NM_002492				3q26.33	Chromosome 3; NC_000003.11 (179322575..179342288)	NADH dehydrogenase (ubiquinone) activity	electron transport chain///mitochondrial electron transport; NADH to ubiquinone///transport	integral to membrane///membrane///mitochondrial inner membrane///mitochondrial respiratory chain complex I///mitochondrial respiratory chain complex I///mitochondrion///respiratory chain	GO:0008137	GO:0022900///GO:0006120///GO:0006810	GO:0016021///GO:0016020///GO:0005743///GO:0005747///GO:0005747///GO:0005739///GO:0070469
207098_s_at	mitofusin 1	MFN1	55669					0					3q26.33	Chromosome 3; NC_000003.11 (179065480..179111014)	GTP binding///GTPase activity///hydrolase activity///nucleotide binding///protein binding	biological_process///mitochondrial fusion	cytoplasm///integral to membrane///membrane///mitochondrial outer membrane///mitochondrion	GO:0005525///GO:0003924///GO:0016787///GO:0000166///GO:0005515	GO:0008150///GO:0008053	GO:0005737///GO:0016021///GO:0016020///GO:0005741///GO:0005739
209302_at	polymerase (RNA) II (DNA directed) polypeptide H	POLR2H	5437				Human RNA polymerase II subunit (hsRPB8) mRNA; complete cds	1017822	U37689				3q28	Chromosome 3; NC_000003.11 (184081194..184086363)	DNA-directed RNA polymerase activity///protein binding///contributes_to protein kinase activity///zinc ion binding	RNA elongation from RNA polymerase II promoter///RNA splicing///transcription///transcription from RNA polymerase II promoter///transcription initiation from RNA polymerase II promoter	DNA-directed RNA polymerase II; core complex///nucleolus///nucleoplasm///nucleus	GO:0003899///GO:0005515///contributes_to GO:0004672///GO:0008270	GO:0006368///GO:0008380///GO:0006350///GO:0006366///GO:0006367	GO:0005665///GO:0005730///GO:0005654///GO:0005634
211801_x_at	mitofusin 1	MFN1	55669				Homo sapiens mitofusin 1 mRNA; nuclear gene for mitochondrial protein; complete cds	12744895	AF329637				3q26.33	Chromosome 3; NC_000003.11 (179065480..179111014)	GTP binding///GTPase activity///hydrolase activity///nucleotide binding///protein binding	biological_process///mitochondrial fusion	cytoplasm///integral to membrane///membrane///mitochondrial outer membrane///mitochondrion	GO:0005525///GO:0003924///GO:0016787///GO:0000166///GO:0005515	GO:0008150///GO:0008053	GO:0005737///GO:0016021///GO:0016020///GO:0005741///GO:0005739
217043_s_at	mitofusin 1	MFN1	55669				Human putative transmembrane GTPase mRNA; partial cds	2252803	U95822				3q26.33	Chromosome 3; NC_000003.11 (179065480..179111014)	GTP binding///GTPase activity///hydrolase activity///nucleotide binding///protein binding	biological_process///mitochondrial fusion	cytoplasm///integral to membrane///membrane///mitochondrial outer membrane///mitochondrion	GO:0005525///GO:0003924///GO:0016787///GO:0000166///GO:0005515	GO:0008150///GO:0008053	GO:0005737///GO:0016021///GO:0016020///GO:0005741///GO:0005739
218122_s_at	SUMO1/sentrin/SMT3 specific peptidase 2	SENP2	59343				Homo sapiens SUMO1/sentrin/SMT3 specific peptidase 2 (SENP2); mRNA	54607090	NM_021627				3q27.2	Chromosome 3; NC_000003.11 (185304031..185348889)	SUMO-specific protease activity///cysteine-type peptidase activity///peptidase activity///protein binding	mRNA transport///protein desumoylation///protein transport///proteolysis///regulation of Wnt receptor signaling pathway///transmembrane transport	cytoplasm///membrane///nuclear membrane///nuclear pore///nucleus	GO:0016929///GO:0008234///GO:0008233///GO:0005515	GO:0051028///GO:0016926///GO:0015031///GO:0006508///GO:0030111///GO:0055085	GO:0005737///GO:0016020///GO:0031965///GO:0005643///GO:0005634
218271_s_at	presenilin associated; rhomboid-like	PARL	55486				Homo sapiens presenilin associated; rhomboid-like (PARL); nuclear gene encoding mitochondrial protein; transcript variant 1; mRNA	83641879	NM_018622				3q27.1	Chromosome 3; NC_000003.11 (183547173..183602693; complement)	peptidase activity///serine-type peptidase activity		integral to membrane///membrane///mitochondrial inner membrane///mitochondrion///nucleus	GO:0008233///GO:0008236		GO:0016021///GO:0016020///GO:0005743///GO:0005739///GO:0005634
221535_at	large subunit GTPase 1 homolog (S. cerevisiae)	LSG1	55341				Homo sapiens mRNA; cDNA DKFZp434E248 (from clone DKFZp434E248)	12053290	AL136897				3q29	Chromosome 3; NC_000003.11 (194361517..194393206; complement)	GTP binding///hydrolase activity///nucleotide binding	nuclear export///protein transport	Cajal body///cytoplasm///endoplasmic reticulum///intracellular///nucleus	GO:0005525///GO:0016787///GO:0000166	GO:0051168///GO:0015031	GO:0015030///GO:0005737///GO:0005783///GO:0005622///GO:0005634
222523_at	SUMO1/sentrin/SMT3 specific peptidase 2	SENP2	59343				601441191T1 NIH_MGC_72 Homo sapiens cDNA clone IMAGE:3916031 3-; mRNA sequence	9893781	BE622841				3q27.2	Chromosome 3; NC_000003.11 (185304031..185348889)	SUMO-specific protease activity///cysteine-type peptidase activity///peptidase activity///protein binding	mRNA transport///protein desumoylation///protein transport///proteolysis///regulation of Wnt receptor signaling pathway///transmembrane transport	cytoplasm///membrane///nuclear membrane///nuclear pore///nucleus	GO:0016929///GO:0008234///GO:0008233///GO:0005515	GO:0051028///GO:0016926///GO:0015031///GO:0006508///GO:0030111///GO:0055085	GO:0005737///GO:0016020///GO:0031965///GO:0005643///GO:0005634
223054_at	DnaJ (Hsp40) homolog; subfamily B; member 11	DNAJB11	51726				Homo sapiens DnaJ (Hsp40) homolog; subfamily B; member 11; mRNA (cDNA clone MGC:1169 IMAGE:3534756); complete cds	12654614	BC001144				3q27.3	Chromosome 3; NC_000003.11 (186288467..186303589)	heat shock protein binding///protein binding///unfolded protein binding	mRNA modification///protein folding	cytoplasm///endoplasmic reticulum///endoplasmic reticulum///endoplasmic reticulum lumen///nucleus	GO:0031072///GO:0005515///GO:0051082	GO:0016556///GO:0006457	GO:0005737///GO:0005783///GO:0005783///GO:0005788///GO:0005634
224641_at	forty-two-three domain containing 1	FYTTD1	84248				602132992F1 NIH_MGC_81 Homo sapiens cDNA clone IMAGE:4288174 5-; mRNA sequence	11649717	BF576005				3q29	Chromosome 3; NC_000003.11 (197476683..197511187)	mRNA binding///protein binding	mRNA export from nucleus///transport	nuclear speck///nucleoplasm///nucleus	GO:0003729///GO:0005515	GO:0006406///GO:0006810	GO:0016607///GO:0005654///GO:0005634
1552472_a_at	ArfGAP with coiled-coil; ankyrin repeat and PH domains 2	ACAP2	23527				Homo sapiens ArfGAP with coiled-coil; ankyrin repeat and PH domains 2 (ACAP2); mRNA	295842381	NM_012287				3q29	Chromosome 3; NC_000003.11 (194995474..195163817; complement)	ARF GTPase activator activity///metal ion binding///zinc ion binding	regulation of ARF GTPase activity		GO:0008060///GO:0046872///GO:0008270	GO:0032312
207396_s_at	asparagine-linked glycosylation 3; alpha-1;3- mannosyltransferase homolog (S. cerevisiae)	ALG3	10195				Homo sapiens asparagine-linked glycosylation 3; alpha-1;3- mannosyltransferase homolog (S. cerevisiae) (ALG3); transcript variant 1; mRNA	215276957	NM_005787				3q27.1	Chromosome 3; NC_000003.11 (183960117..183967313; complement)	alpha-1;3-mannosyltransferase activity///dolichyl-phosphate-mannose-glycolipid alpha-mannosyltransferase activity///transferase activity; transferring hexosyl groups	protein amino acid glycosylation	endoplasmic reticulum///endoplasmic reticulum membrane///integral to membrane///membrane	GO:0000033///GO:0004584///GO:0016758	GO:0006486	GO:0005783///GO:0005789///GO:0016021///GO:0016020
223480_s_at	mitochondrial ribosomal protein L47	MRPL47	57129				qd04c02.x1 Soares_placenta_8to9weeks_2NbHP8to9W Homo sapiens cDNA clone IMAGE:1722722 3- similar to TR:O01437 O01437 SIMILAR TO DROSOPHILA RLC1 GENE PRODUCT. ;; mRNA sequence	3740365	AI189156				3q26.33	Chromosome 3; NC_000003.11 (179306253..179322434; complement)	molecular_function///structural constituent of ribosome	biological_process///translation	cellular_component///mitochondrial ribosome///mitochondrion///ribosome	GO:0003674///GO:0003735	GO:0008150///GO:0006412	GO:0005575///GO:0005761///GO:0005739///GO:0005840
1555520_at	patched 1	PTCH1	5727				Homo sapiens patched homolog 1 (Drosophila); mRNA (cDNA clone IMAGE:5170834); complete cds	28175593	BC043542				9q22.3	Chromosome 9; NC_000009.11 (98205264..98279247; complement)	hedgehog receptor activity///heparin binding///patched binding///protein binding///receptor activity	anatomical structure morphogenesis///cell proliferation///dorsal/ventral neural tube patterning///dorsal/ventral pattern formation///embryonic limb morphogenesis///epidermis development///glucose homeostasis///heart morphogenesis///hindlimb morphogenesis///keratinocyte proliferation///mammary gland duct morphogenesis///mammary gland epithelial cell differentiation///negative regulation of epithel…	integral to plasma membrane///membrane	GO:0008158///GO:0008201///GO:0005113///GO:0005515///GO:0004872	GO:0009653///GO:0008283///GO:0021904///GO:0009953///GO:0030326///GO:0008544///GO:0042593///GO:0003007///GO:0035137///GO:0043616///GO:0060603///GO:0060644///GO:0050680///GO:0040015///GO:0001843///GO:0001841///GO:0009887///GO:0007389///GO:0016485///GO:0040008///GO:0008589///GO:0010157///GO:0042493///GO:0032355///GO:0009612///GO:0014070///GO:0032526///GO:0007165///GO:0007224	GO:0005887///GO:0016020
203847_s_at	A kinase (PRKA) anchor protein 8	AKAP8	10270				hd10e03.x1 Soares_NFL_T_GBC_S1 Homo sapiens cDNA clone IMAGE:2909116 3- similar to SW:AK95_HUMAN O43823 A-KINASE ANCHOR PROTEIN 95 ;; mRNA sequence	6838127	AW341501				19p13.1	Chromosome 19; NC_000019.9 (15464337..15490603; complement)	DNA binding///double-stranded DNA binding///metal ion binding///protein binding///protein kinase A regulatory subunit binding///zinc ion binding	mitosis///mitotic chromosome condensation///signal transduction	Golgi apparatus///condensed chromosome///female pronucleus///intracellular///mitochondrion///nuclear matrix///NOT nucleolus///nucleus	GO:0003677///GO:0003690///GO:0046872///GO:0005515///GO:0034237///GO:0008270	GO:0007067///GO:0007076///GO:0007165	GO:0005794///GO:0000793///GO:0001939///GO:0005622///GO:0005739///GO:0016363///NOT GO:0005730///GO:0005634
206912_at	forkhead box E1 (thyroid transcription factor 2)	FOXE1	2304				Homo sapiens forkhead box E1 (thyroid transcription factor 2) (FOXE1); mRNA	21618324	NM_004473				9q22	Chromosome 9; NC_000009.11 (100615537..100618997)	DNA binding///RNA polymerase II transcription factor activity///double-stranded DNA binding///sequence-specific DNA binding///transcription factor activity///transcription repressor activity	anatomical structure morphogenesis///cell migration///embryonic organ morphogenesis///hair follicle morphogenesis///hard palate development///negative regulation of transcription from RNA polymerase II promoter///negative regulation of transcription from RNA polymerase II promoter///positive regulation of transcription; DNA-dependent///soft palate development///thyroid gland development///thyroid…	nucleus	GO:0003677///GO:0003702///GO:0003690///GO:0043565///GO:0003700///GO:0016564	GO:0009653///GO:0016477///GO:0048562///GO:0031069///GO:0060022///GO:0000122///GO:0000122///GO:0045893///GO:0060023///GO:0030878///GO:0006590	GO:0005634
219532_at	elongation of very long chain fatty acids (FEN1/Elo2; SUR4/Elo3; yeast)-like 4	ELOVL4	6785				Homo sapiens elongation of very long chain fatty acids (FEN1/Elo2; SUR4/Elo3; yeast)-like 4 (ELOVL4); mRNA	169646356	NM_022726				6q14	Chromosome 6; NC_000006.11 (80624529..80657315; complement)	G-protein coupled photoreceptor activity	fatty acid biosynthetic process///response to stimulus///visual perception	cellular_component///endoplasmic reticulum///endoplasmic reticulum membrane///integral to membrane///membrane	GO:0008020	GO:0006633///GO:0050896///GO:0007601	GO:0005575///GO:0005783///GO:0005789///GO:0016021///GO:0016020
219770_at	glycosyltransferase-like domain containing 1	GTDC1	79712				Homo sapiens glycosyltransferase-like domain containing 1 (GTDC1); transcript variant 2; mRNA	264681491	NM_024659				2q22.3	Chromosome 2; NC_000002.11 (144703581..145061211; complement)	transferase activity; transferring glycosyl groups	biosynthetic process		GO:0016757	GO:0009058
225165_at	protein phosphatase 1; regulatory (inhibitor) subunit 1B	PPP1R1B	84152				Homo sapiens cDNA: FLJ20940 fis; clone ADSE01608	10436905	AK024593				17q12	Chromosome 17; NC_000017.10 (37783179..37792878)	phosphoprotein phosphatase inhibitor activity///protein kinase inhibitor activity	signal transduction	cytoplasm///cytosol	GO:0004864///GO:0004860	GO:0007165	GO:0005737///GO:0005829
