# Supplementary material for: Reconstruction of an Integrated Genome-Scale Co-Expression Network Reveals Key Modules Involved in Lung Adenocarcinoma
Source: PLoS One. 2013 Jul 11;8(7):e67552. doi: 10.1371/journal.pone.0067552 (PMC3708931; doi:10.1371/journal.pone.0067552)
Supplement: Table S5 — Full data for 23 key modules in lung adenocarcinoma. (ZIP) [file pone.0067552.s005.zip › supplementary 5/module 2.csv]

ID	Gene title	Gene symbol	Gene ID	UniGene title	UniGene symbol	UniGene ID	Nucleotide Title	GI	GenBank Accession	Platform_CLONEID	Platform_ORF	Platform_SPOTID	Chromosome location	Chromosome annotation	GO:Function	GO:Process	GO:Component	GO:Function ID	GO:Process ID	GO:Component ID
216397_s_at	block of proliferation 1	BOP1	23246				Homo sapiens cDNA: FLJ21187 fis; clone CAS11730	10437246	AK024840				8q24.3	Chromosome 8; NC_000008.10 (145486056..145515120; complement)	protein binding	cell proliferation///maturation of LSU-rRNA from tricistronic rRNA transcript (SSU-rRNA; 5.8S rRNA; LSU-rRNA)///rRNA processing///regulation of cell cycle///ribosome biogenesis///ribosome biogenesis	PeBoW complex///nucleolus///nucleoplasm///nucleus///ribonucleoprotein complex	GO:0005515	GO:0008283///GO:0000463///GO:0006364///GO:0051726///GO:0042254///GO:0042254	GO:0070545///GO:0005730///GO:0005654///GO:0005634///GO:0030529
207458_at	chromosome 8 open reading frame 51	C8orf51	78998					0					8q24	Chromosome 8; NC_000008.10 (144448793..144450805; complement)
201644_at	tissue specific transplantation antigen P35B	TSTA3	7264				Homo sapiens tissue specific transplantation antigen P35B (TSTA3); mRNA	194394229	NM_003313				8q24.3	Chromosome 8; NC_000008.10 (144694788..144699732; complement)	GDP-4-dehydro-D-rhamnose reductase activity///GDP-L-fucose synthase activity///binding///catalytic activity///coenzyme binding///electron carrier activity///isomerase activity///oxidoreductase activity	'de novo' GDP-L-fucose biosynthetic process///cellular metabolic process///cytolysis///leukocyte cell-cell adhesion///nucleotide-sugar metabolic process///oxidation reduction	cytoplasm	GO:0042356///GO:0050577///GO:0005488///GO:0003824///GO:0050662///GO:0009055///GO:0016853///GO:0016491	GO:0042351///GO:0044237///GO:0019835///GO:0007159///GO:0009225///GO:0055114	GO:0005737
218695_at	exosome component 4	EXOSC4	54512				Homo sapiens exosome component 4 (EXOSC4); mRNA	56699483	NM_019037				8q24.3	Chromosome 8; NC_000008.10 (145133522..145135551)	3'-5'-exoribonuclease activity///RNA binding///exonuclease activity///hydrolase activity///protein binding	RNA processing///histone mRNA catabolic process///rRNA processing	cytoplasm///exosome (RNase complex)///nucleolus///nucleus	GO:0000175///GO:0003723///GO:0004527///GO:0016787///GO:0005515	GO:0006396///GO:0071044///GO:0006364	GO:0005737///GO:0000178///GO:0005730///GO:0005634
219071_x_at	chromosome 8 open reading frame 30A	C8orf30A	51236				Homo sapiens chromosome 8 open reading frame 30A (C8orf30A); mRNA	13124772	NM_016458				8q24.3	Chromosome 8; NC_000008.10 (145192672..145195620)	binding///molecular_function	biological_process	cellular_component	GO:0005488///GO:0003674	GO:0008150	GO:0005575
225203_at	protein phosphatase 1; regulatory (inhibitor) subunit 16A	PPP1R16A	84988				wg76a06.x1 Soares_NSF_F8_9W_OT_PA_P_S1 Homo sapiens cDNA clone IMAGE:2370994 3- similar to SW:ANX7_BOVIN P20072 ANNEXIN VII ;; mRNA sequence	5111219	AI742931				8q24.3	Chromosome 8; NC_000008.10 (145722109..145727504)	protein binding		plasma membrane	GO:0005515		GO:0005886
226710_at	chromosome 8 open reading frame 82	C8orf82	414919				qi46d06.x1 NCI_CGAP_Brn25 Homo sapiens cDNA clone IMAGE:1859531 3-; mRNA sequence	3751678	AI199072				8q24	Chromosome 8; NC_000008.10 (145751603..145754458; complement)			mitochondrion			GO:0005739
228524_at	aarF domain containing kinase 5	ADCK5	203054				7f83c02.x1 NCI_CGAP_Pr28 Homo sapiens cDNA clone IMAGE:3303554 3- similar to TR:Q9VTG5 Q9VTG5 CG7616 PROTEIN. ;; mRNA sequence	10369560	BE856488				8q24.3	Chromosome 8; NC_000008.10 (145597731..145618457)	kinase activity///protein serine/threonine kinase activity///transferase activity		integral to membrane///membrane///mitochondrion	GO:0016301///GO:0004674///GO:0016740		GO:0016021///GO:0016020///GO:0005739
58696_at	exosome component 4	EXOSC4	54512				DKFZp434P0110_s1 434 (synonym: htes3) Homo sapiens cDNA clone DKFZp434P0110 3-; mRNA sequence	5935160	AL039469				8q24.3	Chromosome 8; NC_000008.10 (145133522..145135551)	3'-5'-exoribonuclease activity///RNA binding///exonuclease activity///hydrolase activity///protein binding	RNA processing///histone mRNA catabolic process///rRNA processing	cytoplasm///exosome (RNase complex)///nucleolus///nucleus	GO:0000175///GO:0003723///GO:0004527///GO:0016787///GO:0005515	GO:0006396///GO:0071044///GO:0006364	GO:0005737///GO:0000178///GO:0005730///GO:0005634
225439_at	NudC domain containing 1	NUDCD1	84955				tj58d05.x1 Soares_NSF_F8_9W_OT_PA_P_S1 Homo sapiens cDNA clone IMAGE:2145705 3- similar to WP:C44E4.5 CE08719 ;; mRNA sequence	5368416	AI802955				8q23	Chromosome 8; NC_000008.10 (110253148..110346350; complement)
91684_g_at	exosome component 4	EXOSC4	54512				tn44e03.x1 NCI_CGAP_Brn25 Homo sapiens cDNA clone IMAGE:2170492 3- similar to WP:B0564.1 CE05175 RIBONUCLEASE PH LIKE ;; mRNA sequence	4534672	AI571298				8q24.3	Chromosome 8; NC_000008.10 (145133522..145135551)	3'-5'-exoribonuclease activity///RNA binding///exonuclease activity///hydrolase activity///protein binding	RNA processing///histone mRNA catabolic process///rRNA processing	cytoplasm///exosome (RNase complex)///nucleolus///nucleus	GO:0000175///GO:0003723///GO:0004527///GO:0016787///GO:0005515	GO:0006396///GO:0071044///GO:0006364	GO:0005737///GO:0000178///GO:0005730///GO:0005634
212556_at	scribbled homolog (Drosophila)	SCRIB	23513				tm08c12.x1 NCI_CGAP_Co14 Homo sapiens cDNA clone IMAGE:2155990 3- similar to TR:Q14160 Q14160 KIAA0147 PROTEIN ;; mRNA sequence	4331493	AI469403				8q24.3	Chromosome 8; NC_000008.10 (144873090..144897549; complement)	protein binding	activation of Rac GTPase activity///apoptosis involved in morphogenesis///cell differentiation///cell migration///cell proliferation///cell-cell adhesion///establishment of apical/basal cell polarity///mammary gland duct morphogenesis///multicellular organismal development///negative regulation of mitotic cell cycle///positive chemotaxis///positive regulation of apoptosis///positive regulation of…	colocalizes_with cell leading edge///cell-cell adherens junction///cell-cell junction///cytoplasm///plasma membrane///colocalizes_with postsynaptic membrane///colocalizes_with presynaptic membrane	GO:0005515	GO:0032863///GO:0060561///GO:0030154///GO:0016477///GO:0008283///GO:0016337///GO:0035089///GO:0060603///GO:0007275///GO:0045930///GO:0050918///GO:0043065///GO:0001921	colocalizes_with GO:0031252///GO:0005913///GO:0005911///GO:0005737///GO:0005886///colocalizes_with GO:0045211///colocalizes_with GO:0042734
213681_at	cysteine/histidine-rich 1	CYHR1	50626				xm04d03.x1 NCI_CGAP_Ut1 Homo sapiens cDNA clone IMAGE:2683205 3-; mRNA sequence	7150895	AW512817				8q24.3	Chromosome 8; NC_000008.10 (145675315..145691031; complement)	metal ion binding///protein binding///zinc ion binding		cytoplasm///nuclear envelope///perinuclear region of cytoplasm	GO:0046872///GO:0005515///GO:0008270		GO:0005737///GO:0005635///GO:0048471
225676_s_at	DDB1 and CUL4 associated factor 13	DCAF13	25879				601300905F1 NIH_MGC_21 Homo sapiens cDNA clone IMAGE:3635424 5-; mRNA sequence	9345740	BE409290				8q22.3	Chromosome 8; NC_000008.10 (104426942..104455200)		protein ubiquitination///rRNA processing	CUL4 RING ubiquitin ligase complex///nucleolus///nucleus///ribonucleoprotein complex		GO:0016567///GO:0006364	GO:0080008///GO:0005730///GO:0005634///GO:0030529
227936_at	transmembrane protein 68	TMEM68	137695				wb14c01.x1 NCI_CGAP_GC6 Homo sapiens cDNA clone IMAGE:2305632 3-; mRNA sequence	4850903	AI671172				8q12.1	Chromosome 8; NC_000008.10 (56651320..56685885; complement)	acyltransferase activity	metabolic process	integral to membrane///membrane	GO:0008415	GO:0008152	GO:0016021///GO:0016020
228862_at	t-SNARE domain containing 1	TSNARE1	203062				UI-H-BI4-apb-g-06-0-UI.s1 NCI_CGAP_Sub8 Homo sapiens cDNA clone IMAGE:3086795 3-; mRNA sequence	11593007	BF509709				8q24.3	Chromosome 8; NC_000008.10 (143293441..143436128; complement)	protein binding	vesicle-mediated transport	integral to membrane///membrane	GO:0005515	GO:0016192	GO:0016021///GO:0016020
201592_at	eukaryotic translation initiation factor 3; subunit H	EIF3H	8667				Homo sapiens eukaryotic translation initiation factor 3; subunit H (EIF3H); mRNA	83656776	NM_003756				8q23.3-q24.11	Chromosome 8; NC_000008.10 (117657055..117768062; complement)	protein binding///contributes_to translation initiation factor activity///contributes_to translation initiation factor activity	regulation of translational initiation///translational initiation///translational initiation	cytoplasm///cytosol///eukaryotic translation initiation factor 3 complex	GO:0005515///contributes_to GO:0003743///contributes_to GO:0003743	GO:0006446///GO:0006413///GO:0006413	GO:0005737///GO:0005829///GO:0005852
200936_at	ribosomal protein L8	RPL8	6132				Homo sapiens ribosomal protein L8 (RPL8); transcript variant 1; mRNA	72377361	NM_000973				8q24.3	Chromosome 8; NC_000008.10 (146015154..146017805; complement)	RNA binding///rRNA binding///structural constituent of ribosome	translation///translational elongation	cytoplasm///cytosol///cytosolic large ribosomal subunit///intracellular///ribosome	GO:0003723///GO:0019843///GO:0003735	GO:0006412///GO:0006414	GO:0005737///GO:0005829///GO:0022625///GO:0005622///GO:0005840
201652_at	COP9 constitutive photomorphogenic homolog subunit 5 (Arabidopsis)	COPS5	10987				Homo sapiens COP9 constitutive photomorphogenic homolog subunit 5 (Arabidopsis) (COPS5); mRNA	38027922	NM_006837				8q13.1	Chromosome 8; NC_000008.10 (67955314..67974562; complement)	metal ion binding///metallopeptidase activity///peptidase activity///protein binding///transcription coactivator activity///translation initiation factor activity	protein deneddylation///regulation of cell cycle///transcription from RNA polymerase II promoter///translation	cytoplasm///eukaryotic translation initiation factor 3 complex///NOT nucleolus///nucleus///signalosome	GO:0046872///GO:0008237///GO:0008233///GO:0005515///GO:0003713///GO:0003743	GO:0000338///GO:0051726///GO:0006366///GO:0006412	GO:0005737///GO:0005852///NOT GO:0005730///GO:0005634///GO:0008180
201754_at	cytochrome c oxidase subunit VIc	COX6C	1345				Homo sapiens cytochrome c oxidase subunit VIc (COX6C); nuclear gene encoding mitochondrial protein; mRNA	17999531	NM_004374				8q22-q23	Chromosome 8; NC_000008.10 (100890372..100905895; complement)	cytochrome-c oxidase activity	generation of precursor metabolites and energy	integral to membrane///membrane///mitochondrial inner membrane///mitochondrion	GO:0004129	GO:0006091	GO:0016021///GO:0016020///GO:0005743///GO:0005739
202344_at	heat shock transcription factor 1	HSF1	3297				Homo sapiens heat shock transcription factor 1 (HSF1); mRNA	132626772	NM_005526				8q24.3	Chromosome 8; NC_000008.10 (145515270..145538385)	protein binding///sequence-specific DNA binding///transcription factor activity	defense response///embryonic placenta development///embryonic process involved in female pregnancy///negative regulation of cell proliferation///negative regulation of tumor necrosis factor production///positive regulation of multicellular organism growth///protein amino acid phosphorylation///regulation of transcription; DNA-dependent///response to heat///response to lipopolysaccharide///spermat…	cytoplasm///NOT nucleolus///nucleus///pronucleus///protein complex	GO:0005515///GO:0043565///GO:0003700	GO:0006952///GO:0001892///GO:0060136///GO:0008285///GO:0032720///GO:0040018///GO:0006468///GO:0006355///GO:0009408///GO:0032496///GO:0007283	GO:0005737///NOT GO:0005730///GO:0005634///GO:0045120///GO:0043234
203113_s_at	eukaryotic translation elongation factor 1 delta (guanine nucleotide exchange protein)	EEF1D	1936				Homo sapiens eukaryotic translation elongation factor 1 delta (guanine nucleotide exchange protein) (EEF1D); transcript variant 2; mRNA	194239721	NM_001960				8q24.3	Chromosome 8; NC_000008.10 (144661898..144679845; complement)	protein binding///signal transducer activity///translation elongation factor activity///translation factor activity; nucleic acid binding	positive regulation of I-kappaB kinase/NF-kappaB cascade///translational elongation	cytosol///eukaryotic translation elongation factor 1 complex	GO:0005515///GO:0004871///GO:0003746///GO:0008135	GO:0043123///GO:0006414	GO:0005829///GO:0005853
205089_at	zinc finger protein 7	ZNF7	7553				Homo sapiens zinc finger protein 7 (ZNF7); mRNA	157837986	NM_003416				8q24	Chromosome 8; NC_000008.10 (146052903..146068606)	DNA binding///metal ion binding///zinc ion binding	multicellular organismal development///regulation of transcription; DNA-dependent	intracellular///nucleus	GO:0003677///GO:0046872///GO:0008270	GO:0007275///GO:0006355	GO:0005622///GO:0005634
206188_at	zinc finger protein 623	ZNF623	9831				Homo sapiens zinc finger protein 623 (ZNF623); transcript variant 1; mRNA	126722919	NM_014789				8q24.3	Chromosome 8; NC_000008.10 (144718373..144735900)	DNA binding///metal ion binding///zinc ion binding	regulation of transcription	intracellular///nucleus	GO:0003677///GO:0046872///GO:0008270	GO:0045449	GO:0005622///GO:0005634
208697_s_at	eukaryotic translation initiation factor 3; subunit E	EIF3E	3646				Homo sapiens eukaryotic translation initiation factor 3; subunit E; mRNA (cDNA clone MGC:2060 IMAGE:2959855); complete cds	37588990	BC000734				8q22-q23	Chromosome 8; NC_000008.10 (109213972..109260959; complement)	protein N-terminus binding///protein binding///translation initiation factor activity///contributes_to translation initiation factor activity///contributes_to translation initiation factor activity	negative regulation of translational initiation///nuclear-transcribed mRNA catabolic process; nonsense-mediated decay///regulation of translational initiation///translational initiation///translational initiation	colocalizes_with PML body///colocalizes_with chromatin///cytoplasm///cytosol///eukaryotic translation initiation factor 3 complex///eukaryotic translation initiation factor 3 complex///nucleoplasm///nucleus	GO:0047485///GO:0005515///GO:0003743///contributes_to GO:0003743///contributes_to GO:0003743	GO:0045947///GO:0000184///GO:0006446///GO:0006413///GO:0006413	colocalizes_with GO:0016605///colocalizes_with GO:0000785///GO:0005737///GO:0005829///GO:0005852///GO:0005852///GO:0005654///GO:0005634
209899_s_at	poly-U binding splicing factor 60KDa	PUF60	22827				Homo sapiens FBP-interacting repressor (FIR) mRNA; complete cds	17152039	AF217197				8q24.2-qter	Chromosome 8; NC_000008.10 (144898547..144911537; complement)	DNA binding///RNA binding///nucleotide binding///protein binding	RNA splicing///apoptosis///mRNA processing///regulation of transcription	colocalizes_with cyclin-dependent protein kinase activating kinase holoenzyme complex///nucleus///ribonucleoprotein complex	GO:0003677///GO:0003723///GO:0000166///GO:0005515	GO:0008380///GO:0006915///GO:0006397///GO:0045449	colocalizes_with GO:0019907///GO:0005634///GO:0030529
212563_at	block of proliferation 1	BOP1	23246				602535929T1 NIH_MGC_41 Homo sapiens cDNA clone IMAGE:4684902 3-; mRNA sequence	13453354	BG491842				8q24.3	Chromosome 8; NC_000008.10 (145486056..145515120; complement)	protein binding	cell proliferation///maturation of LSU-rRNA from tricistronic rRNA transcript (SSU-rRNA; 5.8S rRNA; LSU-rRNA)///rRNA processing///regulation of cell cycle///ribosome biogenesis///ribosome biogenesis	PeBoW complex///nucleolus///nucleoplasm///nucleus///ribonucleoprotein complex	GO:0005515	GO:0008283///GO:0000463///GO:0006364///GO:0051726///GO:0042254///GO:0042254	GO:0070545///GO:0005730///GO:0005654///GO:0005634///GO:0030529
213072_at	cysteine/histidine-rich 1	CYHR1	50626				wo96f10.x1 NCI_CGAP_Kid11 Homo sapiens cDNA clone IMAGE:2463211 3-; mRNA sequence	5664351	AI928387				8q24.3	Chromosome 8; NC_000008.10 (145675315..145691031; complement)	metal ion binding///protein binding///zinc ion binding		cytoplasm///nuclear envelope///perinuclear region of cytoplasm	GO:0046872///GO:0005515///GO:0008270		GO:0005737///GO:0005635///GO:0048471
214003_x_at	ribosomal protein S20	RPS20	6224				601842837F1 NIH_MGC_54 Homo sapiens cDNA clone IMAGE:4063593 5-; mRNA sequence	11062829	BF184532				8q12	Chromosome 8; NC_000008.10 (56985613..56987069; complement)	RNA binding///protein binding///structural constituent of ribosome///structural constituent of ribosome	translation///translation///translational elongation	cytoplasm///cytosol///cytosolic small ribosomal subunit///intracellular///ribosome	GO:0003723///GO:0005515///GO:0003735///GO:0003735	GO:0006412///GO:0006412///GO:0006414	GO:0005737///GO:0005829///GO:0022627///GO:0005622///GO:0005840
218151_x_at	G protein-coupled receptor 172A	GPR172A	79581				Homo sapiens G protein-coupled receptor 172A (GPR172A); mRNA	38146105	NM_024531				8q24.3	Chromosome 8; NC_000008.10 (145582225..145584946)	receptor activity		integral to membrane///membrane	GO:0004872		GO:0016021///GO:0016020
218187_s_at	chromosome 8 open reading frame 33	C8orf33	65265				Homo sapiens chromosome 8 open reading frame 33 (C8orf33); mRNA	160333749	NM_023080				8q24.3	Chromosome 8; NC_000008.10 (146277824..146281416)
218482_at	enhancer of yellow 2 homolog (Drosophila)	ENY2	56943				Homo sapiens enhancer of yellow 2 homolog (Drosophila) (ENY2); mRNA	34222364	NM_020189				8q23.1	Chromosome 8; NC_000008.10 (110346636..110355911)	ligand-dependent nuclear receptor transcription coactivator activity///transcription coactivator activity	chromatin modification///histone deubiquitination///mRNA transport///positive regulation of transcription; DNA-dependent///regulation of transcription///transport	SAGA complex///nucleus	GO:0030374///GO:0003713	GO:0016568///GO:0016578///GO:0051028///GO:0045893///GO:0045449///GO:0006810	GO:0000124///GO:0005634
219060_at	WDYHV motif containing 1	WDYHV1	55093				Homo sapiens WDYHV motif containing 1 (WDYHV1); mRNA	8922280	NM_018024				8q24.13	Chromosome 8; NC_000008.10 (124428965..124454260)	hydrolase activity///protein N-terminal glutamine amidohydrolase activity///protein binding	protein modification process	cytoplasm///cytosol///nucleus	GO:0016787///GO:0070773///GO:0005515	GO:0006464	GO:0005737///GO:0005829///GO:0005634
219215_s_at	solute carrier family 39 (zinc transporter); member 4	SLC39A4	55630				Homo sapiens solute carrier family 39 (zinc transporter); member 4 (SLC39A4); transcript variant 1; mRNA	115430258	NM_017767				8q24.3	Chromosome 8; NC_000008.10 (145637798..145642273; complement)	metal ion transmembrane transporter activity///zinc ion transmembrane transporter activity	cellular zinc ion homeostasis///ion transport///transmembrane transport///zinc ion transport	apical plasma membrane///cytoplasmic membrane-bounded vesicle///endosome///integral to membrane///plasma membrane///recycling endosome membrane	GO:0046873///GO:0005385	GO:0006882///GO:0006811///GO:0055085///GO:0006829	GO:0016324///GO:0016023///GO:0005768///GO:0016021///GO:0005886///GO:0055038
219299_at	tRNA methyltransferase 12 homolog (S. cerevisiae)	TRMT12	55039				Homo sapiens tRNA methyltransferase 12 homolog (S. cerevisiae) (TRMT12); mRNA	157388918	NM_017956				8q24.13	Chromosome 8; NC_000008.10 (125463048..125465267)	methyltransferase activity///transferase activity	tRNA processing		GO:0008168///GO:0016740	GO:0008033
220967_s_at	zinc finger protein 696	ZNF696	79943				Homo sapiens zinc finger protein 696 (ZNF696); mRNA	189571666	NM_030895				8q24.3	Chromosome 8; NC_000008.10 (144373559..144382122)	DNA binding///metal ion binding///zinc ion binding	regulation of transcription	intracellular///nucleus	GO:0003677///GO:0046872///GO:0008270	GO:0045449	GO:0005622///GO:0005634
220973_s_at	SHANK-associated RH domain interactor	SHARPIN	81858				Homo sapiens SHANK-associated RH domain interactor (SHARPIN); mRNA	118918414	NM_030974				8q24.3	Chromosome 8; NC_000008.10 (145153536..145159140; complement)	identical protein binding///metal ion binding///zinc ion binding	apoptotic nuclear change///epidermis development///keratinization///mitochondrion organization	cytoplasm///intracellular	GO:0042802///GO:0046872///GO:0008270	GO:0030262///GO:0008544///GO:0031424///GO:0007005	GO:0005737///GO:0005622
222992_s_at	NADH dehydrogenase (ubiquinone) 1 beta subcomplex; 9; 22kDa	NDUFB9	4715				Homo sapiens NADH-ubiquinone dehydrogenase 1 beta subcomplex mRNA; complete cds	9802311	AF261090				8q13.3	Chromosome 8; NC_000008.10 (125551343..125562227)	NADH dehydrogenase (ubiquinone) activity	electron transport chain///mitochondrial electron transport; NADH to ubiquinone///sensory perception of sound///transport	membrane///mitochondrial inner membrane///mitochondrial respiratory chain complex I///mitochondrial respiratory chain complex I///mitochondrion///respiratory chain	GO:0008137	GO:0022900///GO:0006120///GO:0007605///GO:0006810	GO:0016020///GO:0005743///GO:0005747///GO:0005747///GO:0005739///GO:0070469
225802_at	topoisomerase (DNA) I; mitochondrial	TOP1MT	116447				hf45b01.x1 Soares_NFL_T_GBC_S1 Homo sapiens cDNA clone IMAGE:2934793 3- similar to SW:TOP1_HUMAN P11387 DNA TOPOISOMERASE I ;; mRNA sequence	7279789	AW592604				8q24.3	Chromosome 8; NC_000008.10 (144391526..144417050; complement)	ATP binding///DNA topoisomerase (ATP-hydrolyzing) activity///DNA topoisomerase type I activity///nucleotide binding	DNA topological change///DNA unwinding involved in replication	chromosome///mitochondrial nucleoid///mitochondrion	GO:0005524///GO:0003918///GO:0003917///GO:0000166	GO:0006265///GO:0006268	GO:0005694///GO:0042645///GO:0005739
231764_at	chromatin accessibility complex 1	CHRAC1	54108				Homo sapiens cDNA FLJ13475 fis; clone PLACE1003605	10435498	AK023537				8q24.3	Chromosome 8; NC_000008.10 (141521401..141527252)	DNA binding///DNA-directed DNA polymerase activity///nucleotidyltransferase activity///protein binding///sequence-specific DNA binding///transferase activity	chromatin remodeling	chromatin accessibility complex///epsilon DNA polymerase complex///intracellular///nucleus	GO:0003677///GO:0003887///GO:0016779///GO:0005515///GO:0043565///GO:0016740	GO:0006338	GO:0008623///GO:0008622///GO:0005622///GO:0005634
1558329_at	nuclear factor of kappa light polypeptide gene enhancer in B-cells inhibitor-like 2	NFKBIL2	4796				Homo sapiens cDNA FLJ40087 fis; clone TESTI2003089	21757150	AK097406				8q24.3	Chromosome 8; NC_000008.10 (145654163..145669812; complement)	protein binding///transcription corepressor activity	cytoplasmic sequestering of transcription factor	cytoplasm	GO:0005515///GO:0003714	GO:0042994	GO:0005737
211060_x_at	glycosylphosphatidylinositol anchor attachment protein 1 homolog (yeast)	GPAA1	8733				Homo sapiens glycosylphosphatidylinositol anchor attachment protein 1 homolog (yeast); mRNA (cDNA clone MGC:12663 IMAGE:4099139); complete cds	33871750	BC006383				8q24.3	Chromosome 8; NC_000008.10 (145137524..145141119)	contributes_to GPI anchor binding///contributes_to GPI-anchor transamidase activity///protein binding///tubulin binding	attachment of GPI anchor to protein///attachment of GPI anchor to protein///attachment of GPI anchor to protein///protein complex assembly///protein retention in ER lumen	GPI-anchor transamidase complex///endoplasmic reticulum///endoplasmic reticulum membrane///integral to membrane///membrane	contributes_to GO:0034235///contributes_to GO:0003923///GO:0005515///GO:0015631	GO:0016255///GO:0016255///GO:0016255///GO:0006461///GO:0006621	GO:0042765///GO:0005783///GO:0005789///GO:0016021///GO:0016020
215690_x_at	glycosylphosphatidylinositol anchor attachment protein 1 homolog (yeast)	GPAA1	8733				Homo sapiens mRNA; cDNA DKFZp434E1512 (from clone DKFZp434E1512)	7018511	AL157437				8q24.3	Chromosome 8; NC_000008.10 (145137524..145141119)	contributes_to GPI anchor binding///contributes_to GPI-anchor transamidase activity///protein binding///tubulin binding	attachment of GPI anchor to protein///attachment of GPI anchor to protein///attachment of GPI anchor to protein///protein complex assembly///protein retention in ER lumen	GPI-anchor transamidase complex///endoplasmic reticulum///endoplasmic reticulum membrane///integral to membrane///membrane	contributes_to GO:0034235///contributes_to GO:0003923///GO:0005515///GO:0015631	GO:0016255///GO:0016255///GO:0016255///GO:0006461///GO:0006621	GO:0042765///GO:0005783///GO:0005789///GO:0016021///GO:0016020
218679_s_at	vacuolar protein sorting 28 homolog (S. cerevisiae)	VPS28	51160				Homo sapiens vacuolar protein sorting 28 homolog (S. cerevisiae) (VPS28); transcript variant 1; mRNA	34452691	NM_016208				8q24.3	Chromosome 8; NC_000008.10 (145649000..145653927; complement)	protein binding	negative regulation of protein ubiquitination///protein transport	cytoplasm///cytosol///endosome///late endosome membrane///plasma membrane	GO:0005515	GO:0031397///GO:0015031	GO:0005737///GO:0005829///GO:0005768///GO:0031902///GO:0005886
218944_at	pyrroline-5-carboxylate reductase-like	PYCRL	65263				Homo sapiens pyrroline-5-carboxylate reductase-like (PYCRL); mRNA	198041661	NM_023078				8q24.3	Chromosome 8; NC_000008.10 (144686083..144691764; complement)	identical protein binding///oxidoreductase activity///pyrroline-5-carboxylate reductase activity	cellular amino acid biosynthetic process///oxidation reduction///proline biosynthetic process		GO:0042802///GO:0016491///GO:0004735	GO:0008652///GO:0055114///GO:0006561
222155_s_at	G protein-coupled receptor 172A	GPR172A	79581				Homo sapiens cDNA FLJ11856 fis; clone HEMBA1006789	10433214	AK021918				8q24.3	Chromosome 8; NC_000008.10 (145582225..145584946)	receptor activity		integral to membrane///membrane	GO:0004872		GO:0016021///GO:0016020
222998_at	MAF1 homolog (S. cerevisiae)	MAF1	84232				Homo sapiens mRNA; cDNA DKFZp586G1123 (from clone DKFZp586G1123)	12053368	AL136937				8q24.3	Chromosome 8; NC_000008.10 (145159305..145162515)	transcription regulator activity	negative regulation of transcription from RNA polymerase III promoter	intracellular///nucleus	GO:0030528	GO:0016480	GO:0005622///GO:0005634
223198_x_at	COMM domain containing 5	COMMD5	28991				Homo sapiens COMM domain containing 5; mRNA (cDNA clone MGC:3418 IMAGE:3606279); complete cds	33877005	BC002672				8q24-qter	Chromosome 8; NC_000008.10 (146075551..146078932; complement)	protein binding	cell cycle arrest	nucleus	GO:0005515	GO:0007050	GO:0005634
223819_x_at	COMM domain containing 5	COMMD5	28991				Homo sapiens COMM domain containing 5; mRNA (cDNA clone MGC:947 IMAGE:3544106); complete cds	12804384	BC003055				8q24-qter	Chromosome 8; NC_000008.10 (146075551..146078932; complement)	protein binding	cell cycle arrest	nucleus	GO:0005515	GO:0007050	GO:0005634
227787_s_at	mediator complex subunit 30	MED30	90390				ov82f06.x1 Soares_testis_NHT Homo sapiens cDNA clone IMAGE:1643843 3-; mRNA sequence	3244454	AI026938				8q24.11	Chromosome 8; NC_000008.10 (118532965..118552501)	RNA polymerase II transcription mediator activity///identical protein binding///ligand-dependent nuclear receptor transcription coactivator activity///receptor activity///thyroid hormone receptor binding///transcription activator activity///transcription cofactor activity///vitamin D receptor binding	androgen receptor signaling pathway///regulation of transcription///steroid hormone receptor signaling pathway///transcription initiation from RNA polymerase II promoter	mediator complex///nucleus	GO:0016455///GO:0042802///GO:0030374///GO:0004872///GO:0046966///GO:0016563///GO:0003712///GO:0042809	GO:0030521///GO:0045449///GO:0030518///GO:0006367	GO:0016592///GO:0005634
213445_at	zinc finger CCCH-type containing 3	ZC3H3	23144				Homo sapiens mRNA for KIAA0150 gene; partial cds	1469881	D63484				8q24.3	Chromosome 8; NC_000008.10 (144519825..144623620; complement)	metal ion binding///molecular_function///nucleic acid binding///zinc ion binding	mRNA polyadenylation///poly(A)+ mRNA export from nucleus///regulation of mRNA export from nucleus	nucleus	GO:0046872///GO:0003674///GO:0003676///GO:0008270	GO:0006378///GO:0016973///GO:0010793	GO:0005634
222657_s_at	ubiquitin-conjugating enzyme E2W (putative)	UBE2W	55284				Homo sapiens cDNA FLJ13988 fis; clone Y79AA1002027; moderately similar to UBIQUITIN-CONJUGATING ENZYME E2-18 KD (EC 6.3.2.19)	10436320	AK024050				8q21.11	Chromosome 8; NC_000008.10 (74702840..74791110; complement)	ATP binding///ligase activity///nucleotide binding///protein binding///ubiquitin-protein ligase activity	post-translational protein modification///regulation of protein metabolic process		GO:0005524///GO:0016874///GO:0000166///GO:0005515///GO:0004842	GO:0043687///GO:0051246
226129_at	family with sequence similarity 83; member H	FAM83H	286077				wq19d07.x1 NCI_CGAP_Gas4 Homo sapiens cDNA clone IMAGE:2471725 3-; mRNA sequence	5741405	AI949095				8q24.3	Chromosome 8; NC_000008.10 (144806113..144815914; complement)		biomineral formation			GO:0031214
201692_at	sigma non-opioid intracellular receptor 1	SIGMAR1	10280				Homo sapiens sigma non-opioid intracellular receptor 1 (SIGMAR1); transcript variant 1; mRNA	22212932	NM_005866				9p13.3	Chromosome 9; NC_000009.11 (34634719..34637768; complement)	C-8 sterol isomerase activity///drug binding///opioid receptor activity///protein binding///receptor activity	ergosterol biosynthetic process///lipid transport///nervous system development	cell junction///cell projection///endoplasmic reticulum///endoplasmic reticulum membrane///growth cone///integral to membrane///integral to plasma membrane///lipid particle///nuclear envelope///nuclear inner membrane///nuclear outer membrane///nucleus///plasma membrane	GO:0000247///GO:0008144///GO:0004985///GO:0005515///GO:0004872	GO:0006696///GO:0006869///GO:0007399	GO:0030054///GO:0042995///GO:0005783///GO:0005789///GO:0030426///GO:0016021///GO:0005887///GO:0005811///GO:0005635///GO:0005637///GO:0005640///GO:0005634///GO:0005886
227296_at	major facilitator superfamily domain containing 3	MFSD3	113655				ng30f01.s1 NCI_CGAP_Co3 Homo sapiens cDNA clone IMAGE:936313 3-; mRNA sequence	2264255	AA523543				8q24.3	Chromosome 8; NC_000008.10 (145734552..145736589)		transmembrane transport	integral to membrane///membrane		GO:0055085	GO:0016021///GO:0016020
1555241_at	chromosome 8 open reading frame 59	C8orf59	401466				Homo sapiens chromosome 8 open reading frame 59; mRNA (cDNA clone IMAGE:5212747); complete cds	21595394	BC032347				8q21.2	Chromosome 8; NC_000008.10 (86126288..86132643; complement)
201618_x_at	glycosylphosphatidylinositol anchor attachment protein 1 homolog (yeast)	GPAA1	8733				Homo sapiens glycosylphosphatidylinositol anchor attachment protein 1 homolog (yeast) (GPAA1); mRNA	83367079	NM_003801				8q24.3	Chromosome 8; NC_000008.10 (145137524..145141119)	contributes_to GPI anchor binding///contributes_to GPI-anchor transamidase activity///protein binding///tubulin binding	attachment of GPI anchor to protein///attachment of GPI anchor to protein///attachment of GPI anchor to protein///protein complex assembly///protein retention in ER lumen	GPI-anchor transamidase complex///endoplasmic reticulum///endoplasmic reticulum membrane///integral to membrane///membrane	contributes_to GO:0034235///contributes_to GO:0003923///GO:0005515///GO:0015631	GO:0016255///GO:0016255///GO:0016255///GO:0006461///GO:0006621	GO:0042765///GO:0005783///GO:0005789///GO:0016021///GO:0016020
221637_s_at	chromosome 11 open reading frame 48	C11orf48	79081				Homo sapiens chromosome 11 open reading frame 48; mRNA (cDNA clone MGC:2477 IMAGE:3138904); complete cds	37589089	BC001434				11q12.3	Chromosome 11; NC_000011.9 (62430289..62439241; complement)
227876_at	Rho GTPase activating protein 39	ARHGAP39	80728				ws50c05.x1 NCI_CGAP_Brn25 Homo sapiens cDNA clone IMAGE:2500616 3-; mRNA sequence	5855967	AW007189				8q24.3	Chromosome 8; NC_000008.10 (145754563..145838891; complement)	protein binding	signal transduction	cytoskeleton///intracellular///nucleus	GO:0005515	GO:0007165	GO:0005856///GO:0005622///GO:0005634
1566041_at				Clone 2B ETS-like protein mRNA; partial sequence		Hs.551008	Homo sapiens mRNA for Ets-like protein; clone: 2B	42733558	D61705
221005_s_at	phosphatidylserine synthase 2	PTDSS2	81490				Homo sapiens phosphatidylserine synthase 2 (PTDSS2); mRNA	13540554	NM_030783				11p15.5	Chromosome 11; NC_000011.9 (450280..491387)	CDP-diacylglycerol-serine O-phosphatidyltransferase activity///transferase activity	phosphatidylserine biosynthetic process///phospholipid biosynthetic process	integral to membrane///intracellular///membrane	GO:0003882///GO:0016740	GO:0006659///GO:0008654	GO:0016021///GO:0005622///GO:0016020
37872_at	jerky homolog (mouse)	JRK	8629				Homo sapiens (JH8) mRNA; partial cds	3435202	AF072468				8q24.3	Chromosome 8; NC_000008.10 (143738874..143751401; complement)	DNA binding///molecular_function	biological_process///regulation of transcription	cellular_component///nucleus	GO:0003677///GO:0003674	GO:0008150///GO:0045449	GO:0005575///GO:0005634
227898_s_at	zinc finger protein 41 homolog (mouse)	ZFP41	286128				UI-HF-BN0-akc-h-04-0-UI.s1 NIH_MGC_50 Homo sapiens cDNA clone IMAGE:3076831 3-; mRNA sequence	7247784	AW576245				8q24.3	Chromosome 8; NC_000008.10 (144329109..144344875)	DNA binding///metal ion binding///zinc ion binding	cell differentiation///multicellular organismal development///regulation of transcription///spermatogenesis	intracellular///nucleus	GO:0003677///GO:0046872///GO:0008270	GO:0030154///GO:0007275///GO:0045449///GO:0007283	GO:0005622///GO:0005634
236813_at	MORN repeat containing 4	MORN4	118812				yx63c04.s1 Soares melanocyte 2NbHM Homo sapiens cDNA clone IMAGE:266406 3-; mRNA sequence	1126829	N21659				10q24.2	Chromosome 10; NC_000010.10 (99374310..99393913; complement)
207002_s_at	pleiomorphic adenoma gene-like 1	PLAGL1	5325				Homo sapiens pleiomorphic adenoma gene-like 1 (PLAGL1); transcript variant 1; mRNA	124381123	NM_002656				6q24-q25	Chromosome 6; NC_000006.11 (144261437..144385735; complement)	DNA binding///metal ion binding///protein binding///zinc ion binding	cell cycle arrest///induction of apoptosis///positive regulation of transcription from RNA polymerase II promoter///regulation of transcription	intracellular///nucleus	GO:0003677///GO:0046872///GO:0005515///GO:0008270	GO:0007050///GO:0006917///GO:0045944///GO:0045449	GO:0005622///GO:0005634
