# Supplementary material for: Reconstruction of an Integrated Genome-Scale Co-Expression Network Reveals Key Modules Involved in Lung Adenocarcinoma
Source: PLoS One. 2013 Jul 11;8(7):e67552. doi: 10.1371/journal.pone.0067552 (PMC3708931; doi:10.1371/journal.pone.0067552)
Supplement: Table S5 — Full data for 23 key modules in lung adenocarcinoma. (ZIP) [file pone.0067552.s005.zip › supplementary 5/module 20.csv]

ID	Gene title	Gene symbol	Gene ID	UniGene title	UniGene symbol	UniGene ID	Nucleotide Title	GI	GenBank Accession	Platform_CLONEID	Platform_ORF	Platform_SPOTID	Chromosome location	Chromosome annotation	GO:Function	GO:Process	GO:Component	GO:Function ID	GO:Process ID	GO:Component ID
229758_at	tigger transposable element derived 5	TIGD5	84948				xj12e12.x1 NCI_CGAP_Ut2 Homo sapiens cDNA clone IMAGE:2657038 3-; mRNA sequence	6400296	AW168771				8q24.3	Chromosome 8; NC_000008.10 (144680221..144682484)	DNA binding	regulation of transcription	chromosome; centromeric region///nucleus	GO:0003677	GO:0045449	GO:0000775///GO:0005634
201066_at	cytochrome c-1	CYC1	1537				Homo sapiens cytochrome c-1 (CYC1); nuclear gene encoding mitochondrial protein; mRNA	148529008	NM_001916				8q24.3	Chromosome 8; NC_000008.10 (145149960..145152428)	electron transporter; transferring electrons from CoQH2-cytochrome c reductase complex and cytochrome c oxidase complex activity///heme binding///metal ion binding	electron transport chain///transport	integral to membrane///membrane///mitochondrial inner membrane///mitochondrion///respiratory chain	GO:0045155///GO:0020037///GO:0046872	GO:0022900///GO:0006810	GO:0016021///GO:0016020///GO:0005743///GO:0005739///GO:0070469
218695_at	exosome component 4	EXOSC4	54512				Homo sapiens exosome component 4 (EXOSC4); mRNA	56699483	NM_019037				8q24.3	Chromosome 8; NC_000008.10 (145133522..145135551)	3'-5'-exoribonuclease activity///RNA binding///exonuclease activity///hydrolase activity///protein binding	RNA processing///histone mRNA catabolic process///rRNA processing	cytoplasm///exosome (RNase complex)///nucleolus///nucleus	GO:0000175///GO:0003723///GO:0004527///GO:0016787///GO:0005515	GO:0006396///GO:0071044///GO:0006364	GO:0005737///GO:0000178///GO:0005730///GO:0005634
219071_x_at	chromosome 8 open reading frame 30A	C8orf30A	51236				Homo sapiens chromosome 8 open reading frame 30A (C8orf30A); mRNA	13124772	NM_016458				8q24.3	Chromosome 8; NC_000008.10 (145192672..145195620)	binding///molecular_function	biological_process	cellular_component	GO:0005488///GO:0003674	GO:0008150	GO:0005575
219189_at	F-box and leucine-rich repeat protein 6	FBXL6	26233				Homo sapiens F-box and leucine-rich repeat protein 6 (FBXL6); transcript variant 2; mRNA	61742135	NM_024555				8q24.3	Chromosome 8; NC_000008.10 (145579091..145582132; complement)	ubiquitin-protein ligase activity	proteolysis		GO:0004842	GO:0006508
225203_at	protein phosphatase 1; regulatory (inhibitor) subunit 16A	PPP1R16A	84988				wg76a06.x1 Soares_NSF_F8_9W_OT_PA_P_S1 Homo sapiens cDNA clone IMAGE:2370994 3- similar to SW:ANX7_BOVIN P20072 ANNEXIN VII ;; mRNA sequence	5111219	AI742931				8q24.3	Chromosome 8; NC_000008.10 (145722109..145727504)	protein binding		plasma membrane	GO:0005515		GO:0005886
228524_at	aarF domain containing kinase 5	ADCK5	203054				7f83c02.x1 NCI_CGAP_Pr28 Homo sapiens cDNA clone IMAGE:3303554 3- similar to TR:Q9VTG5 Q9VTG5 CG7616 PROTEIN. ;; mRNA sequence	10369560	BE856488				8q24.3	Chromosome 8; NC_000008.10 (145597731..145618457)	kinase activity///protein serine/threonine kinase activity///transferase activity		integral to membrane///membrane///mitochondrion	GO:0016301///GO:0004674///GO:0016740		GO:0016021///GO:0016020///GO:0005739
58696_at	exosome component 4	EXOSC4	54512				DKFZp434P0110_s1 434 (synonym: htes3) Homo sapiens cDNA clone DKFZp434P0110 3-; mRNA sequence	5935160	AL039469				8q24.3	Chromosome 8; NC_000008.10 (145133522..145135551)	3'-5'-exoribonuclease activity///RNA binding///exonuclease activity///hydrolase activity///protein binding	RNA processing///histone mRNA catabolic process///rRNA processing	cytoplasm///exosome (RNase complex)///nucleolus///nucleus	GO:0000175///GO:0003723///GO:0004527///GO:0016787///GO:0005515	GO:0006396///GO:0071044///GO:0006364	GO:0005737///GO:0000178///GO:0005730///GO:0005634
91684_g_at	exosome component 4	EXOSC4	54512				tn44e03.x1 NCI_CGAP_Brn25 Homo sapiens cDNA clone IMAGE:2170492 3- similar to WP:B0564.1 CE05175 RIBONUCLEASE PH LIKE ;; mRNA sequence	4534672	AI571298				8q24.3	Chromosome 8; NC_000008.10 (145133522..145135551)	3'-5'-exoribonuclease activity///RNA binding///exonuclease activity///hydrolase activity///protein binding	RNA processing///histone mRNA catabolic process///rRNA processing	cytoplasm///exosome (RNase complex)///nucleolus///nucleus	GO:0000175///GO:0003723///GO:0004527///GO:0016787///GO:0005515	GO:0006396///GO:0071044///GO:0006364	GO:0005737///GO:0000178///GO:0005730///GO:0005634
209516_at	SMYD family member 5	SMYD5	10322				Human retinoic acid-responsive protein (NN8-4AG) mRNA; complete cds	1245371	U50383				2p13.2	Chromosome 2; NC_000002.11 (73441366..73454355)	metal ion binding///molecular_function	biological_process	cellular_component	GO:0046872///GO:0003674	GO:0008150	GO:0005575
212556_at	scribbled homolog (Drosophila)	SCRIB	23513				tm08c12.x1 NCI_CGAP_Co14 Homo sapiens cDNA clone IMAGE:2155990 3- similar to TR:Q14160 Q14160 KIAA0147 PROTEIN ;; mRNA sequence	4331493	AI469403				8q24.3	Chromosome 8; NC_000008.10 (144873090..144897549; complement)	protein binding	activation of Rac GTPase activity///apoptosis involved in morphogenesis///cell differentiation///cell migration///cell proliferation///cell-cell adhesion///establishment of apical/basal cell polarity///mammary gland duct morphogenesis///multicellular organismal development///negative regulation of mitotic cell cycle///positive chemotaxis///positive regulation of apoptosis///positive regulation of…	colocalizes_with cell leading edge///cell-cell adherens junction///cell-cell junction///cytoplasm///plasma membrane///colocalizes_with postsynaptic membrane///colocalizes_with presynaptic membrane	GO:0005515	GO:0032863///GO:0060561///GO:0030154///GO:0016477///GO:0008283///GO:0016337///GO:0035089///GO:0060603///GO:0007275///GO:0045930///GO:0050918///GO:0043065///GO:0001921	colocalizes_with GO:0031252///GO:0005913///GO:0005911///GO:0005737///GO:0005886///colocalizes_with GO:0045211///colocalizes_with GO:0042734
218049_s_at	mitochondrial ribosomal protein L13	MRPL13	28998				Homo sapiens mitochondrial ribosomal protein L13 (MRPL13); nuclear gene encoding mitochondrial protein; mRNA	34328934	NM_014078				8q22.1-q22.3	Chromosome 8; NC_000008.10 (121408083..121457647; complement)	structural constituent of ribosome	translation	intracellular///mitochondrial large ribosomal subunit///mitochondrion///ribosome	GO:0003735	GO:0006412	GO:0005622///GO:0005762///GO:0005739///GO:0005840
200936_at	ribosomal protein L8	RPL8	6132				Homo sapiens ribosomal protein L8 (RPL8); transcript variant 1; mRNA	72377361	NM_000973				8q24.3	Chromosome 8; NC_000008.10 (146015154..146017805; complement)	RNA binding///rRNA binding///structural constituent of ribosome	translation///translational elongation	cytoplasm///cytosol///cytosolic large ribosomal subunit///intracellular///ribosome	GO:0003723///GO:0019843///GO:0003735	GO:0006412///GO:0006414	GO:0005737///GO:0005829///GO:0022625///GO:0005622///GO:0005840
201754_at	cytochrome c oxidase subunit VIc	COX6C	1345				Homo sapiens cytochrome c oxidase subunit VIc (COX6C); nuclear gene encoding mitochondrial protein; mRNA	17999531	NM_004374				8q22-q23	Chromosome 8; NC_000008.10 (100890372..100905895; complement)	cytochrome-c oxidase activity	generation of precursor metabolites and energy	integral to membrane///membrane///mitochondrial inner membrane///mitochondrion	GO:0004129	GO:0006091	GO:0016021///GO:0016020///GO:0005743///GO:0005739
202344_at	heat shock transcription factor 1	HSF1	3297				Homo sapiens heat shock transcription factor 1 (HSF1); mRNA	132626772	NM_005526				8q24.3	Chromosome 8; NC_000008.10 (145515270..145538385)	protein binding///sequence-specific DNA binding///transcription factor activity	defense response///embryonic placenta development///embryonic process involved in female pregnancy///negative regulation of cell proliferation///negative regulation of tumor necrosis factor production///positive regulation of multicellular organism growth///protein amino acid phosphorylation///regulation of transcription; DNA-dependent///response to heat///response to lipopolysaccharide///spermat…	cytoplasm///NOT nucleolus///nucleus///pronucleus///protein complex	GO:0005515///GO:0043565///GO:0003700	GO:0006952///GO:0001892///GO:0060136///GO:0008285///GO:0032720///GO:0040018///GO:0006468///GO:0006355///GO:0009408///GO:0032496///GO:0007283	GO:0005737///NOT GO:0005730///GO:0005634///GO:0045120///GO:0043234
203113_s_at	eukaryotic translation elongation factor 1 delta (guanine nucleotide exchange protein)	EEF1D	1936				Homo sapiens eukaryotic translation elongation factor 1 delta (guanine nucleotide exchange protein) (EEF1D); transcript variant 2; mRNA	194239721	NM_001960				8q24.3	Chromosome 8; NC_000008.10 (144661898..144679845; complement)	protein binding///signal transducer activity///translation elongation factor activity///translation factor activity; nucleic acid binding	positive regulation of I-kappaB kinase/NF-kappaB cascade///translational elongation	cytosol///eukaryotic translation elongation factor 1 complex	GO:0005515///GO:0004871///GO:0003746///GO:0008135	GO:0043123///GO:0006414	GO:0005829///GO:0005853
209899_s_at	poly-U binding splicing factor 60KDa	PUF60	22827				Homo sapiens FBP-interacting repressor (FIR) mRNA; complete cds	17152039	AF217197				8q24.2-qter	Chromosome 8; NC_000008.10 (144898547..144911537; complement)	DNA binding///RNA binding///nucleotide binding///protein binding	RNA splicing///apoptosis///mRNA processing///regulation of transcription	colocalizes_with cyclin-dependent protein kinase activating kinase holoenzyme complex///nucleus///ribonucleoprotein complex	GO:0003677///GO:0003723///GO:0000166///GO:0005515	GO:0008380///GO:0006915///GO:0006397///GO:0045449	colocalizes_with GO:0019907///GO:0005634///GO:0030529
212563_at	block of proliferation 1	BOP1	23246				602535929T1 NIH_MGC_41 Homo sapiens cDNA clone IMAGE:4684902 3-; mRNA sequence	13453354	BG491842				8q24.3	Chromosome 8; NC_000008.10 (145486056..145515120; complement)	protein binding	cell proliferation///maturation of LSU-rRNA from tricistronic rRNA transcript (SSU-rRNA; 5.8S rRNA; LSU-rRNA)///rRNA processing///regulation of cell cycle///ribosome biogenesis///ribosome biogenesis	PeBoW complex///nucleolus///nucleoplasm///nucleus///ribonucleoprotein complex	GO:0005515	GO:0008283///GO:0000463///GO:0006364///GO:0051726///GO:0042254///GO:0042254	GO:0070545///GO:0005730///GO:0005654///GO:0005634///GO:0030529
213072_at	cysteine/histidine-rich 1	CYHR1	50626				wo96f10.x1 NCI_CGAP_Kid11 Homo sapiens cDNA clone IMAGE:2463211 3-; mRNA sequence	5664351	AI928387				8q24.3	Chromosome 8; NC_000008.10 (145675315..145691031; complement)	metal ion binding///protein binding///zinc ion binding		cytoplasm///nuclear envelope///perinuclear region of cytoplasm	GO:0046872///GO:0005515///GO:0008270		GO:0005737///GO:0005635///GO:0048471
218151_x_at	G protein-coupled receptor 172A	GPR172A	79581				Homo sapiens G protein-coupled receptor 172A (GPR172A); mRNA	38146105	NM_024531				8q24.3	Chromosome 8; NC_000008.10 (145582225..145584946)	receptor activity		integral to membrane///membrane	GO:0004872		GO:0016021///GO:0016020
219215_s_at	solute carrier family 39 (zinc transporter); member 4	SLC39A4	55630				Homo sapiens solute carrier family 39 (zinc transporter); member 4 (SLC39A4); transcript variant 1; mRNA	115430258	NM_017767				8q24.3	Chromosome 8; NC_000008.10 (145637798..145642273; complement)	metal ion transmembrane transporter activity///zinc ion transmembrane transporter activity	cellular zinc ion homeostasis///ion transport///transmembrane transport///zinc ion transport	apical plasma membrane///cytoplasmic membrane-bounded vesicle///endosome///integral to membrane///plasma membrane///recycling endosome membrane	GO:0046873///GO:0005385	GO:0006882///GO:0006811///GO:0055085///GO:0006829	GO:0016324///GO:0016023///GO:0005768///GO:0016021///GO:0005886///GO:0055038
220967_s_at	zinc finger protein 696	ZNF696	79943				Homo sapiens zinc finger protein 696 (ZNF696); mRNA	189571666	NM_030895				8q24.3	Chromosome 8; NC_000008.10 (144373559..144382122)	DNA binding///metal ion binding///zinc ion binding	regulation of transcription	intracellular///nucleus	GO:0003677///GO:0046872///GO:0008270	GO:0045449	GO:0005622///GO:0005634
220973_s_at	SHANK-associated RH domain interactor	SHARPIN	81858				Homo sapiens SHANK-associated RH domain interactor (SHARPIN); mRNA	118918414	NM_030974				8q24.3	Chromosome 8; NC_000008.10 (145153536..145159140; complement)	identical protein binding///metal ion binding///zinc ion binding	apoptotic nuclear change///epidermis development///keratinization///mitochondrion organization	cytoplasm///intracellular	GO:0042802///GO:0046872///GO:0008270	GO:0030262///GO:0008544///GO:0031424///GO:0007005	GO:0005737///GO:0005622
231764_at	chromatin accessibility complex 1	CHRAC1	54108				Homo sapiens cDNA FLJ13475 fis; clone PLACE1003605	10435498	AK023537				8q24.3	Chromosome 8; NC_000008.10 (141521401..141527252)	DNA binding///DNA-directed DNA polymerase activity///nucleotidyltransferase activity///protein binding///sequence-specific DNA binding///transferase activity	chromatin remodeling	chromatin accessibility complex///epsilon DNA polymerase complex///intracellular///nucleus	GO:0003677///GO:0003887///GO:0016779///GO:0005515///GO:0043565///GO:0016740	GO:0006338	GO:0008623///GO:0008622///GO:0005622///GO:0005634
1558329_at	nuclear factor of kappa light polypeptide gene enhancer in B-cells inhibitor-like 2	NFKBIL2	4796				Homo sapiens cDNA FLJ40087 fis; clone TESTI2003089	21757150	AK097406				8q24.3	Chromosome 8; NC_000008.10 (145654163..145669812; complement)	protein binding///transcription corepressor activity	cytoplasmic sequestering of transcription factor	cytoplasm	GO:0005515///GO:0003714	GO:0042994	GO:0005737
218679_s_at	vacuolar protein sorting 28 homolog (S. cerevisiae)	VPS28	51160				Homo sapiens vacuolar protein sorting 28 homolog (S. cerevisiae) (VPS28); transcript variant 1; mRNA	34452691	NM_016208				8q24.3	Chromosome 8; NC_000008.10 (145649000..145653927; complement)	protein binding	negative regulation of protein ubiquitination///protein transport	cytoplasm///cytosol///endosome///late endosome membrane///plasma membrane	GO:0005515	GO:0031397///GO:0015031	GO:0005737///GO:0005829///GO:0005768///GO:0031902///GO:0005886
218944_at	pyrroline-5-carboxylate reductase-like	PYCRL	65263				Homo sapiens pyrroline-5-carboxylate reductase-like (PYCRL); mRNA	198041661	NM_023078				8q24.3	Chromosome 8; NC_000008.10 (144686083..144691764; complement)	identical protein binding///oxidoreductase activity///pyrroline-5-carboxylate reductase activity	cellular amino acid biosynthetic process///oxidation reduction///proline biosynthetic process		GO:0042802///GO:0016491///GO:0004735	GO:0008652///GO:0055114///GO:0006561
222155_s_at	G protein-coupled receptor 172A	GPR172A	79581				Homo sapiens cDNA FLJ11856 fis; clone HEMBA1006789	10433214	AK021918				8q24.3	Chromosome 8; NC_000008.10 (145582225..145584946)	receptor activity		integral to membrane///membrane	GO:0004872		GO:0016021///GO:0016020
222998_at	MAF1 homolog (S. cerevisiae)	MAF1	84232				Homo sapiens mRNA; cDNA DKFZp586G1123 (from clone DKFZp586G1123)	12053368	AL136937				8q24.3	Chromosome 8; NC_000008.10 (145159305..145162515)	transcription regulator activity	negative regulation of transcription from RNA polymerase III promoter	intracellular///nucleus	GO:0030528	GO:0016480	GO:0005622///GO:0005634
223198_x_at	COMM domain containing 5	COMMD5	28991				Homo sapiens COMM domain containing 5; mRNA (cDNA clone MGC:3418 IMAGE:3606279); complete cds	33877005	BC002672				8q24-qter	Chromosome 8; NC_000008.10 (146075551..146078932; complement)	protein binding	cell cycle arrest	nucleus	GO:0005515	GO:0007050	GO:0005634
213445_at	zinc finger CCCH-type containing 3	ZC3H3	23144				Homo sapiens mRNA for KIAA0150 gene; partial cds	1469881	D63484				8q24.3	Chromosome 8; NC_000008.10 (144519825..144623620; complement)	metal ion binding///molecular_function///nucleic acid binding///zinc ion binding	mRNA polyadenylation///poly(A)+ mRNA export from nucleus///regulation of mRNA export from nucleus	nucleus	GO:0046872///GO:0003674///GO:0003676///GO:0008270	GO:0006378///GO:0016973///GO:0010793	GO:0005634
226129_at	family with sequence similarity 83; member H	FAM83H	286077				wq19d07.x1 NCI_CGAP_Gas4 Homo sapiens cDNA clone IMAGE:2471725 3-; mRNA sequence	5741405	AI949095				8q24.3	Chromosome 8; NC_000008.10 (144806113..144815914; complement)		biomineral formation			GO:0031214
201618_x_at	glycosylphosphatidylinositol anchor attachment protein 1 homolog (yeast)	GPAA1	8733				Homo sapiens glycosylphosphatidylinositol anchor attachment protein 1 homolog (yeast) (GPAA1); mRNA	83367079	NM_003801				8q24.3	Chromosome 8; NC_000008.10 (145137524..145141119)	contributes_to GPI anchor binding///contributes_to GPI-anchor transamidase activity///protein binding///tubulin binding	attachment of GPI anchor to protein///attachment of GPI anchor to protein///attachment of GPI anchor to protein///protein complex assembly///protein retention in ER lumen	GPI-anchor transamidase complex///endoplasmic reticulum///endoplasmic reticulum membrane///integral to membrane///membrane	contributes_to GO:0034235///contributes_to GO:0003923///GO:0005515///GO:0015631	GO:0016255///GO:0016255///GO:0016255///GO:0006461///GO:0006621	GO:0042765///GO:0005783///GO:0005789///GO:0016021///GO:0016020
211403_x_at	variable charge; X-linked 2	VCX2	51480				Homo sapiens variably charged X-B (VCXB) mRNA; complete cds	11934657	AF167079				Xp22.32	Chromosome X; NC_000023.10 (8137985..8139308; complement)	molecular_function	biological_process	cellular_component	GO:0003674	GO:0008150	GO:0005575
224465_s_at	within bgcn homolog (Drosophila)	WIBG	84305				Homo sapiens within bgcn homolog (Drosophila); mRNA (cDNA clone MGC:13064 IMAGE:3640407); complete cds	13543999	BC006135				12q13.2	Chromosome 12; NC_000012.11 (56295197..56321697; complement)	RNA binding///protein binding///ribosome binding	nuclear-transcribed mRNA catabolic process; nonsense-mediated decay///positive regulation of translation	cytoplasm///exon-exon junction complex///nucleolus///nucleoplasm///nucleus	GO:0003723///GO:0005515///GO:0043022	GO:0000184///GO:0045727	GO:0005737///GO:0035145///GO:0005730///GO:0005654///GO:0005634
226862_at	methyl-CpG binding domain protein 1	MBD1	4152				ao88d08.x1 Schiller meningioma Homo sapiens cDNA clone IMAGE:1952943 3- similar to TR:O15248 O15248 METHYL-CPG BINDING PROTEIN. ;; mRNA sequence	3758371	AI205309				18q21	Chromosome 18; NC_000018.9 (47795216..47808144; complement)	DNA binding///metal ion binding///methyl-CpG binding///protein binding///transcription corepressor activity///transcription factor activity///transcription repressor activity///zinc ion binding	negative regulation of transcription///transcription from RNA polymerase II promoter	nuclear speck///nucleus	GO:0003677///GO:0046872///GO:0008327///GO:0005515///GO:0003714///GO:0003700///GO:0016564///GO:0008270	GO:0016481///GO:0006366	GO:0016607///GO:0005634
239763_at	PR domain containing 11	PRDM11	56981				zo42a01.s1 Stratagene endothelial cell 937223 Homo sapiens cDNA clone IMAGE:589512 3-; mRNA sequence	1728906	AA157112				11p11	Chromosome 11; NC_000011.9 (45115564..45246903)
