# Supplementary material for: Reconstruction of an Integrated Genome-Scale Co-Expression Network Reveals Key Modules Involved in Lung Adenocarcinoma
Source: PLoS One. 2013 Jul 11;8(7):e67552. doi: 10.1371/journal.pone.0067552 (PMC3708931; doi:10.1371/journal.pone.0067552)
Supplement: Table S5 — Full data for 23 key modules in lung adenocarcinoma. (ZIP) [file pone.0067552.s005.zip › supplementary 5/module 21.csv]

ID	Gene title	Gene symbol	Gene ID	UniGene title	UniGene symbol	UniGene ID	Nucleotide Title	GI	GenBank Accession	Platform_CLONEID	Platform_ORF	Platform_SPOTID	Chromosome location	Chromosome annotation	GO:Function	GO:Process	GO:Component	GO:Function ID	GO:Process ID	GO:Component ID
208911_s_at	pyruvate dehydrogenase (lipoamide) beta	PDHB	5162				Human pyruvate dehydrogenase E1-beta subunit mRNA; complete cds	190791	M34055				3p21.1-p14.2	Chromosome 3; NC_000003.11 (58413354..58419565; complement)	oxidoreductase activity///pyruvate dehydrogenase (acetyl-transferring) activity	glycolysis///oxidation reduction///regulation of acetyl-CoA biosynthetic process from pyruvate///tricarboxylic acid cycle	mitochondrial matrix///mitochondrion///pyruvate dehydrogenase complex	GO:0016491///GO:0004739	GO:0006096///GO:0055114///GO:0010510///GO:0006099	GO:0005759///GO:0005739///GO:0045254
1554915_a_at	phosphodiesterase 12	PDE12	201626				Homo sapiens phosphodiesterase 12; mRNA (cDNA clone IMAGE:4823249); with apparent retained intron	34192462	BC034978				3p14.3	Chromosome 3; NC_000003.11 (57541981..57547768)	hydrolase activity		mitochondrion	GO:0016787		GO:0005739
201738_at	eukaryotic translation initiation factor 1B	EIF1B	10289				Homo sapiens eukaryotic translation initiation factor 1B (EIF1B); mRNA	49574539	NM_005875				3p22.1	Chromosome 3; NC_000003.11 (40351173..40353915)	protein binding///translation initiation factor activity	regulation of translational initiation	cellular_component	GO:0005515///GO:0003743	GO:0006446	GO:0005575
201934_at	WD repeat domain 82	WDR82	80335				zb28d02.s1 Soares_parathyroid_tumor_NbHPA Homo sapiens cDNA clone IMAGE:304899 3-; mRNA sequence	1264833	N92524				3p21.2-p21.1	Chromosome 3; NC_000003.11 (52288438..52312659; complement)	contributes_to histone methyltransferase activity (H3-K4 specific)	histone H3-K4 methylation	histone methyltransferase complex///nucleus	contributes_to GO:0042800	GO:0051568	GO:0035097///GO:0005634
202696_at	oxidative-stress responsive 1	OXSR1	9943				Homo sapiens oxidative-stress responsive 1 (OXSR1); mRNA	75709206	NM_005109				3p22-p21.3	Chromosome 3; NC_000003.11 (38207026..38296979)	ATP binding///identical protein binding///magnesium ion binding///nucleotide binding///protein binding///protein serine/threonine kinase activity///transferase activity	intracellular protein kinase cascade///protein amino acid phosphorylation///response to oxidative stress		GO:0005524///GO:0042802///GO:0000287///GO:0000166///GO:0005515///GO:0004674///GO:0016740	GO:0007243///GO:0006468///GO:0006979
204245_s_at	ribonuclease P/MRP 14kDa subunit	RPP14	11102				xm90f12.x1 NCI_CGAP_Kid11 Homo sapiens cDNA clone IMAGE:2691503 3- similar to TR:O95059 O95059 RIBONUCLEASE P PROTEIN SUBUNIT P14. ;; mRNA sequence	6576602	AW242755				3p14.3	Chromosome 3; NC_000003.11 (58291972..58305920)	RNA binding///hydrolase activity///identical protein binding///protein binding///ribonuclease P activity///ribonuclease activity	tRNA processing	nucleus	GO:0003723///GO:0016787///GO:0042802///GO:0005515///GO:0004526///GO:0004540	GO:0008033	GO:0005634
212493_s_at	SET domain containing 2	SETD2	29072				wi69h02.x1 NCI_CGAP_Kid12 Homo sapiens cDNA clone IMAGE:2398611 3- similar to TR:O75397 O75397 HUNTINGTIN INTERACTING PROTEIN ;; mRNA sequence	5176777	AI761110				3p21.31	Chromosome 3; NC_000003.11 (47057898..47205467; complement)	DNA binding///histone-lysine N-methyltransferase activity///methyltransferase activity///oxidoreductase activity///protein binding///transferase activity///transition metal ion binding	chromatin modification///histone H3-K36 methylation///oxidation reduction///peptidyl-lysine trimethylation///regulation of transcription///response to protein stimulus	nucleus	GO:0003677///GO:0018024///GO:0008168///GO:0016491///GO:0005515///GO:0016740///GO:0046914	GO:0016568///GO:0010452///GO:0055114///GO:0018023///GO:0045449///GO:0051789	GO:0005634
217845_x_at	HIG1 hypoxia inducible domain family; member 1A	HIGD1A	25994				Homo sapiens HIG1 hypoxia inducible domain family; member 1A (HIGD1A); transcript variant 3; mRNA	153085462	NM_014056				3p22.1	Chromosome 3; NC_000003.11 (42824400..42846027; complement)	protein binding	response to stress	integral to membrane///membrane///protein complex	GO:0005515	GO:0006950	GO:0016021///GO:0016020///GO:0043234
217850_at	guanine nucleotide binding protein-like 3 (nucleolar)	GNL3	26354				Homo sapiens guanine nucleotide binding protein-like 3 (nucleolar) (GNL3); transcript variant 1; mRNA	45593129	NM_014366				3p21.1	Chromosome 3; NC_000003.11 (52719936..52728513)	GTP binding///nucleotide binding///protein binding	regulation of cell proliferation	intracellular///nucleolus///nucleoplasm///nucleus	GO:0005525///GO:0000166///GO:0005515	GO:0042127	GO:0005622///GO:0005730///GO:0005654///GO:0005634
218158_s_at	adaptor protein; phosphotyrosine interaction; PH domain and leucine zipper containing 1	APPL1	26060				Homo sapiens adaptor protein; phosphotyrosine interaction; PH domain and leucine zipper containing 1 (APPL1); mRNA	124494248	NM_012096				3p21.1-p14.3	Chromosome 3; NC_000003.11 (57261765..57307499)	protein binding///protein kinase B binding	cell cycle///cell proliferation///insulin receptor signaling pathway///regulation of establishment of protein localization in plasma membrane///regulation of glucose import///signal transduction	colocalizes_with NuRD complex///cytoplasm///cytosol///early endosome membrane///endosome///endosome membrane///membrane///microsome///nucleus///vesicle membrane	GO:0005515///GO:0043422	GO:0007049///GO:0008283///GO:0008286///GO:0090003///GO:0046324///GO:0007165	colocalizes_with GO:0016581///GO:0005737///GO:0005829///GO:0031901///GO:0005768///GO:0010008///GO:0016020///GO:0005792///GO:0005634///GO:0012506
218334_at	THO complex 7 homolog (Drosophila)	THOC7	80145				Homo sapiens THO complex 7 homolog (Drosophila) (THOC7); mRNA	156151380	NM_025075				3p14.1	Chromosome 3; NC_000003.11 (63819546..63849597; complement)	RNA binding///protein binding	RNA splicing///intronless viral mRNA export from host nucleus///mRNA export from nucleus///mRNA processing///transport	THO complex///THO complex part of transcription export complex///cytoplasm///nucleus///transcription export complex	GO:0003723///GO:0005515	GO:0008380///GO:0046784///GO:0006406///GO:0006397///GO:0006810	GO:0000347///GO:0000445///GO:0005737///GO:0005634///GO:0000346
218808_at	DALR anticodon binding domain containing 3	DALRD3	55152				Homo sapiens DALR anticodon binding domain containing 3 (DALRD3); transcript variant 2; mRNA	58331231	NM_018114				3p21.31	Chromosome 3; NC_000003.11 (49052435..49058467; complement)	ATP binding///arginine-tRNA ligase activity///nucleotide binding	arginyl-tRNA aminoacylation	cytoplasm	GO:0005524///GO:0004814///GO:0000166	GO:0006420	GO:0005737
225443_at	DCP1 decapping enzyme homolog A (S. cerevisiae)	DCP1A	55802				Homo sapiens cDNA: FLJ21691 fis; clone COL09555	10437842	AK025344				3p21.1	Chromosome 3; NC_000003.11 (53317449..53381637; complement)	hydrolase activity///protein binding	nuclear-transcribed mRNA catabolic process; nonsense-mediated decay	cytoplasm///cytoplasmic mRNA processing body///intracellular membrane-bounded organelle///nucleus	GO:0016787///GO:0005515	GO:0000184	GO:0005737///GO:0000932///GO:0043231///GO:0005634
225519_at	protein phosphatase 4; regulatory subunit 2	PPP4R2	151987				zq56b05.s1 Stratagene neuroepithelium (#937231) Homo sapiens cDNA clone IMAGE:645585 3-; mRNA sequence	1801780	AA206408				3p13	Chromosome 3; NC_000003.11 (73046119..73115011)	protein binding	RNA splicing///mRNA processing///protein modification process	centrosome///cytoplasm///cytoskeleton	GO:0005515	GO:0008380///GO:0006397///GO:0006464	GO:0005813///GO:0005737///GO:0005856
225741_at	THUMP domain containing 3	THUMPD3	25917				AU154401 NT2RP4 Homo sapiens cDNA clone NT2RP4001006 3-; mRNA sequence	55829053	AU154401				3p25.3	Chromosome 3; NC_000003.11 (9404717..9428475)	RNA binding///methyltransferase activity///protein binding///transferase activity			GO:0003723///GO:0008168///GO:0005515///GO:0016740
229525_at	THO complex 7 homolog (Drosophila)	THOC7	80145	THO complex 7 homolog (Drosophila)	THOC7	Hs.288151	xe03f10.x1 Soares_NFL_T_GBC_S1 Homo sapiens cDNA clone IMAGE:2606059 3- similar to WP:B0513.2 CE15558 ;; mRNA sequence	6086716	AW118132				3p14.1	Chromosome 3; NC_000003.11 (63819546..63849597; complement)	RNA binding///protein binding	RNA splicing///intronless viral mRNA export from host nucleus///mRNA export from nucleus///mRNA processing///transport	THO complex///THO complex part of transcription export complex///cytoplasm///nucleus///transcription export complex	GO:0003723///GO:0005515	GO:0008380///GO:0046784///GO:0006406///GO:0006397///GO:0006810	GO:0000347///GO:0000445///GO:0005737///GO:0005634///GO:0000346
218508_at	DCP1 decapping enzyme homolog A (S. cerevisiae)	DCP1A	55802				Homo sapiens DCP1 decapping enzyme homolog A (S. cerevisiae) (DCP1A); mRNA	291327465	NM_018403				3p21.1	Chromosome 3; NC_000003.11 (53317449..53381637; complement)	hydrolase activity///protein binding	nuclear-transcribed mRNA catabolic process; nonsense-mediated decay	cytoplasm///cytoplasmic mRNA processing body///intracellular membrane-bounded organelle///nucleus	GO:0016787///GO:0005515	GO:0000184	GO:0005737///GO:0000932///GO:0043231///GO:0005634
209174_s_at	glutamine-rich 1	QRICH1	54870				Homo sapiens glutamine-rich 1; mRNA (cDNA clone IMAGE:3447148); partial cds	12803027	BC000978				3p21.31	Chromosome 3; NC_000003.11 (49067142..49131504; complement)	molecular_function	biological_process	cellular_component	GO:0003674	GO:0008150	GO:0005575
1560684_x_at	B-cell CLL/lymphoma 8	BCL8	606				Homo sapiens mRNA; cDNA DKFZp686P1536 (from clone DKFZp686P1536)	21732773	AL832227				15q11-q13	Chromosome 15; NC_000015.9 (21901262..21968119; complement)
208757_at	transmembrane emp24 protein transport domain containing 9	TMED9	54732				Homo sapiens transmembrane emp24 protein transport domain containing 9; mRNA (cDNA clone MGC:2142 IMAGE:2967520); complete cds	37589005	BC001123				5q35.3	Chromosome 5; NC_000005.9 (177019213..177023108)		transport	ER-Golgi intermediate compartment///endoplasmic reticulum///endoplasmic reticulum membrane///integral to membrane///membrane		GO:0006810	GO:0005793///GO:0005783///GO:0005789///GO:0016021///GO:0016020
231105_at							7a17f08.x1 NCI_CGAP_GC6 Homo sapiens cDNA clone IMAGE:3219015 3-; mRNA sequence	9705809	BE503401
237124_at				Transcribed locus		Hs.634894	on10e07.s1 NCI_CGAP_Lu5 Homo sapiens cDNA clone IMAGE:1556292 3-; mRNA sequence	3056227	AA916835
240519_at				Transcribed locus; strongly similar to XP_001143029.1 PREDICTED: hypothetica...		Hs.132894	oo04c04.s1 Soares_NFL_T_GBC_S1 Homo sapiens cDNA clone IMAGE:1565190 3-; mRNA sequence	3078368	AA929011
