# Supplementary material for: Reconstruction of an Integrated Genome-Scale Co-Expression Network Reveals Key Modules Involved in Lung Adenocarcinoma
Source: PLoS One. 2013 Jul 11;8(7):e67552. doi: 10.1371/journal.pone.0067552 (PMC3708931; doi:10.1371/journal.pone.0067552)
Supplement: Table S5 — Full data for 23 key modules in lung adenocarcinoma. (ZIP) [file pone.0067552.s005.zip › supplementary 5/module 22.csv]

ID	Gene title	Gene symbol	Gene ID	UniGene title	UniGene symbol	UniGene ID	Nucleotide Title	GI	GenBank Accession	Platform_CLONEID	Platform_ORF	Platform_SPOTID	Chromosome location	Chromosome annotation	GO:Function	GO:Process	GO:Component	GO:Function ID	GO:Process ID	GO:Component ID
1560224_at	AT hook containing transcription factor 1	AHCTF1	25909				QV4-BN0090-070600-249-d06 BN0090 Homo sapiens cDNA; mRNA sequence	11298211	BF327463				1q44	Chromosome 1; NC_000001.10 (247002400..247081679; complement)	transcription factor activity	cell cycle///cytokinesis///mRNA transport///nuclear pore complex assembly///protein transport///regulation of transcription///transmembrane transport	colocalizes_with Nup107-160 complex///colocalizes_with chromatin///colocalizes_with condensed chromosome kinetochore///cytoplasm///nuclear matrix///colocalizes_with nuclear pore///nucleoplasm///nucleus	GO:0003700	GO:0007049///GO:0000910///GO:0051028///GO:0051292///GO:0015031///GO:0045449///GO:0055085	colocalizes_with GO:0031080///colocalizes_with GO:0000785///colocalizes_with GO:0000777///GO:0005737///GO:0016363///colocalizes_with GO:0005643///GO:0005654///GO:0005634
218158_s_at	adaptor protein; phosphotyrosine interaction; PH domain and leucine zipper containing 1	APPL1	26060				Homo sapiens adaptor protein; phosphotyrosine interaction; PH domain and leucine zipper containing 1 (APPL1); mRNA	124494248	NM_012096				3p21.1-p14.3	Chromosome 3; NC_000003.11 (57261765..57307499)	protein binding///protein kinase B binding	cell cycle///cell proliferation///insulin receptor signaling pathway///regulation of establishment of protein localization in plasma membrane///regulation of glucose import///signal transduction	colocalizes_with NuRD complex///cytoplasm///cytosol///early endosome membrane///endosome///endosome membrane///membrane///microsome///nucleus///vesicle membrane	GO:0005515///GO:0043422	GO:0007049///GO:0008283///GO:0008286///GO:0090003///GO:0046324///GO:0007165	colocalizes_with GO:0016581///GO:0005737///GO:0005829///GO:0031901///GO:0005768///GO:0010008///GO:0016020///GO:0005792///GO:0005634///GO:0012506
211022_s_at	alpha thalassemia/mental retardation syndrome X-linked	ATRX	546				Homo sapiens alpha thalassemia/mental retardation syndrome X-linked (RAD54 homolog; S. cerevisiae); mRNA (cDNA clone IMAGE:3139907); complete cds	33880612	BC002521				Xq13.1-q21.1	Chromosome X; NC_000023.10 (76760356..77041719; complement)	ATP binding///DNA binding///DNA helicase activity///chromatin binding///chromo shadow domain binding///helicase activity///hydrolase activity///metal ion binding///nucleotide binding///protein binding///zinc ion binding	DNA methylation///DNA recombination///DNA repair///forebrain development///regulation of transcription; DNA-dependent	nuclear chromosome///nuclear heterochromatin///nucleus	GO:0005524///GO:0003677///GO:0003678///GO:0003682///GO:0070087///GO:0004386///GO:0016787///GO:0046872///GO:0000166///GO:0005515///GO:0008270	GO:0006306///GO:0006310///GO:0006281///GO:0030900///GO:0006355	GO:0000228///GO:0005720///GO:0005634
1554835_a_at	UDP-GlcNAc:betaGal beta-1;3-N-acetylglucosaminyltransferase 5	B3GNT5	84002				Homo sapiens UDP-GlcNAc:betaGal beta-1;3-N-acetylglucosaminyltransferase 5; mRNA (cDNA clone MGC:39847 IMAGE:5175670); complete cds	24081080	BC028058				3q28	Chromosome 3; NC_000003.11 (182971032..182991179)	beta-galactosyl-N-acetylglucosaminylgalactosylglucosyl-ceramide beta-1;3-acetylglucosaminyltransferase activity///galactosyltransferase activity///lipopolysaccharide N-acetylglucosaminyltransferase activity///transferase activity; transferring glycosyl groups	central nervous system development///glycolipid biosynthetic process///multicellular organismal development///protein amino acid glycosylation	Golgi apparatus///Golgi membrane///integral to membrane///intracellular///membrane	GO:0008457///GO:0008378///GO:0008917///GO:0016757	GO:0007417///GO:0009247///GO:0007275///GO:0006486	GO:0005794///GO:0000139///GO:0016021///GO:0005622///GO:0016020
1569001_at	bone morphogenetic protein 1	BMP1	649				Homo sapiens pp11741 mRNA; complete cds	18027737	AF318323				8p21.3	Chromosome 8; NC_000008.10 (22022675..22069839)	calcium ion binding///cytokine activity///growth factor activity///metalloendopeptidase activity///metallopeptidase activity///peptidase activity///zinc ion binding	cartilage condensation///cell differentiation///multicellular organismal development///ossification///positive regulation of cartilage development///proteolysis///skeletal system development	extracellular space///membrane-bounded vesicle	GO:0005509///GO:0005125///GO:0008083///GO:0004222///GO:0008237///GO:0008233///GO:0008270	GO:0001502///GO:0030154///GO:0007275///GO:0001503///GO:0061036///GO:0006508///GO:0001501	GO:0005615///GO:0031988
1555920_at	chromobox homolog 3	CBX3	11335				UI-CF-EN0-acn-g-03-0-UI.s1 UI-CF-EN0 Homo sapiens cDNA clone UI-CF-EN0-acn-g-03-0-UI 3-; mRNA sequence	23536296	BU683892				7p15.2	Chromosome 7; NC_000007.13 (26241099..26252976)	chromatin binding///enzyme binding///general transcriptional repressor activity///protein binding///protein domain specific binding	chromatin assembly or disassembly///chromatin remodeling///negative regulation of transcription	chromatin///condensed chromosome; centromeric region///nuclear centromeric heterochromatin///nuclear envelope///nuclear euchromatin///nuclear heterochromatin///nuclear inner membrane///nucleus///spindle	GO:0003682///GO:0019899///GO:0016565///GO:0005515///GO:0019904	GO:0006333///GO:0006338///GO:0016481	GO:0000785///GO:0000779///GO:0031618///GO:0005635///GO:0005719///GO:0005720///GO:0005637///GO:0005634///GO:0005819
217878_s_at	cell division cycle 27 homolog (S. cerevisiae)	CDC27	996				qf77g07.x1 Soares_fetal_lung_NbHL19W Homo sapiens cDNA clone IMAGE:1756092 3- similar to gb:U00001 PROTEIN CDC27HS (HUMAN);; mRNA sequence	3756486	AI203880				17q12-q23.2	Chromosome 17; NC_000017.10 (45195310..45266665; complement)	protein binding	anaphase-promoting complex-dependent proteasomal ubiquitin-dependent protein catabolic process///cell proliferation///mitotic metaphase/anaphase transition///negative regulation of ubiquitin-protein ligase activity involved in mitotic cell cycle///positive regulation of ubiquitin-protein ligase activity involved in mitotic cell cycle///protein K11-linked ubiquitination	anaphase-promoting complex///centrosome///cytoplasm///cytosol///nucleoplasm///nucleus///spindle///spindle microtubule	GO:0005515	GO:0031145///GO:0008283///GO:0007091///GO:0051436///GO:0051437///GO:0070979	GO:0005680///GO:0005813///GO:0005737///GO:0005829///GO:0005654///GO:0005634///GO:0005819///GO:0005876
206735_at	cholinergic receptor; nicotinic; alpha 4	CHRNA4	1137				Homo sapiens cholinergic receptor; nicotinic; alpha 4 (CHRNA4); mRNA	188035859	NM_000744				20q13.2-q13.3	Chromosome 20; NC_000020.10 (61974665..61992695; complement)	acetylcholine binding///acetylcholine receptor activity///extracellular ligand-gated ion channel activity///ion channel activity///nicotinic acetylcholine-activated cation-selective channel activity///receptor activity	B cell activation///DNA repair///behavioral response to nicotine///calcium ion transport///cognition///ion transport///membrane depolarization///neurological system process///regulation of action potential///regulation of dopamine secretion///regulation of inhibitory postsynaptic membrane potential///regulation of membrane potential///response to hypoxia///response to nicotine///response to oxida…	cell junction///dendrite///external side of plasma membrane///integral to membrane///membrane fraction///neuronal cell body///nicotinic acetylcholine-gated receptor-channel complex///plasma membrane///postsynaptic membrane///synapse	GO:0042166///GO:0015464///GO:0005230///GO:0005216///GO:0004889///GO:0004872	GO:0042113///GO:0006281///GO:0035095///GO:0006816///GO:0050890///GO:0006811///GO:0051899///GO:0050877///GO:0001508///GO:0014059///GO:0060080///GO:0042391///GO:0001666///GO:0035094///GO:0006979///GO:0019233///GO:0007165///GO:0007268///GO:0007271	GO:0030054///GO:0030425///GO:0009897///GO:0016021///GO:0005624///GO:0043025///GO:0005892///GO:0005886///GO:0045211///GO:0045202
218808_at	DALR anticodon binding domain containing 3	DALRD3	55152				Homo sapiens DALR anticodon binding domain containing 3 (DALRD3); transcript variant 2; mRNA	58331231	NM_018114				3p21.31	Chromosome 3; NC_000003.11 (49052435..49058467; complement)	ATP binding///arginine-tRNA ligase activity///nucleotide binding	arginyl-tRNA aminoacylation	cytoplasm	GO:0005524///GO:0004814///GO:0000166	GO:0006420	GO:0005737
1559039_at	DEAH (Asp-Glu-Ala-His) box polypeptide 36	DHX36	170506				Homo sapiens cDNA FLJ39489 fis; clone PROST2015457	21756381	AK096808				3p13-q23	Chromosome 3; NC_000003.11 (153993457..154042286; complement)	ATP binding///ATP-dependent helicase activity///helicase activity///hydrolase activity///nucleic acid binding///nucleotide binding///protein binding		cytoplasm///nucleus	GO:0005524///GO:0008026///GO:0004386///GO:0016787///GO:0003676///GO:0000166///GO:0005515		GO:0005737///GO:0005634
212105_s_at	DEAH (Asp-Glu-Ala-His) box polypeptide 9	DHX9	1660				601902228F1 NIH_MGC_19 Homo sapiens cDNA clone IMAGE:4134942 5-; mRNA sequence	11261901	BF313832				1q25	Chromosome 1; NC_000001.10 (182808451..182856884)	ATP binding///ATP-dependent DNA helicase activity///ATP-dependent RNA helicase activity///DNA binding///RNA helicase activity///double-stranded RNA binding///hydrolase activity///nucleotide binding///protein binding	CRD-mediated mRNA stabilization///RNA splicing///cellular response to heat	CRD-mediated mRNA stability complex///centrosome///cytoplasm///intracellular///nucleolus///nucleus///ribonucleoprotein complex	GO:0005524///GO:0004003///GO:0004004///GO:0003677///GO:0003724///GO:0003725///GO:0016787///GO:0000166///GO:0005515	GO:0070934///GO:0008380///GO:0034605	GO:0070937///GO:0005813///GO:0005737///GO:0005622///GO:0005730///GO:0005634///GO:0030529
230893_at	DnaJ (Hsp40) homolog; subfamily C; member 21	DNAJC21	134218				qi33h09.x1 Soares_NhHMPu_S1 Homo sapiens cDNA clone IMAGE:1858337 3-; mRNA sequence	3806583	AI223870				5p13.2	Chromosome 5; NC_000005.9 (34929698..34959069)	heat shock protein binding///metal ion binding///molecular_function///nucleic acid binding///zinc ion binding	protein folding	intracellular///ribosome	GO:0031072///GO:0046872///GO:0003674///GO:0003676///GO:0008270	GO:0006457	GO:0005622///GO:0005840
1565483_at	epidermal growth factor receptor	EGFR	1956				Homo sapiens truncated epidermal growth factor receptor (EGFR) mRNA; partial cds; alternatively spliced	12658300	AF277897				7p12	Chromosome 7; NC_000007.13 (55086725..55275031)	ATP binding///MAP/ERK kinase kinase activity///actin filament binding///double-stranded DNA binding///epidermal growth factor receptor activity///epidermal growth factor receptor activity///identical protein binding///contributes_to nitric-oxide synthase regulator activity///nucleotide binding///protein binding///protein heterodimerization activity///protein phosphatase binding///protein tyrosine…	activation of MAPKK activity///activation of phospholipase A2 activity by calcium-mediated signaling///activation of phospholipase C activity///astrocyte activation///cell morphogenesis///cell proliferation///cell surface receptor linked signaling pathway///cell-cell adhesion///cerebral cortex cell migration///circadian rhythm///embryonic placenta development///epidermal growth factor receptor si…	colocalizes_with AP-2 adaptor complex///Shc-EGFR complex///apical plasma membrane///basolateral plasma membrane///cytoplasm///endocytic vesicle///endosome///extracellular region///extracellular space///integral to membrane///intracellular///membrane///nucleus///plasma membrane///plasma membrane	GO:0005524///GO:0004710///GO:0051015///GO:0003690///GO:0005006///GO:0005006///GO:0042802///contributes_to GO:0030235///GO:0000166///GO:0005515///GO:0046982///GO:0019903///GO:0004713///GO:0004713///GO:0004713///GO:0004716///GO:0016740///GO:0004888	GO:0000186///GO:0043006///GO:0007202///GO:0048143///GO:0000902///GO:0008283///GO:0007166///GO:0016337///GO:0021795///GO:0007623///GO:0001892///GO:0007173///GO:0001942///GO:0007243///GO:0060571///GO:0043066///GO:0045930///GO:0048812///GO:0001503///GO:0042698///GO:0043406///GO:0030335///GO:0008284///GO:0031659///GO:0050679///GO:0045429///GO:0042327///GO:0051897///GO:0048661///GO:0051968///GO:004677…	colocalizes_with GO:0030122///GO:0070435///GO:0016324///GO:0016323///GO:0005737///GO:0030139///GO:0005768///GO:0005576///GO:0005615///GO:0016021///GO:0005622///GO:0016020///GO:0005634///GO:0005886///GO:0005886
1555996_s_at	eukaryotic translation initiation factor 4A2	EIF4A2	1974				qq15g02.x1 Soares_NhHMPu_S1 Homo sapiens cDNA clone IMAGE:1932626 3- similar to SW:IF41_RABIT P29562 EUKARYOTIC INITIATION FACTOR 4A-I ;; mRNA sequence	4068956	AI332397				3q28	Chromosome 3; NC_000003.11 (186501361..186507686)	ATP binding///ATP-dependent helicase activity///RNA binding///helicase activity///hydrolase activity///nucleotide binding///protein binding///translation initiation factor activity	interspecies interaction between organisms///regulation of translational initiation///translation	cytosol///eukaryotic translation initiation factor 4F complex	GO:0005524///GO:0008026///GO:0003723///GO:0004386///GO:0016787///GO:0000166///GO:0005515///GO:0003743	GO:0044419///GO:0006446///GO:0006412	GO:0005829///GO:0016281
1556732_at	echinoderm microtubule associated protein like 4	EML4	27436				Homo sapiens cDNA clone IMAGE:5269868	24658184	BC039354				2p22-p21	Chromosome 2; NC_000002.11 (42396490..42559688)	molecular_function///protein binding	microtubule-based process///mitosis	cytoplasm///microtubule	GO:0003674///GO:0005515	GO:0007017///GO:0007067	GO:0005737///GO:0005874
202493_x_at	FCH domain only 2///growth hormone 1///chorionic somatomammotropin hormone 2///chorionic somatomammotropin hormone 1 (placental lactogen)	FCHO2///GH1///CSH2///CSH1	115548///2688///1443///1442				Homo sapiens chorionic somatomammotropin hormone 1 (placental lactogen) (CSH1); transcript variant 1; mRNA	20819954	NM_001317				5q13.2///17q24.2///17q24.2///17q24.2	Chromosome 5; NC_000005.9 (72251899..72386349)///Chromosome 17; NC_000017.10 (61994563..61996198; complement)///Chromosome 17; NC_000017.10 (61949372..61951089; complement)///Chromosome 17; NC_000017.10 (61972273..61973987; complement)	growth factor activity///growth hormone receptor binding///growth hormone receptor binding///hormone activity///metal ion binding///prolactin receptor binding///protein binding///hormone activity///metal ion binding	JAK-STAT cascade///glucose transport///growth hormone receptor signaling pathway///positive regulation of JAK-STAT cascade///positive regulation of MAP kinase activity///positive regulation of activation of JAK2 kinase activity///positive regulation of insulin-like growth factor receptor signaling pathway///positive regulation of multicellular organism growth///positive regulation of multicellula…	extracellular region///extracellular space///extracellular region	GO:0008083///GO:0005131///GO:0005131///GO:0005179///GO:0046872///GO:0005148///GO:0005515///GO:0005179///GO:0046872	GO:0007259///GO:0015758///GO:0060396///GO:0046427///GO:0043406///GO:0010535///GO:0043568///GO:0040018///GO:0040018///GO:0050731///GO:0014068///NOT GO:0002092///GO:0042517///GO:0042523///GO:0032355///GO:0007565///GO:0007165	GO:0005576///GO:0005615///GO:0005576
1558996_at	forkhead box P1	FOXP1	27086				nt73f02.s1 NCI_CGAP_Pr3 Homo sapiens cDNA clone IMAGE:1204155; mRNA sequence	2590923	AA654769				3p14.1	Chromosome 3; NC_000003.11 (71004736..71633140; complement)	metal ion binding///sequence-specific DNA binding///transcription factor activity///zinc ion binding	regulation of transcription; DNA-dependent	intracellular///NOT nucleolus///nucleus	GO:0046872///GO:0043565///GO:0003700///GO:0008270	GO:0006355	GO:0005622///NOT GO:0005730///GO:0005634
209769_s_at	glycoprotein Ib (platelet); beta polypeptide	GP1BB	2812				Human glycoprotein Ib beta mRNA; complete cds	438627	L20860				22q11.21	Chromosome 22; NC_000022.10 (19711066..19712297)	protein binding///transmembrane receptor activity	cell adhesion///cell surface receptor linked signaling pathway///platelet activation	integral to plasma membrane///plasma membrane///platelet alpha granule membrane	GO:0005515///GO:0004888	GO:0007155///GO:0007166///GO:0030168	GO:0005887///GO:0005886///GO:0031092
208465_at	glutamate receptor; metabotropic 2	GRM2	2912				Homo sapiens glutamate receptor; metabotropic 2 (GRM2); transcript variant 1; mRNA	194248050	NM_000839				3p21.2	Chromosome 3; NC_000003.11 (51741081..51752629)	G-protein coupled receptor activity///calcium channel regulator activity///glutamate receptor activity///group II metabotropic glutamate receptor activity///receptor activity	adult locomotory behavior///behavioral response to cocaine///glutamate secretion///negative regulation of adenylate cyclase activity///neurotransmitter secretion///synaptic transmission///synaptic transmission; glutamatergic	axon///integral to plasma membrane///intracellular///plasma membrane///presynaptic membrane	GO:0004930///GO:0005246///GO:0008066///GO:0001641///GO:0004872	GO:0008344///GO:0048148///GO:0014047///GO:0007194///GO:0007269///GO:0007268///GO:0035249	GO:0030424///GO:0005887///GO:0005622///GO:0005886///GO:0042734
1563003_at	integrin; alpha X (complement component 3 receptor 4 subunit)	ITGAX	3687				Homo sapiens integrin; alpha X (complement component 3 receptor 4 subunit); mRNA (cDNA clone IMAGE:5757182); with apparent retained intron	22902233	BC037577				16p11.2	Chromosome 16; NC_000016.9 (31366509..31394318)	protein binding///receptor activity	cell adhesion///integrin-mediated signaling pathway///organ morphogenesis	external side of plasma membrane///integral to membrane///integrin complex///membrane	GO:0005515///GO:0004872	GO:0007155///GO:0007229///GO:0009887	GO:0009897///GO:0016021///GO:0008305///GO:0016020
1558469_at	LIM domain containing preferred translocation partner in lipoma	LPP	4026				Homo sapiens mRNA; cDNA DKFZp686F215 (from clone DKFZp686F215)	21733797	AL833171				3q28	Chromosome 3; NC_000003.11 (187930721..188597441)	metal ion binding///protein binding///zinc ion binding	biological_process///cell adhesion	cell junction///cytoplasm///focal adhesion///nucleus///plasma membrane	GO:0046872///GO:0005515///GO:0008270	GO:0008150///GO:0007155	GO:0030054///GO:0005737///GO:0005925///GO:0005634///GO:0005886
1553304_at	LSM14B; SCD6 homolog B (S. cerevisiae)	LSM14B	149986				Homo sapiens LSM14B; SCD6 homolog B (S. cerevisiae) (LSM14B); mRNA	148839361	NM_144703				20q13.33	Chromosome 20; NC_000020.10 (60697517..60710434)		multicellular organismal development///regulation of translation	ribonucleoprotein complex		GO:0007275///GO:0006417	GO:0030529
206750_at	v-maf musculoaponeurotic fibrosarcoma oncogene homolog K (avian)	MAFK	7975				Homo sapiens v-maf musculoaponeurotic fibrosarcoma oncogene homolog K (avian) (MAFK); mRNA	82617644	NM_002360				7p22.3	Chromosome 7; NC_000007.13 (1570368..1582679)	protein binding///sequence-specific DNA binding///transcription factor activity	nervous system development///regulation of transcription; DNA-dependent	nucleus	GO:0005515///GO:0043565///GO:0003700	GO:0007399///GO:0006355	GO:0005634
211081_s_at	mitogen-activated protein kinase kinase kinase kinase 5	MAP4K5	11183				H.sapiens protein-serine/threonine kinase gene; complete CDS	405730	Z25426				14q11.2-q21	Chromosome 14; NC_000014.8 (50885243..50999376; complement)	ATP binding///nucleotide binding///protein binding///protein kinase activity///protein serine/threonine kinase activity///small GTPase regulator activity///transferase activity	activation of JUN kinase activity///intracellular protein kinase cascade///protein amino acid phosphorylation///response to stress	cytoplasm	GO:0005524///GO:0000166///GO:0005515///GO:0004672///GO:0004674///GO:0005083///GO:0016740	GO:0007257///GO:0007243///GO:0006468///GO:0006950	GO:0005737
201299_s_at	MOB1; Mps One Binder kinase activator-like 1B (yeast)	MOBKL1B	55233				Homo sapiens MOB1; Mps One Binder kinase activator-like 1B (yeast) (MOBKL1B); mRNA	148747436	NM_018221				2p13.1	Chromosome 2; NC_000002.11 (74383211..74405995; complement)	metal ion binding///protein binding	hippo signaling cascade		GO:0046872///GO:0005515	GO:0035329
219098_at	MYB binding protein (P160) 1a	MYBBP1A	10514				Homo sapiens MYB binding protein (P160) 1a (MYBBP1A); transcript variant 2; mRNA	157694491	NM_014520				17p13.3	Chromosome 17; NC_000017.10 (4442191..4458681; complement)	DNA binding///DNA-directed DNA polymerase activity///protein binding///transcription factor binding	nucleocytoplasmic transport///regulation of transcription; DNA-dependent	NLS-dependent protein nuclear import complex///cytoplasm///nucleolus///nucleus	GO:0003677///GO:0003887///GO:0005515///GO:0008134	GO:0006913///GO:0006355	GO:0042564///GO:0005737///GO:0005730///GO:0005634
205589_at	myosin; light chain 3; alkali; ventricular; skeletal; slow	MYL3	4634				Homo sapiens myosin; light chain 3; alkali; ventricular; skeletal; slow (MYL3); mRNA	115527085	NM_000258				3p21.3-p21.2	Chromosome 3; NC_000003.11 (46899357..46904973; complement)	actin monomer binding///calcium ion binding///motor activity///myosin II heavy chain binding///structural constituent of muscle	cardiac muscle contraction///positive regulation of ATPase activity///regulation of striated muscle contraction///regulation of the force of heart contraction///skeletal muscle tissue development///ventricular cardiac muscle tissue morphogenesis	A band///I band///muscle myosin complex///myosin complex///sarcomere	GO:0003785///GO:0005509///GO:0003774///GO:0032038///GO:0008307	GO:0060048///GO:0032781///GO:0006942///GO:0002026///GO:0007519///GO:0055010	GO:0031672///GO:0031674///GO:0005859///GO:0016459///GO:0030017
212808_at	nuclear factor of activated T-cells; cytoplasmic; calcineurin-dependent 2 interacting protein	NFATC2IP	84901				wl59b11.x1 NCI_CGAP_Brn25 Homo sapiens cDNA clone IMAGE:2429181 3- similar to contains Alu repetitive element;; mRNA sequence	5589791	AI884627				16p11.2	Chromosome 16; NC_000016.9 (28962318..28977786)		cytokine production///regulation of transcription; DNA-dependent	cytoplasm///nucleus		GO:0001816///GO:0006355	GO:0005737///GO:0005634
1567013_at	nuclear factor (erythroid-derived 2)-like 2	NFE2L2	4780				Homo sapiens NF-E2-related factor 2 mRNA; partial cds	12698719	AF323119				2q31	Chromosome 2; NC_000002.11 (178095033..178129859; complement)	protein dimerization activity///protein domain specific binding///sequence-specific DNA binding///transcription activator activity///transcription factor activity	endoplasmic reticulum unfolded protein response///positive regulation of transcription; DNA-dependent///regulation of embryonic development///transcription from RNA polymerase II promoter	cytoplasm///cytosol///nucleus	GO:0046983///GO:0019904///GO:0043565///GO:0016563///GO:0003700	GO:0030968///GO:0045893///GO:0045995///GO:0006366	GO:0005737///GO:0005829///GO:0005634
219180_s_at	peroxisomal biogenesis factor 26	PEX26	55670				wj76f08.x1 NCI_CGAP_Lu19 Homo sapiens cDNA clone IMAGE:2408775 3-; mRNA sequence	5436153	AI817074				22q11.21	Chromosome 22; NC_000022.10 (18560686..18572207)	protein C-terminus binding///protein binding///protein complex binding	protein import into peroxisome matrix///protein import into peroxisome membrane///protein transport	integral to membrane///integral to peroxisomal membrane///membrane///peroxisomal membrane///peroxisome	GO:0008022///GO:0005515///GO:0032403	GO:0016558///GO:0045046///GO:0015031	GO:0016021///GO:0005779///GO:0016020///GO:0005778///GO:0005777
204369_at	phosphoinositide-3-kinase; catalytic; alpha polypeptide	PIK3CA	5290				Homo sapiens phosphoinositide-3-kinase; catalytic; alpha polypeptide (PIK3CA); mRNA	54792081	NM_006218				3q26.3	Chromosome 3; NC_000003.11 (178866311..178952500)	1-phosphatidylinositol-3-kinase activity///ATP binding///inositol or phosphatidylinositol kinase activity///insulin receptor substrate binding///nucleotide binding///phosphatidylinositol-4;5-bisphosphate 3-kinase activity///phosphotransferase activity; alcohol group as acceptor///protein binding///transferase activity	anti-apoptosis///glucose metabolic process///phosphoinositide phosphorylation///phosphoinositide-mediated signaling///protein amino acid phosphorylation///protein kinase B signaling cascade///regulation of multicellular organism growth///signal transduction	cytosol///lamellipodium///phosphoinositide 3-kinase complex	GO:0016303///GO:0005524///GO:0004428///GO:0043560///GO:0000166///GO:0046934///GO:0016773///GO:0005515///GO:0016740	GO:0006916///GO:0006006///GO:0046854///GO:0048015///GO:0006468///GO:0043491///GO:0040014///GO:0007165	GO:0005829///GO:0030027///GO:0005942
201190_s_at	phosphatidylinositol transfer protein; alpha	PITPNA	5306				ym27b09.s1 Soares infant brain 1NIB Homo sapiens cDNA clone IMAGE:49287 3-; mRNA sequence	880467	H15647				17p13.3	Chromosome 17; NC_000017.10 (1421283..1466110; complement)	phosphatidylcholine transmembrane transporter activity///phosphatidylinositol transporter activity///phospholipid binding///protein binding	lipid metabolic process///phospholipid transport///transport///visual perception	cytoplasm///intracellular///intracellular membrane-bounded organelle///nucleus	GO:0008525///GO:0008526///GO:0005543///GO:0005515	GO:0006629///GO:0015914///GO:0006810///GO:0007601	GO:0005737///GO:0005622///GO:0043231///GO:0005634
217677_at	pleckstrin homology domain containing; family A (phosphoinositide binding specific) member 2	PLEKHA2	59339				602068320F1 NIH_MGC_58 Homo sapiens cDNA clone IMAGE:4067357 5-; mRNA sequence	11629436	BF542055				8p11.22	Chromosome 8; NC_000008.10 (38758753..38831430)	PDZ domain binding///fibronectin binding///laminin binding///lipid binding///phosphatidylinositol binding///protein binding	positive regulation of cell-matrix adhesion	cytoplasm///membrane///nucleus///plasma membrane///protein complex	GO:0030165///GO:0001968///GO:0043236///GO:0008289///GO:0005545///GO:0005515	GO:0001954	GO:0005737///GO:0016020///GO:0005634///GO:0005886///GO:0043234
204842_x_at	protein kinase; cAMP-dependent; regulatory; type II; alpha	PRKAR2A	5576				Homo sapiens protein kinase; cAMP-dependent; regulatory; type II; alpha; mRNA (cDNA clone MGC:3606 IMAGE:3629579); complete cds	33877144	BC002763				3p21.3-p21.2	Chromosome 3; NC_000003.11 (48788093..48885270; complement)	cAMP binding///cAMP-dependent protein kinase regulator activity///nucleotide binding///protein domain specific binding///protein homodimerization activity	activation of protein kinase A activity///hormone-mediated signaling pathway///intracellular signaling pathway///protein heterooligomerization///regulation of protein amino acid phosphorylation///regulation of protein kinase activity///signal transduction	T-tubule///cAMP-dependent protein kinase complex///cytoplasm///cytosol///membrane fraction///perinuclear region of cytoplasm///plasma membrane///soluble fraction	GO:0030552///GO:0008603///GO:0000166///GO:0019904///GO:0042803	GO:0034199///GO:0009755///GO:0023034///GO:0051291///GO:0001932///GO:0045859///GO:0007165	GO:0030315///GO:0005952///GO:0005737///GO:0005829///GO:0005624///GO:0048471///GO:0005886///GO:0005625
208879_x_at	PRP6 pre-mRNA processing factor 6 homolog (S. cerevisiae)	PRPF6	24148				602510773F1 NIH_MGC_15 Homo sapiens cDNA clone IMAGE:4644787 5-; mRNA sequence	13401215	BG469030				20q13.33	Chromosome 20; NC_000020.10 (62612431..62664453)	androgen receptor binding///protein binding///ribonucleoprotein binding///transcription coactivator activity	RNA splicing///RNA splicing///RNA splicing; via transesterification reactions///assembly of spliceosomal tri-snRNP///assembly of spliceosomal tri-snRNP///nuclear mRNA splicing; via spliceosome///positive regulation of transcription from RNA polymerase II promoter///spliceosome assembly	U4/U6 snRNP///U4/U6 x U5 tri-snRNP complex///U5 snRNP///intracellular///nucleus///spliceosomal complex	GO:0050681///GO:0005515///GO:0043021///GO:0003713	GO:0008380///GO:0008380///GO:0000375///GO:0000244///GO:0000244///GO:0000398///GO:0045944///GO:0000245	GO:0071001///GO:0046540///GO:0005682///GO:0005622///GO:0005634///GO:0005681
1554933_at	PC4 and SFRS1 interacting protein 1	PSIP1	11168				Homo sapiens PC4 and SFRS1 interacting protein 1; mRNA (cDNA clone IMAGE:5201705); complete cds	21708040	BC033817				9p22.3	Chromosome 9; NC_000009.11 (15464064..15511003; complement)	DNA binding	initiation of viral infection///interspecies interaction between organisms///provirus integration///regulation of transcription	cytosol///nucleus	GO:0003677	GO:0019059///GO:0044419///GO:0019047///GO:0045449	GO:0005829///GO:0005634
1559529_at	PTK2 protein tyrosine kinase 2	PTK2	5747				Homo sapiens PTK2 protein tyrosine kinase 2; mRNA (cDNA clone IMAGE:5294745)	34193247	BC043202				8q24-qter	Chromosome 8; NC_000008.10 (141668501..142011332; complement)	ATP binding///SH2 domain binding///non-membrane spanning protein tyrosine kinase activity///nucleotide binding///protein binding///protein tyrosine kinase activity///signal transducer activity///transferase activity	angiogenesis///blood vessel development///central nervous system neuron axonogenesis///endothelial cell migration///establishment of nucleus localization///extracellular matrix organization///integrin-mediated signaling pathway///microtubule cytoskeleton organization///negative regulation of axonogenesis///negative regulation of organ growth///negative regulation of synaptogenesis///neuron migrat…	apical plasma membrane///cell junction///cytoplasm///cytoskeleton///cytosol///focal adhesion///lamellipodium///plasma membrane	GO:0005524///GO:0042169///GO:0004715///GO:0000166///GO:0005515///GO:0004713///GO:0004871///GO:0016740	GO:0001525///GO:0001568///GO:0021955///GO:0043542///GO:0040023///GO:0030198///GO:0007229///GO:0000226///GO:0050771///GO:0046621///GO:0051964///GO:0001764///GO:0046777///GO:0006468///GO:0007172///GO:0001570	GO:0016324///GO:0030054///GO:0005737///GO:0005856///GO:0005829///GO:0005925///GO:0030027///GO:0005886
1561269_at	Rap guanine nucleotide exchange factor (GEF) 5	RAPGEF5	9771				Homo sapiens genomic DNA; cDNA DKFZp667P247 (from clone DKFZp667P247)	21733860	AL833229				7p15.3	Chromosome 7; NC_000007.13 (22157908..22396533; complement)	GTP-dependent protein binding///Rap guanyl-nucleotide exchange factor activity///Ras guanyl-nucleotide exchange factor activity	nervous system development///regulation of small GTPase mediated signal transduction///small GTPase mediated signal transduction	intracellular///nucleus	GO:0030742///GO:0017034///GO:0005088	GO:0007399///GO:0051056///GO:0007264	GO:0005622///GO:0005634
241820_at	RAP1 interacting factor homolog (yeast)	RIF1	55183				602124149F1 NIH_MGC_56 Homo sapiens cDNA clone IMAGE:4281108 5-; mRNA sequence	11940136	BF666241				2q23.3	Chromosome 2; NC_000002.11 (152266428..152332419)	binding	cell cycle///response to DNA damage stimulus	chromosome///chromosome; telomeric region///cytoplasm///cytoskeleton///nucleus///spindle	GO:0005488	GO:0007049///GO:0006974	GO:0005694///GO:0000781///GO:0005737///GO:0005856///GO:0005634///GO:0005819
221220_s_at	SCY1-like 2 (S. cerevisiae)	SCYL2	55681				Homo sapiens SCY1-like 2 (S. cerevisiae) (SCYL2); mRNA	51870926	NM_017988				12q23.1	Chromosome 12; NC_000012.11 (100661549..100733917)	ATP binding///binding///protein kinase activity	protein amino acid phosphorylation	Golgi apparatus///clathrin-coated vesicle///cytoplasm///cytoplasmic vesicle///endosome///endosome membrane///membrane///perinuclear region of cytoplasm	GO:0005524///GO:0005488///GO:0004672	GO:0006468	GO:0005794///GO:0030136///GO:0005737///GO:0031410///GO:0005768///GO:0010008///GO:0016020///GO:0048471
201072_s_at	SWI/SNF related; matrix associated; actin dependent regulator of chromatin; subfamily c; member 1	SMARCC1	6599				xf75e01.x1 NCI_CGAP_Gas4 Homo sapiens cDNA clone IMAGE:2623896 3- similar to TR:Q92922 Q92922 SWI/SNF COMPLEX 155 KDA SUBUNIT. ;; mRNA sequence	6200058	AW152160				3p23-p21	Chromosome 3; NC_000003.11 (47627378..47823405; complement)	DNA binding///chromatin binding///protein N-terminus binding///protein binding///transcription coactivator activity	chromatin assembly or disassembly///chromatin remodeling///insulin receptor signaling pathway///nervous system development///organ morphogenesis///positive regulation of transcription from RNA polymerase II promoter///positive regulation of transcription; DNA-dependent///regulation of transcription///regulation of transcription from RNA polymerase II promoter	SWI/SNF complex///SWI/SNF-type complex///XY body///chromatin///intracellular///nBAF complex///npBAF complex///nucleoplasm///nucleus	GO:0003677///GO:0003682///GO:0047485///GO:0005515///GO:0003713	GO:0006333///GO:0006338///GO:0008286///GO:0007399///GO:0009887///GO:0045944///GO:0045893///GO:0045449///GO:0006357	GO:0016514///GO:0070603///GO:0001741///GO:0000785///GO:0005622///GO:0071565///GO:0071564///GO:0005654///GO:0005634
209516_at	SMYD family member 5	SMYD5	10322				Human retinoic acid-responsive protein (NN8-4AG) mRNA; complete cds	1245371	U50383				2p13.2	Chromosome 2; NC_000002.11 (73441366..73454355)	metal ion binding///molecular_function	biological_process	cellular_component	GO:0046872///GO:0003674	GO:0008150	GO:0005575
219568_x_at	SRY (sex determining region Y)-box 18	SOX18	54345				Homo sapiens SRY (sex determining region Y)-box 18 (SOX18); mRNA	31077201	NM_018419				20q13.33	Chromosome 20; NC_000020.10 (62679079..62680979; complement)	RNA polymerase II transcription factor activity///promoter binding///transcription activator activity///transcription factor activity	angiogenesis///blood vessel development///blood vessel endothelial cell migration///embryonic heart tube development///endocardial cell differentiation///endocardium formation///establishment of endothelial barrier///hair cycle process///hair follicle development///heart looping///in utero embryonic development///lymphangiogenesis///lymphatic endothelial cell differentiation///negative regulation…	nucleus	GO:0003702///GO:0010843///GO:0016563///GO:0003700	GO:0001525///GO:0001568///GO:0043534///GO:0035050///GO:0060956///GO:0060214///GO:0061028///GO:0022405///GO:0001942///GO:0001947///GO:0001701///GO:0001946///GO:0060836///GO:0045892///GO:0003151///GO:0010552///GO:0045893///GO:0001944///GO:0001570	GO:0005634
206663_at	Sp4 transcription factor	SP4	6671				Homo sapiens Sp4 transcription factor (SP4); mRNA	67010024	NM_003112				7p15.3	Chromosome 7; NC_000007.13 (21467689..21554162)	RNA polymerase II transcription factor activity///metal ion binding///transcription coactivator activity///transcription factor activity///zinc ion binding	regulation of heart contraction///regulation of transcription///regulation of transcription from RNA polymerase II promoter	intracellular///nucleus	GO:0003702///GO:0046872///GO:0003713///GO:0003700///GO:0008270	GO:0008016///GO:0045449///GO:0006357	GO:0005622///GO:0005634
241512_at	spermatogenesis and centriole associated 1	SPATC1	375686				ov97h08.x1 Soares_testis_NHT Homo sapiens cDNA clone IMAGE:1645311 3-; mRNA sequence	3246293	AI026805				8q24.3	Chromosome 8; NC_000008.10 (145086582..145102015)	gamma-tubulin binding///protein binding		centrosome///cytoplasm///cytoskeleton	GO:0043015///GO:0005515		GO:0005813///GO:0005737///GO:0005856
212857_x_at	SUB1 homolog (S. cerevisiae)	SUB1	10923				naf29h05.x1 Soares_NPBMC Homo sapiens cDNA clone IMAGE:4142457 3- similar to SW:P15_HUMAN P53999 ACTIVATED RNA POLYMERASE II TRANSCRIPTIONAL COACTIVATOR P15 ;; mRNA sequence	12726658	BG231551				5p13.3	Chromosome 5; NC_000005.9 (32585605..32604185)	DNA binding///protein binding///single-stranded DNA binding///transcription coactivator activity	regulation of transcription from RNA polymerase II promoter	nucleolus///nucleus///transcription factor complex	GO:0003677///GO:0005515///GO:0003697///GO:0003713	GO:0006357	GO:0005730///GO:0005634///GO:0005667
206487_at	Sad1 and UNC84 domain containing 1	SUN1	23353				Homo sapiens Sad1 and UNC84 domain containing 1 (SUN1); transcript variant 2; mRNA	284925163	NM_025154				7p22.3	Chromosome 7; NC_000007.13 (856252..914539)	protein binding	cytoskeletal anchoring at nuclear membrane///nuclear matrix anchoring at nuclear membrane	SUN-KASH complex///integral to membrane///intracellular membrane-bounded organelle///membrane///nuclear envelope///nuclear inner membrane///nuclear membrane///nucleus	GO:0005515	GO:0090286///GO:0090292	GO:0034993///GO:0016021///GO:0043231///GO:0016020///GO:0005635///GO:0005637///GO:0031965///GO:0005634
208545_x_at	TAF4 RNA polymerase II; TATA box binding protein (TBP)-associated factor; 135kDa	TAF4	6874				Homo sapiens TAF4 RNA polymerase II; TATA box binding protein (TBP)-associated factor; 135kDa (TAF4); mRNA	110832842	NM_003185				20q13.33	Chromosome 20; NC_000020.10 (60549854..60640866; complement)	DNA binding///general RNA polymerase II transcription factor activity///protein binding///transcription activator activity///transcription coactivator activity///contributes_to transcription factor activity///contributes_to transcription initiation factor activity	RNA elongation from RNA polymerase II promoter///interspecies interaction between organisms///ovarian follicle development///regulation of transcription from RNA polymerase II promoter///transcription initiation from RNA polymerase II promoter///transcription initiation from RNA polymerase II promoter	MLL1 complex///cytoplasm///NOT nucleolus///nucleoplasm///nucleus///transcription factor TFIID complex///transcription factor TFTC complex	GO:0003677///GO:0016251///GO:0005515///GO:0016563///GO:0003713///contributes_to GO:0003700///contributes_to GO:0016986	GO:0006368///GO:0044419///GO:0001541///GO:0006357///GO:0006367///GO:0006367	GO:0071339///GO:0005737///NOT GO:0005730///GO:0005654///GO:0005634///GO:0005669///GO:0033276
207555_s_at	thromboxane A2 receptor	TBXA2R	6915				Human thromboxane A2 receptor mRNA; complete cds	862993	U27325				19p13.3	Chromosome 19; NC_000019.9 (3594504..3606658; complement)	G-protein coupled receptor activity///guanyl-nucleotide exchange factor activity///protein binding///receptor activity///thromboxane A2 receptor activity	G-protein coupled receptor protein signaling pathway	integral to plasma membrane///plasma membrane	GO:0004930///GO:0005085///GO:0005515///GO:0004872///GO:0004961	GO:0007186	GO:0005887///GO:0005886
219292_at	THAP domain containing; apoptosis associated protein 1	THAP1	55145				Homo sapiens THAP domain containing; apoptosis associated protein 1 (THAP1); transcript variant 1; mRNA	40068498	NM_018105				8p11.21	Chromosome 8; NC_000008.10 (42691817..42698474; complement)	metal ion binding///sequence-specific DNA binding///sequence-specific DNA binding///transcription regulator activity///zinc ion binding	cell cycle///endothelial cell proliferation///regulation of mitotic cell cycle///regulation of transcription; DNA-dependent	nucleoplasm///nucleus	GO:0046872///GO:0043565///GO:0043565///GO:0030528///GO:0008270	GO:0007049///GO:0001935///GO:0007346///GO:0006355	GO:0005654///GO:0005634
205177_at	troponin I type 1 (skeletal; slow)	TNNI1	7135				Homo sapiens troponin I type 1 (skeletal; slow) (TNNI1); mRNA	56682968	NM_003281				1q31.3	Chromosome 1; NC_000001.10 (201372895..201390874; complement)	actin binding///tropomyosin binding	regulation of striated muscle contraction	troponin complex	GO:0003779///GO:0005523	GO:0006942	GO:0005861
221672_s_at	trafficking protein particle complex 9	TRAPPC9	83696				Homo sapiens trafficking protein particle complex 9; mRNA (cDNA clone IMAGE:3536176); partial cds	38196981	BC003650				8q24.3	Chromosome 8; NC_000008.10 (140742588..141468678; complement)		cell differentiation	Golgi apparatus///cytoplasm///endoplasmic reticulum		GO:0030154	GO:0005794///GO:0005737///GO:0005783
212065_s_at	ubiquitin specific peptidase 34	USP34	9736				UI-HF-BR0p-ajs-g-03-0-UI.r1 NIH_MGC_52 Homo sapiens cDNA clone IMAGE:3075652 5-; mRNA sequence	7116911	AW502434				2p15	Chromosome 2; NC_000002.11 (61414590..61697849; complement)	cysteine-type peptidase activity///peptidase activity///ubiquitin thiolesterase activity	ubiquitin-dependent protein catabolic process		GO:0008234///GO:0008233///GO:0004221	GO:0006511
202549_at	VAMP (vesicle-associated membrane protein)-associated protein B and C	VAPB	9217				Homo sapiens cDNA: FLJ22067 fis; clone HEP11115F; highly similar to AF086629 Homo sapiens VAMP-associated protein C (VAP-C) mRNA	10438329	AK025720				20q13.33	Chromosome 20; NC_000020.10 (56964245..57021963)	beta-tubulin binding///enzyme binding///protein binding///protein heterodimerization activity///protein homodimerization activity///structural molecule activity	cell death///endoplasmic reticulum unfolded protein response///interspecies interaction between organisms///positive regulation of viral genome replication///virus-host interaction	Golgi apparatus///endomembrane system///endoplasmic reticulum///endoplasmic reticulum membrane///endoplasmic reticulum membrane///integral to membrane///membrane fraction///plasma membrane	GO:0048487///GO:0019899///GO:0005515///GO:0046982///GO:0042803///GO:0005198	GO:0008219///GO:0030968///GO:0044419///GO:0045070///GO:0019048	GO:0005794///GO:0012505///GO:0005783///GO:0005789///GO:0005789///GO:0016021///GO:0005624///GO:0005886
1553852_at	vacuolar protein sorting 13 homolog B (yeast)	VPS13B	157680				Homo sapiens vacuolar protein sorting 13 homolog B (yeast) (VPS13B); transcript variant 1; mRNA	35493700	NM_152564				8q22.2	Chromosome 8; NC_000008.10 (100025494..100889808)		protein localization///protein transport			GO:0008104///GO:0015031
201934_at	WD repeat domain 82	WDR82	80335				zb28d02.s1 Soares_parathyroid_tumor_NbHPA Homo sapiens cDNA clone IMAGE:304899 3-; mRNA sequence	1264833	N92524				3p21.2-p21.1	Chromosome 3; NC_000003.11 (52288438..52312659; complement)	contributes_to histone methyltransferase activity (H3-K4 specific)	histone H3-K4 methylation	histone methyltransferase complex///nucleus	contributes_to GO:0042800	GO:0051568	GO:0035097///GO:0005634
206928_at	zinc finger protein 124	ZNF124	7678				Homo sapiens zinc finger protein 124 (ZNF124); mRNA	42733607	NM_003431				1q44	Chromosome 1; NC_000001.10 (247319203..247335318; complement)	DNA binding///metal ion binding///zinc ion binding	regulation of transcription; DNA-dependent	intracellular///nucleus	GO:0003677///GO:0046872///GO:0008270	GO:0006355	GO:0005622///GO:0005634
