# Supplementary material for: Reconstruction of an Integrated Genome-Scale Co-Expression Network Reveals Key Modules Involved in Lung Adenocarcinoma
Source: PLoS One. 2013 Jul 11;8(7):e67552. doi: 10.1371/journal.pone.0067552 (PMC3708931; doi:10.1371/journal.pone.0067552)
Supplement: Table S5 — Full data for 23 key modules in lung adenocarcinoma. (ZIP) [file pone.0067552.s005.zip › supplementary 5/module 23.csv]

ID	Gene title	Gene symbol	Gene ID	UniGene title	UniGene symbol	UniGene ID	Nucleotide Title	GI	GenBank Accession	Platform_CLONEID	Platform_ORF	Platform_SPOTID	Chromosome location	Chromosome annotation	GO:Function	GO:Process	GO:Component	GO:Function ID	GO:Process ID	GO:Component ID
212529_at	LSM12 homolog (S. cerevisiae)	LSM12	124801				7m96h03.x1 NCI_CGAP_Brn23 Homo sapiens cDNA clone IMAGE:3562997 3- similar to SW:YHS1_YEAST P38828 HYPOTHETICAL 21.3 KD PROTEIN IN MSH1-EPT1 INTERGENIC REGION. ;; mRNA sequence	11087054	BF197707				17q21.31	Chromosome 17; NC_000017.10 (42112003..42144987; complement)	protein binding			GO:0005515
229758_at	tigger transposable element derived 5	TIGD5	84948				xj12e12.x1 NCI_CGAP_Ut2 Homo sapiens cDNA clone IMAGE:2657038 3-; mRNA sequence	6400296	AW168771				8q24.3	Chromosome 8; NC_000008.10 (144680221..144682484)	DNA binding	regulation of transcription	chromosome; centromeric region///nucleus	GO:0003677	GO:0045449	GO:0000775///GO:0005634
200874_s_at	NOP56 ribonucleoprotein homolog (yeast)	NOP56	10528				601591928F1 NIH_MGC_7 Homo sapiens cDNA clone IMAGE:3946015 5-; mRNA sequence	10217525	BE796327				20p13	Chromosome 20; NC_000020.10 (2633254..2639039)	RNA binding///protein binding///snoRNA binding	rRNA processing	box C/D snoRNP complex///nucleolus///nucleus///pre-snoRNP complex///small nucleolar ribonucleoprotein complex	GO:0003723///GO:0005515///GO:0030515	GO:0006364	GO:0031428///GO:0005730///GO:0005634///GO:0070761///GO:0005732
201066_at	cytochrome c-1	CYC1	1537				Homo sapiens cytochrome c-1 (CYC1); nuclear gene encoding mitochondrial protein; mRNA	148529008	NM_001916				8q24.3	Chromosome 8; NC_000008.10 (145149960..145152428)	electron transporter; transferring electrons from CoQH2-cytochrome c reductase complex and cytochrome c oxidase complex activity///heme binding///metal ion binding	electron transport chain///transport	integral to membrane///membrane///mitochondrial inner membrane///mitochondrion///respiratory chain	GO:0045155///GO:0020037///GO:0046872	GO:0022900///GO:0006810	GO:0016021///GO:0016020///GO:0005743///GO:0005739///GO:0070469
206542_s_at	SWI/SNF related; matrix associated; actin dependent regulator of chromatin; subfamily a; member 2	SMARCA2	6595				AV725365 HTC Homo sapiens cDNA clone HTCCIF03 5-; mRNA sequence	10830680	AV725365				9p22.3	Chromosome 9; NC_000009.11 (2015342..2193624)	ATP binding///DNA binding///DNA-dependent ATPase activity///helicase activity///hydrolase activity///hydrolase activity; acting on acid anhydrides; in phosphorus-containing anhydrides///nucleotide binding///protein binding///transcription activator activity///transcription coactivator activity	chromatin remodeling///negative regulation of cell proliferation///negative regulation of gene-specific transcription from RNA polymerase II promoter///nervous system development///positive regulation of gene-specific transcription from RNA polymerase II promoter///regulation of transcription from RNA polymerase II promoter///regulation of transcription; DNA-dependent	SWI/SNF complex///SWI/SNF-type complex///nBAF complex///npBAF complex///nucleoplasm///nucleus	GO:0005524///GO:0003677///GO:0008094///GO:0004386///GO:0016787///GO:0016818///GO:0000166///GO:0005515///GO:0016563///GO:0003713	GO:0006338///GO:0008285///GO:0010553///GO:0007399///GO:0010552///GO:0006357///GO:0006355	GO:0016514///GO:0070603///GO:0071565///GO:0071564///GO:0005654///GO:0005634
218695_at	exosome component 4	EXOSC4	54512				Homo sapiens exosome component 4 (EXOSC4); mRNA	56699483	NM_019037				8q24.3	Chromosome 8; NC_000008.10 (145133522..145135551)	3'-5'-exoribonuclease activity///RNA binding///exonuclease activity///hydrolase activity///protein binding	RNA processing///histone mRNA catabolic process///rRNA processing	cytoplasm///exosome (RNase complex)///nucleolus///nucleus	GO:0000175///GO:0003723///GO:0004527///GO:0016787///GO:0005515	GO:0006396///GO:0071044///GO:0006364	GO:0005737///GO:0000178///GO:0005730///GO:0005634
218901_at	phospholipid scramblase 4	PLSCR4	57088				Homo sapiens phospholipid scramblase 4 (PLSCR4); transcript variant 2; mRNA	190194376	NM_020353				3q24	Chromosome 3; NC_000003.11 (145910122..145968966; complement)	SH3 domain binding///calcium ion binding///phospholipid scramblase activity///protein binding	blood coagulation///phospholipid scrambling	integral to membrane///membrane	GO:0017124///GO:0005509///GO:0017128///GO:0005515	GO:0007596///GO:0017121	GO:0016021///GO:0016020
218586_at	chromosome 20 open reading frame 20	C20orf20	55257				Homo sapiens chromosome 20 open reading frame 20 (C20orf20); mRNA	209413768	NM_018270				20q13.33	Chromosome 20; NC_000020.10 (61427805..61431945)		chromatin modification///regulation of growth///regulation of transcription	H4/H2A histone acetyltransferase complex///nucleus		GO:0016568///GO:0040008///GO:0045449	GO:0043189///GO:0005634
209516_at	SMYD family member 5	SMYD5	10322				Human retinoic acid-responsive protein (NN8-4AG) mRNA; complete cds	1245371	U50383				2p13.2	Chromosome 2; NC_000002.11 (73441366..73454355)	metal ion binding///molecular_function	biological_process	cellular_component	GO:0046872///GO:0003674	GO:0008150	GO:0005575
224969_at	ataxin 7-like 3	ATXN7L3	56970				Homo sapiens mRNA; cDNA DKFZp761G2113 (from clone DKFZp761G2113)	9368848	AL390158				17q21.31	Chromosome 17; NC_000017.10 (42269173..42275529; complement)	ligand-dependent nuclear receptor transcription coactivator activity///metal ion binding///protein binding///transcription coactivator activity	chromatin modification///histone deubiquitination///positive regulation of transcription; DNA-dependent///regulation of transcription	SAGA complex///nucleus	GO:0030374///GO:0046872///GO:0005515///GO:0003713	GO:0016568///GO:0016578///GO:0045893///GO:0045449	GO:0000124///GO:0005634
201114_x_at	proteasome (prosome; macropain) subunit; alpha type; 7	PSMA7	5688				Homo sapiens proteasome (prosome; macropain) subunit; alpha type; 7 (PSMA7); mRNA	23110945	NM_002792				20q13.33	Chromosome 20; NC_000020.10 (60711791..60718474; complement)	identical protein binding///peptidase activity///protein binding///threonine-type endopeptidase activity	anaphase-promoting complex-dependent proteasomal ubiquitin-dependent protein catabolic process///interspecies interaction between organisms///negative regulation of ubiquitin-protein ligase activity involved in mitotic cell cycle///positive regulation of ubiquitin-protein ligase activity involved in mitotic cell cycle///proteolysis involved in cellular protein catabolic process///ubiquitin-depend…	cytoplasm///nucleus///proteasome complex///proteasome core complex; alpha-subunit complex	GO:0042802///GO:0008233///GO:0005515///GO:0004298	GO:0031145///GO:0044419///GO:0051436///GO:0051437///GO:0051603///GO:0006511	GO:0005737///GO:0005634///GO:0000502///GO:0019773
201281_at	adhesion regulating molecule 1	ADRM1	11047				Homo sapiens adhesion regulating molecule 1 (ADRM1); transcript variant 1; mRNA	28373191	NM_007002				20q13.33	Chromosome 20; NC_000020.10 (60878027..60883918)	endopeptidase activator activity///protease binding///proteasome binding	RNA elongation from RNA polymerase II promoter///proteasome assembly	cytoplasm///integral to plasma membrane///membrane fraction///nucleus///proteasome complex	GO:0061133///GO:0002020///GO:0070628	GO:0006368///GO:0043248	GO:0005737///GO:0005887///GO:0005624///GO:0005634///GO:0000502
207735_at	ring finger protein 125	RNF125	54941				Homo sapiens ring finger protein 125 (RNF125); mRNA	115387109	NM_017831				18q12.1	Chromosome 18; NC_000018.9 (29598445..29653154)	ligase activity///metal ion binding///protein binding///zinc ion binding		intracellular	GO:0016874///GO:0046872///GO:0005515///GO:0008270		GO:0005622
218049_s_at	mitochondrial ribosomal protein L13	MRPL13	28998				Homo sapiens mitochondrial ribosomal protein L13 (MRPL13); nuclear gene encoding mitochondrial protein; mRNA	34328934	NM_014078				8q22.1-q22.3	Chromosome 8; NC_000008.10 (121408083..121457647; complement)	structural constituent of ribosome	translation	intracellular///mitochondrial large ribosomal subunit///mitochondrion///ribosome	GO:0003735	GO:0006412	GO:0005622///GO:0005762///GO:0005739///GO:0005840
224608_s_at	vacuolar protein sorting 25 homolog (S. cerevisiae)	VPS25	84313				AL528911 Homo sapiens NEUROBLASTOMA COT 50-NORMALIZED Homo sapiens cDNA clone CS0DD004YG22 3-PRIME; mRNA sequence	12792404	AL528911				17q21.31	Chromosome 17; NC_000017.10 (40925454..40931617)		protein transport///regulation of transcription	cytoplasm///endosome///endosome membrane///membrane///nucleoplasm///nucleus		GO:0015031///GO:0045449	GO:0005737///GO:0005768///GO:0010008///GO:0016020///GO:0005654///GO:0005634
1553048_a_at	phosphatidylinositol-5-phosphate 4-kinase; type II; beta	PIP4K2B	8396					0					17q12	Chromosome 17; NC_000017.10 (36921944..36956158; complement)	1-phosphatidylinositol-4-phosphate 5-kinase activity///1-phosphatidylinositol-5-phosphate 4-kinase activity///ATP binding///kinase activity///nucleotide binding///protein binding///receptor signaling protein activity///transferase activity	cell surface receptor linked signaling pathway///phosphatidylinositol metabolic process	endoplasmic reticulum///endoplasmic reticulum membrane///plasma membrane	GO:0016308///GO:0016309///GO:0005524///GO:0016301///GO:0000166///GO:0005515///GO:0005057///GO:0016740	GO:0007166///GO:0046488	GO:0005783///GO:0005789///GO:0005886
1554348_s_at	CDKN2A interacting protein N-terminal like	CDKN2AIPNL	91368				Homo sapiens CDKN2A interacting protein N-terminal like; mRNA (cDNA clone MGC:27045 IMAGE:4793897); complete cds	17390190	BC018086				5q31.1	Chromosome 5; NC_000005.9 (133736482..133747589; complement)
1555527_at	collagen; type IX; alpha 1	COL9A1	1297				Homo sapiens collagen; type IX; alpha 1; mRNA (cDNA clone IMAGE:4392252); complete cds	15929965	BC015409				6q12-q14	Chromosome 6; NC_000006.11 (70925743..71012786; complement)	extracellular matrix structural constituent conferring tensile strength///metal ion binding///structural molecule activity	cell adhesion///chondrocyte differentiation///organ morphogenesis///tissue homeostasis	collagen type IX///collagen type IX///extracellular region///proteinaceous extracellular matrix	GO:0030020///GO:0046872///GO:0005198	GO:0007155///GO:0002062///GO:0009887///GO:0001894	GO:0005594///GO:0005594///GO:0005576///GO:0005578
1557057_a_at	chromosome 5 open reading frame 47	C5orf47	133491				DKFZp434H1311_s1 434 (synonym: htes3) Homo sapiens cDNA clone DKFZp434H1311 3-; mRNA sequence	5408694	AL039665				5q35.2	Chromosome 5; NC_000005.9 (173416162..173433143)
1558796_a_at	similar to hCG2031213	LOC728052	728052				Homo sapiens mRNA; cDNA DKFZp761P2319 (from clone DKFZp761P2319)	21733872	AL833240				6q12	Chromosome 6
207851_s_at	insulin receptor	INSR	3643				Homo sapiens insulin receptor (INSR); transcript variant 1; mRNA	119395735	NM_000208				19p13.3-p13.2	Chromosome 19; NC_000019.9 (7112266..7294011; complement)	3-phosphoinositide-dependent protein kinase binding///ATP binding///GTP binding///PTB domain binding///SH2 domain binding///insulin binding///insulin binding///insulin receptor activity///insulin receptor substrate binding///insulin-like growth factor I binding///insulin-like growth factor II binding///insulin-like growth factor receptor binding///lipoic acid binding///metal ion binding///nucleot…	G-protein coupled receptor protein signaling pathway///activation of MAPK activity///activation of protein kinase B activity///activation of protein kinase activity///carbohydrate metabolic process///cellular response to insulin stimulus///exocrine pancreas development///fat cell differentiation///glucose homeostasis///heart morphogenesis///insulin receptor signaling pathway///male sex determinat…	caveola///cytosol///endosome///endosome membrane///insulin receptor complex///integral to plasma membrane///membrane///microsome///nucleus///plasma membrane///plasma membrane///soluble fraction///synapse	GO:0043423///GO:0005524///GO:0005525///GO:0051425///GO:0042169///GO:0043559///GO:0043559///GO:0005009///GO:0043560///GO:0031994///GO:0031995///GO:0005159///GO:0031405///GO:0046872///GO:0000166///GO:0043548///GO:0005515///GO:0032403///GO:0019903///GO:0004713///GO:0004713///GO:0004872///GO:0004716///GO:0016740	GO:0007186///GO:0000187///GO:0032148///GO:0032147///GO:0005975///GO:0032869///GO:0031017///GO:0045444///GO:0042593///GO:0003007///GO:0008286///GO:0030238///GO:0010629///GO:0001933///GO:0032410///GO:0018108///GO:0045740///GO:0043410///GO:0030335///GO:0008284///GO:0008284///GO:0048639///GO:0046326///GO:0046326///GO:0045725///GO:0045821///GO:0010560///GO:0045840///GO:0045429///GO:0001934///GO:005189…	GO:0005901///GO:0005829///GO:0005768///GO:0010008///GO:0005899///GO:0005887///GO:0016020///GO:0005792///GO:0005634///GO:0005886///GO:0005886///GO:0005625///GO:0045202
216108_at				CDNA FLJ14080 fis; clone HEMBB1002152		Hs.636887	Homo sapiens cDNA FLJ14080 fis; clone HEMBB1002152	10436451	AK024142
221124_s_at	visual system homeobox 1	VSX1	30813				Homo sapiens visual system homeobox 1 (VSX1); transcript variant 1; mRNA	40806214	NM_014588				20p11.23-p11.22	Chromosome 20; NC_000020.10 (25056099..25062767; complement)	sequence-specific DNA binding///transcription factor activity	multicellular organismal development///neuron maturation///regulation of transcription; DNA-dependent///response to stimulus///retinal bipolar neuron differentiation///visual perception	cellular_component///nucleus	GO:0043565///GO:0003700	GO:0007275///GO:0042551///GO:0006355///GO:0050896///GO:0060040///GO:0007601	GO:0005575///GO:0005634
222878_s_at	OTU domain; ubiquitin aldehyde binding 2	OTUB2	78990				tt44b09.x1 NCI_CGAP_GC6 Homo sapiens cDNA clone IMAGE:2243609 3- similar to WP:C25D7.8 CE08394 ;; mRNA sequence	4740211	AI656232				14q32.12	Chromosome 14; NC_000014.8 (94492724..94515276)	cysteine-type peptidase activity///peptidase activity///protein binding///ubiquitin-specific protease activity///ubiquitin-specific protease activity	cellular amino acid and derivative metabolic process///protein K48-linked deubiquitination///protein K63-linked deubiquitination///protein deubiquitination	cellular_component	GO:0008234///GO:0008233///GO:0005515///GO:0004843///GO:0004843	GO:0006519///GO:0071108///GO:0070536///GO:0016579	GO:0005575
226400_at	cell division cycle 42 (GTP binding protein; 25kDa)	CDC42	998				zb57c05.s1 Soares_fetal_lung_NbHL19W Homo sapiens cDNA clone IMAGE:307688 3- similar to gb:M57298 G25K GTP-BINDING PROTEIN; PLACENTAL ISOFORM (HUMAN);; mRNA sequence	1265226	N92917				1p36.1	Chromosome 1; NC_000001.10 (22379120..22419436)	GTP binding///GTPase activity///nucleotide binding///protein binding///thioesterase binding	actin cytoskeleton organization///establishment or maintenance of cell polarity///macrophage differentiation///negative regulation of protein complex assembly///positive regulation of pseudopodium assembly///small GTPase mediated signal transduction	cytoplasm///cytosol///filopodium///intracellular///plasma membrane	GO:0005525///GO:0003924///GO:0000166///GO:0005515///GO:0031996	GO:0030036///GO:0007163///GO:0030225///GO:0031333///GO:0031274///GO:0007264	GO:0005737///GO:0005829///GO:0030175///GO:0005622///GO:0005886
226736_at	churchill domain containing 1	CHURC1	91612				601342677F1 NIH_MGC_53 Homo sapiens cDNA clone IMAGE:3684954 5-; mRNA sequence	9812380	BE568660				14q23.3	Chromosome 14; NC_000014.8 (65381140..65401913)	metal ion binding///transcription activator activity///zinc ion binding	multicellular organismal development		GO:0046872///GO:0016563///GO:0008270	GO:0007275
227926_s_at	neuroblastoma breakpoint family; member 10///neuroblastoma breakpoint family; member 16///neuroblastoma breakpoint family; member 24///neuroblastoma breakpoint family; member 8///hypothetical LOC440670///neuroblastoma breakpoint family; member 9///neuroblastoma breakpoint family; member 11///KIAA1245///neuroblastoma breakpoint family; member 1///neuroblastoma breakpoint family; member 14	NBPF10///NBPF16///NBPF24///NBPF8///AE01///NBPF9///NBPF11///KIAA1245///NBPF1///NBPF14	100132406///728936///728912///728841///440670///400818///200030///149013///55672///25832				tm85a05.x1 NCI_CGAP_Brn25 Homo sapiens cDNA clone IMAGE:2164880 3-; mRNA sequence	4390189	AI498207				1q21.1///1q21.2///1q21.2///1q21.1///1q21.1///1q21.1///1q21.1///1q21.2///1p36.13///1q12-q21.2	Chromosome 1; NC_000001.10 (145293371..145368684)///Chromosome 1; NC_000001.10 (148739442..148758311)///Chromosome 1; NC_000001.10 (147575800..147610081; complement)///Chromosome 1; NC_000001.10 (144146648..144224213)///Chromosome 1; NC_000001.10 (146401706..146420042)///Chromosome 1; NC_000001.10 (144614959..144621685)///Chromosome 1; NC_000001.10 (144811716..144828811)///Chromosome 1; NC_000001…			cytoplasm///cytoplasm///cytoplasm///cytoplasm///cytoplasm///cytoplasm///cytoplasm			GO:0005737///GO:0005737///GO:0005737///GO:0005737///GO:0005737///GO:0005737///GO:0005737
230305_at				Transcribed locus		Hs.633241	wr91c11.x1 NCI_CGAP_Kid11 Homo sapiens cDNA clone IMAGE:2495060 3-; mRNA sequence	5847911	AW000995
231685_at							AV647958 GLC Homo sapiens cDNA clone GLCBDG08 3-; mRNA sequence	9868972	AV647958
233435_at							Homo sapiens mRNA for FLJ00063 protein; partial cds	10440453	AK024470
241586_at							7b71a04.x1 NCI_CGAP_Lu24 Homo sapiens cDNA clone IMAGE:3233646 3-; mRNA sequence	10033192	BE672651
243106_at	C-type lectin domain family 12; member A	CLEC12A	160364				on10g12.s1 NCI_CGAP_Lu5 Homo sapiens cDNA clone IMAGE:1556326 3- similar to contains L1.t1 L1 repetitive element ;; mRNA sequence	3056253	AA916861				12p13.2	Chromosome 12; NC_000012.11 (10124008..10138194)	binding///receptor activity///sugar binding		integral to membrane///plasma membrane	GO:0005488///GO:0004872///GO:0005529		GO:0016021///GO:0005886
244193_at	DnaJ (Hsp40) homolog; subfamily C; member 22	DNAJC22	79962				602305453F1 NIH_MGC_88 Homo sapiens cDNA clone IMAGE:4396885 5-; mRNA sequence	12384598	BF981786				12q13.12	Chromosome 12; NC_000012.11 (49741041..49745697)	heat shock protein binding		integral to membrane///membrane	GO:0031072		GO:0016021///GO:0016020
