# Supplementary material for: Reconstruction of an Integrated Genome-Scale Co-Expression Network Reveals Key Modules Involved in Lung Adenocarcinoma
Source: PLoS One. 2013 Jul 11;8(7):e67552. doi: 10.1371/journal.pone.0067552 (PMC3708931; doi:10.1371/journal.pone.0067552)
Supplement: Table S5 — Full data for 23 key modules in lung adenocarcinoma. (ZIP) [file pone.0067552.s005.zip › supplementary 5/module 3.csv]

ID	Gene title	Gene symbol	Gene ID	UniGene title	UniGene symbol	UniGene ID	Nucleotide Title	GI	GenBank Accession	Platform_CLONEID	Platform_ORF	Platform_SPOTID	Chromosome location	Chromosome annotation	GO:Function	GO:Process	GO:Component	GO:Function ID	GO:Process ID	GO:Component ID
1554586_a_at	Rho-related BTB domain containing 2	RHOBTB2	23221				Homo sapiens Rho-related BTB domain containing 2; mRNA (cDNA clone MGC:45608 IMAGE:4647716); complete cds	22028427	BC034917				8p21.3	Chromosome 8; NC_000008.10 (22857462..22877708)	GTP binding///nucleotide binding///protein binding	small GTPase mediated signal transduction	intracellular	GO:0005525///GO:0000166///GO:0005515	GO:0007264	GO:0005622
200830_at	proteasome (prosome; macropain) 26S subunit; non-ATPase; 2	PSMD2	5708				Homo sapiens proteasome (prosome; macropain) 26S subunit; non-ATPase; 2 (PSMD2); mRNA	25777601	NM_002808				3q27.1	Chromosome 3; NC_000003.11 (184017022..184026840)	enzyme regulator activity///protein binding	anaphase-promoting complex-dependent proteasomal ubiquitin-dependent protein catabolic process///negative regulation of ubiquitin-protein ligase activity involved in mitotic cell cycle///positive regulation of ubiquitin-protein ligase activity involved in mitotic cell cycle///regulation of protein catabolic process	proteasome complex///proteasome regulatory particle	GO:0030234///GO:0005515	GO:0031145///GO:0051436///GO:0051437///GO:0042176	GO:0000502///GO:0005838
201663_s_at	structural maintenance of chromosomes 4	SMC4	10051				Homo sapiens structural maintenance of chromosomes 4 (SMC4); transcript variant 1; mRNA	50658064	NM_005496				3q26.1	Chromosome 3; NC_000003.11 (160117430..160152741)	ATP binding///nucleotide binding///protein binding///protein heterodimerization activity	cell cycle///cell division///mitotic chromosome condensation///mitotic sister chromatid segregation	chromosome///condensin complex///condensin complex///cytoplasm///nucleus	GO:0005524///GO:0000166///GO:0005515///GO:0046982	GO:0007049///GO:0051301///GO:0007076///GO:0000070	GO:0005694///GO:0000796///GO:0000796///GO:0005737///GO:0005634
202483_s_at	RAN binding protein 1	RANBP1	5902				Homo sapiens RAN binding protein 1 (RANBP1); mRNA	6382077	NM_002882				22q11.21	Chromosome 22; NC_000022.10 (20105024..20114704)	GDP-dissociation inhibitor activity///GTPase activator activity///Ran GTPase binding///protein binding	intracellular transport///signal transduction	cytoplasm///nucleus	GO:0005092///GO:0005096///GO:0008536///GO:0005515	GO:0046907///GO:0007165	GO:0005737///GO:0005634
203213_at	cyclin-dependent kinase 1	CDK1	983				AL524035 Homo sapiens NEUROBLASTOMA COT 25-NORMALIZED Homo sapiens cDNA clone CS0DC003YN06 3-PRIME; mRNA sequence	45699297	AL524035				10q21.1	Chromosome 10; NC_000010.10 (62538220..62554610)	ATP binding///Hsp70 protein binding///RNA polymerase II carboxy-terminal domain kinase activity///cyclin binding///cyclin-dependent protein kinase activity///cyclin-dependent protein kinase activity///histone kinase activity///nucleotide binding///protein binding///protein kinase activity///transferase activity	anaphase-promoting complex-dependent proteasomal ubiquitin-dependent protein catabolic process///anti-apoptosis///cell aging///cell division///cellular response to hydrogen peroxide///cellular response to protein stimulus///chromosome condensation///mitosis///mitotic cell cycle G2/M transition DNA damage checkpoint///organ regeneration///positive regulation of DNA replication///positive regulatio…	cytoplasm///cytosol///midbody///nucleoplasm///nucleus///spindle microtubule	GO:0005524///GO:0030544///GO:0008353///GO:0030332///GO:0004693///GO:0004693///GO:0035173///GO:0000166///GO:0005515///GO:0004672///GO:0016740	GO:0031145///GO:0006916///GO:0007569///GO:0051301///GO:0070301///GO:0071445///GO:0030261///GO:0007067///GO:0007095///GO:0031100///GO:0045740///GO:0060045///GO:0010628///GO:0045931///GO:0033160///GO:0051437///GO:0006468///GO:0006461///GO:0034501///GO:0014823///GO:0014075///GO:0048678///GO:0046686///GO:0046688///GO:0042493///GO:0045471///GO:0014070///GO:0009636///GO:0055015	GO:0005737///GO:0005829///GO:0030496///GO:0005654///GO:0005634///GO:0005876
203362_s_at	MAD2 mitotic arrest deficient-like 1 (yeast)	MAD2L1	4085				Homo sapiens MAD2 mitotic arrest deficient-like 1 (yeast) (MAD2L1); mRNA	194688136	NM_002358				4q27	Chromosome 4; NC_000004.11 (120980577..120988013; complement)	protein binding///protein homodimerization activity	anaphase-promoting complex-dependent proteasomal ubiquitin-dependent protein catabolic process///cell cycle///cell division///mitosis///mitotic cell cycle checkpoint///negative regulation of ubiquitin-protein ligase activity involved in mitotic cell cycle	condensed chromosome kinetochore///cytoplasm///cytosol///cytosol///kinetochore///colocalizes_with kinetochore///colocalizes_with nuclear pore///nucleus///perinuclear region of cytoplasm	GO:0005515///GO:0042803	GO:0031145///GO:0007049///GO:0051301///GO:0007067///GO:0007093///GO:0051436	GO:0000777///GO:0005737///GO:0005829///GO:0005829///GO:0000776///colocalizes_with GO:0000776///colocalizes_with GO:0005643///GO:0005634///GO:0048471
203764_at	discs; large (Drosophila) homolog-associated protein 5	DLGAP5	9787				Homo sapiens discs; large (Drosophila) homolog-associated protein 5 (DLGAP5); transcript variant 1; mRNA	226371666	NM_014750				14q22.3	Chromosome 14; NC_000014.8 (55614848..55658396; complement)	phosphoprotein phosphatase activity///protein binding	M phase of mitotic cell cycle///cell cycle///cell proliferation///cell-cell signaling///mitotic chromosome movement towards spindle pole///positive regulation of mitotic metaphase/anaphase transition	cytoplasm///cytoskeleton///nucleus///spindle pole centrosome	GO:0004721///GO:0005515	GO:0000087///GO:0007049///GO:0008283///GO:0007267///GO:0007079///GO:0045842	GO:0005737///GO:0005856///GO:0005634///GO:0031616
204033_at	thyroid hormone receptor interactor 13	TRIP13	9319				Homo sapiens thyroid hormone receptor interactor 13 (TRIP13); transcript variant 1; mRNA	261337159	NM_004237				5p15.33	Chromosome 5; NC_000005.9 (893004..918160)	ATP binding///identical protein binding///nucleoside-triphosphatase activity///nucleotide binding///protein binding///transcription cofactor activity	double-strand break repair///female meiosis I///male meiosis I///oocyte maturation///pachytene///reciprocal meiotic recombination///spermatid development///transcription from RNA polymerase II promoter	male germ cell nucleus///nucleus	GO:0005524///GO:0042802///GO:0017111///GO:0000166///GO:0005515///GO:0003712	GO:0006302///GO:0007144///GO:0007141///GO:0001556///GO:0000239///GO:0007131///GO:0007286///GO:0006366	GO:0001673///GO:0005634
204126_s_at	cell division cycle 45 homolog (S. cerevisiae)	CDC45	8318				Homo sapiens cell division cycle 45 homolog (S. cerevisiae) (CDC45); transcript variant 2; mRNA	34335230	NM_003504				22q11.21	Chromosome 22; NC_000022.10 (19467416..19508135)	protein binding	DNA replication///DNA replication checkpoint///DNA-dependent DNA replication initiation///cell cycle	centrosome///cytoplasm///nucleoplasm///nucleus	GO:0005515	GO:0006260///GO:0000076///GO:0006270///GO:0007049	GO:0005813///GO:0005737///GO:0005654///GO:0005634
204641_at	NIMA (never in mitosis gene a)-related kinase 2	NEK2	4751				Homo sapiens NIMA (never in mitosis gene a)-related kinase 2 (NEK2); mRNA	49574505	NM_002497				1q32.2-q41	Chromosome 1; NC_000001.10 (211836122..211848967; complement)	ATP binding///metal ion binding///nucleotide binding///protein binding///protein kinase activity///protein phosphatase binding///protein serine/threonine kinase activity///transferase activity	cell cycle///cell division///centrosome separation///chromosome segregation///meiosis///mitosis///mitotic sister chromatid segregation///protein amino acid autophosphorylation///regulation of mitosis	centrosome///condensed chromosome kinetochore///condensed nuclear chromosome///cytoplasm///cytosol///kinetochore///colocalizes_with kinetochore///midbody///nucleolus///nucleus///protein complex///spindle pole	GO:0005524///GO:0046872///GO:0000166///GO:0005515///GO:0004672///GO:0019903///GO:0004674///GO:0016740	GO:0007049///GO:0051301///GO:0051299///GO:0007059///GO:0007126///GO:0007067///GO:0000070///GO:0046777///GO:0007088	GO:0005813///GO:0000777///GO:0000794///GO:0005737///GO:0005829///GO:0000776///colocalizes_with GO:0000776///GO:0030496///GO:0005730///GO:0005634///GO:0043234///GO:0000922
204822_at	TTK protein kinase	TTK	7272				Homo sapiens TTK protein kinase (TTK); transcript variant 1; mRNA	262399359	NM_003318				6q13-q21	Chromosome 6; NC_000006.11 (80714359..80752239)	ATP binding///identical protein binding///nucleotide binding///protein binding///protein serine/threonine kinase activity///protein tyrosine kinase activity///transferase activity	mitotic cell cycle spindle assembly checkpoint///mitotic spindle organization///positive regulation of cell proliferation///positive regulation of pathway-restricted SMAD protein phosphorylation///protein amino acid phosphorylation///spindle organization	spindle	GO:0005524///GO:0042802///GO:0000166///GO:0005515///GO:0004674///GO:0004713///GO:0016740	GO:0007094///GO:0007052///GO:0008284///GO:0010862///GO:0006468///GO:0007051	GO:0005819
204825_at	maternal embryonic leucine zipper kinase	MELK	9833				Homo sapiens maternal embryonic leucine zipper kinase (MELK); mRNA	41281490	NM_014791				9p13.2	Chromosome 9; NC_000009.11 (36572905..36677679)	ATP binding///nucleotide binding///protein binding///protein serine/threonine kinase activity///transferase activity	protein amino acid phosphorylation	cytoplasm	GO:0005524///GO:0000166///GO:0005515///GO:0004674///GO:0016740	GO:0006468	GO:0005737
204962_s_at	centromere protein A	CENPA	1058				Homo sapiens centromere protein A (CENPA); transcript variant 1; mRNA	109637780	NM_001809				2p24-p21	Chromosome 2; NC_000002.11 (27008882..27017457)	DNA binding///chromatin binding///protein binding	establishment of mitotic spindle orientation///interspecies interaction between organisms///kinetochore assembly///nucleosome assembly///protein localization to chromosome; centromeric region	chromosome///chromosome; centromeric region///condensed nuclear chromosome kinetochore///condensed nuclear chromosome; centromeric region///inner kinetochore of condensed chromosome///nucleosome///nucleus	GO:0003677///GO:0003682///GO:0005515	GO:0000132///GO:0044419///GO:0051382///GO:0006334///GO:0071459	GO:0005694///GO:0000775///GO:0000778///GO:0000780///GO:0000939///GO:0000786///GO:0005634
205598_at	TRAF interacting protein	TRAIP	10293				Homo sapiens TRAF interacting protein (TRAIP); mRNA	40807468	NM_005879				3p21.31	Chromosome 3; NC_000003.11 (49866028..49893992; complement)	metal ion binding///protein binding///receptor signaling protein activity///zinc ion binding	cell proliferation///induction of apoptosis///signal transduction	cytoplasm///perinuclear region of cytoplasm	GO:0046872///GO:0005515///GO:0005057///GO:0008270	GO:0008283///GO:0006917///GO:0007165	GO:0005737///GO:0048471
209302_at	polymerase (RNA) II (DNA directed) polypeptide H	POLR2H	5437				Human RNA polymerase II subunit (hsRPB8) mRNA; complete cds	1017822	U37689				3q28	Chromosome 3; NC_000003.11 (184081194..184086363)	DNA-directed RNA polymerase activity///protein binding///contributes_to protein kinase activity///zinc ion binding	RNA elongation from RNA polymerase II promoter///RNA splicing///transcription///transcription from RNA polymerase II promoter///transcription initiation from RNA polymerase II promoter	DNA-directed RNA polymerase II; core complex///nucleolus///nucleoplasm///nucleus	GO:0003899///GO:0005515///contributes_to GO:0004672///GO:0008270	GO:0006368///GO:0008380///GO:0006350///GO:0006366///GO:0006367	GO:0005665///GO:0005730///GO:0005654///GO:0005634
209709_s_at	hyaluronan-mediated motility receptor (RHAMM)	HMMR	3161				Homo sapiens hyaluronan receptor (RHAMM) mRNA; complete cds	2959555	U29343				5q33.2-qter	Chromosome 5; NC_000005.9 (162887517..162918951)	hyaluronic acid binding		cell surface///cytoplasm	GO:0005540		GO:0009986///GO:0005737
211519_s_at	kinesin family member 2C	KIF2C	11004				Homo sapiens testis specific mitotic centromere-associated kinesin mRNA; complete cds	13432054	AY026505				1p34.1	Chromosome 1; NC_000001.10 (45205490..45233439)	ATP binding///centromeric DNA binding///microtubule motor activity///microtubule plus-end binding///nucleotide binding///protein binding	cell cycle///cell division///cell proliferation///establishment or maintenance of microtubule cytoskeleton polarity///microtubule depolymerization///microtubule-based movement///mitosis///regulation of chromosome segregation	chromosome///chromosome; centromeric region///condensed chromosome kinetochore///cytoplasm///colocalizes_with cytoplasmic microtubule///kinesin complex///colocalizes_with kinetochore///microtubule cytoskeleton///nucleus	GO:0005524///GO:0019237///GO:0003777///GO:0051010///GO:0000166///GO:0005515	GO:0007049///GO:0051301///GO:0008283///GO:0030951///GO:0007019///GO:0007018///GO:0007067///GO:0051983	GO:0005694///GO:0000775///GO:0000777///GO:0005737///colocalizes_with GO:0005881///GO:0005871///colocalizes_with GO:0000776///GO:0015630///GO:0005634
219306_at	kinesin family member 15	KIF15	56992				Homo sapiens kinesin family member 15 (KIF15); mRNA	193211423	NM_020242				3p21.31	Chromosome 3; NC_000003.11 (44803209..44894748)	ATP binding///DNA binding///microtubule motor activity///motor activity///nucleotide binding	cell proliferation///microtubule-based movement///mitosis	centrosome///cytoplasm///cytoskeleton///microtubule///plus-end kinesin complex///spindle	GO:0005524///GO:0003677///GO:0003777///GO:0003774///GO:0000166	GO:0008283///GO:0007018///GO:0007067	GO:0005813///GO:0005737///GO:0005856///GO:0005874///GO:0005873///GO:0005819
219787_s_at	epithelial cell transforming sequence 2 oncogene	ECT2	1894				Homo sapiens epithelial cell transforming sequence 2 oncogene (ECT2); mRNA	21735571	NM_018098				3q26.1-q26.2	Chromosome 3; NC_000003.11 (172472299..172539263)	Rho guanyl-nucleotide exchange factor activity///guanyl-nucleotide exchange factor activity///protein binding///signal transducer activity	apoptosis///induction of apoptosis by extracellular signals///positive regulation of I-kappaB kinase/NF-kappaB cascade///regulation of Rho protein signal transduction	cytosol///intracellular	GO:0005089///GO:0005085///GO:0005515///GO:0004871	GO:0006915///GO:0008624///GO:0043123///GO:0035023	GO:0005829///GO:0005622
219918_s_at	asp (abnormal spindle) homolog; microcephaly associated (Drosophila)	ASPM	259266				Homo sapiens asp (abnormal spindle) homolog; microcephaly associated (Drosophila) (ASPM); mRNA	194248058	NM_018136				1q31	Chromosome 1; NC_000001.10 (197053257..197115824; complement)	calmodulin binding	cell cycle///cell division///forebrain neuroblast division///maintenance of centrosome location///mitosis///negative regulation of asymmetric cell division///negative regulation of neuron differentiation	cytoplasm///nucleus///spindle pole	GO:0005516	GO:0007049///GO:0051301///GO:0021873///GO:0051661///GO:0007067///GO:0045769///GO:0045665	GO:0005737///GO:0005634///GO:0000922
222958_s_at	DEP domain containing 1	DEPDC1	55635				Homo sapiens cDNA FLJ20483 fis; clone KAT07613	7020614	AK000490				1p31.2	Chromosome 1; NC_000001.10 (68939835..68962799; complement)	GTPase activator activity	signal transduction	intracellular///nucleus	GO:0005096	GO:0007165	GO:0005622///GO:0005634
231772_x_at	centromere protein H	CENPH	64946				AL572471 Homo sapiens PLACENTA COT 25-NORMALIZED Homo sapiens cDNA clone CS0DI011YI09 3-PRIME; mRNA sequence	46245752	AL572471				5p15.2	Chromosome 5; NC_000005.9 (68485375..68506184)	kinetochore binding///protein binding	cell division///chromosome segregation///kinetochore organization	chromosome///condensed chromosome kinetochore///kinetochore///kinetochore///nucleus	GO:0043515///GO:0005515	GO:0051301///GO:0007059///GO:0051383	GO:0005694///GO:0000777///GO:0000776///GO:0000776///GO:0005634
232278_s_at	DEP domain containing 1	DEPDC1	55635				Homo sapiens mRNA for putative cell cycle control protein (SDP35 gene)	8216988	AJ278112				1p31.2	Chromosome 1; NC_000001.10 (68939835..68962799; complement)	GTPase activator activity	signal transduction	intracellular///nucleus	GO:0005096	GO:0007165	GO:0005622///GO:0005634
204767_s_at	flap structure-specific endonuclease 1	FEN1	2237				Homo sapiens flap structure-specific endonuclease 1; mRNA (cDNA clone MGC:8478 IMAGE:2821792); complete cds	33875300	BC000323				11q12	Chromosome 11; NC_000011.9 (61560150..61564710)	5'-3' exonuclease activity///5'-flap endonuclease activity///5'-flap endonuclease activity///DNA binding///damaged DNA binding///double-stranded DNA binding///double-stranded DNA specific exodeoxyribonuclease activity///endonuclease activity///exonuclease activity///hydrolase activity///magnesium ion binding///manganese ion binding///protein binding///ribonuclease H activity	DNA repair///DNA replication///DNA replication; removal of RNA primer///UV protection///double-strand break repair///phosphoinositide-mediated signaling	mitochondrion///nucleus	GO:0008409///GO:0017108///GO:0017108///GO:0003677///GO:0003684///GO:0003690///GO:0008309///GO:0004519///GO:0004527///GO:0016787///GO:0000287///GO:0030145///GO:0005515///GO:0004523	GO:0006281///GO:0006260///GO:0043137///GO:0009650///GO:0006302///GO:0048015	GO:0005739///GO:0005634
1552472_a_at	ArfGAP with coiled-coil; ankyrin repeat and PH domains 2	ACAP2	23527				Homo sapiens ArfGAP with coiled-coil; ankyrin repeat and PH domains 2 (ACAP2); mRNA	295842381	NM_012287				3q29	Chromosome 3; NC_000003.11 (194995474..195163817; complement)	ARF GTPase activator activity///metal ion binding///zinc ion binding	regulation of ARF GTPase activity		GO:0008060///GO:0046872///GO:0008270	GO:0032312
202094_at	baculoviral IAP repeat-containing 5	BIRC5	332				ns41a09.s1 NCI_CGAP_GCB1 Homo sapiens cDNA clone IMAGE:1186168 3-; mRNA sequence	2575342	AA648913				17q25	Chromosome 17; NC_000017.10 (76210277..76221716)	Ran GTPase binding///caspase inhibitor activity///chaperone binding///cobalt ion binding///cofactor binding///cysteine-type endopeptidase inhibitor activity///enzyme binding///identical protein binding///metal ion binding///microtubule binding///peptidase inhibitor activity///protein binding///protein heterodimerization activity///protein homodimerization activity///protein homodimerization activ…	G2/M transition of mitotic cell cycle///anti-apoptosis///apoptosis///cell cycle///cell division///cell division///chromosome segregation///cytokinesis///establishment of chromosome localization///mitosis///mitosis///negative regulation of caspase activity///negative regulation of caspase activity///positive regulation of exit from mitosis///positive regulation of mitotic cell cycle///protein comp…	centriole///chromosome passenger complex///chromosome; centromeric region///cytoplasm///cytoplasmic microtubule///cytoskeleton///cytosol///interphase microtubule organizing center///intracellular///midbody///nuclear chromosome///NOT nucleolus///nucleus///spindle///spindle microtubule	GO:0008536///GO:0043027///GO:0051087///GO:0050897///GO:0048037///GO:0004869///GO:0019899///GO:0042802///GO:0046872///GO:0008017///GO:0030414///GO:0005515///GO:0046982///GO:0042803///GO:0042803///GO:0015631///GO:0008270///GO:0008270	GO:0000086///GO:0006916///GO:0006915///GO:0007049///GO:0051301///GO:0051301///GO:0007059///GO:0000910///GO:0051303///GO:0007067///GO:0007067///GO:0043154///GO:0043154///GO:0031536///GO:0045931///GO:0031503///GO:0031577	GO:0005814///GO:0032133///GO:0000775///GO:0005737///GO:0005881///GO:0005856///GO:0005829///GO:0031021///GO:0005622///GO:0030496///GO:0000228///NOT GO:0005730///GO:0005634///GO:0005819///GO:0005876
202095_s_at	baculoviral IAP repeat-containing 5	BIRC5	332				Homo sapiens baculoviral IAP repeat-containing 5 (BIRC5); transcript variant 1; mRNA	59859877	NM_001168				17q25	Chromosome 17; NC_000017.10 (76210277..76221716)	Ran GTPase binding///caspase inhibitor activity///chaperone binding///cobalt ion binding///cofactor binding///cysteine-type endopeptidase inhibitor activity///enzyme binding///identical protein binding///metal ion binding///microtubule binding///peptidase inhibitor activity///protein binding///protein heterodimerization activity///protein homodimerization activity///protein homodimerization activ…	G2/M transition of mitotic cell cycle///anti-apoptosis///apoptosis///cell cycle///cell division///cell division///chromosome segregation///cytokinesis///establishment of chromosome localization///mitosis///mitosis///negative regulation of caspase activity///negative regulation of caspase activity///positive regulation of exit from mitosis///positive regulation of mitotic cell cycle///protein comp…	centriole///chromosome passenger complex///chromosome; centromeric region///cytoplasm///cytoplasmic microtubule///cytoskeleton///cytosol///interphase microtubule organizing center///intracellular///midbody///nuclear chromosome///NOT nucleolus///nucleus///spindle///spindle microtubule	GO:0008536///GO:0043027///GO:0051087///GO:0050897///GO:0048037///GO:0004869///GO:0019899///GO:0042802///GO:0046872///GO:0008017///GO:0030414///GO:0005515///GO:0046982///GO:0042803///GO:0042803///GO:0015631///GO:0008270///GO:0008270	GO:0000086///GO:0006916///GO:0006915///GO:0007049///GO:0051301///GO:0051301///GO:0007059///GO:0000910///GO:0051303///GO:0007067///GO:0007067///GO:0043154///GO:0043154///GO:0031536///GO:0045931///GO:0031503///GO:0031577	GO:0005814///GO:0032133///GO:0000775///GO:0005737///GO:0005881///GO:0005856///GO:0005829///GO:0031021///GO:0005622///GO:0030496///GO:0000228///NOT GO:0005730///GO:0005634///GO:0005819///GO:0005876
203418_at	cyclin A2	CCNA2	890				Homo sapiens cyclin A2 (CCNA2); mRNA	166197663	NM_001237				4q25-q31	Chromosome 4; NC_000004.11 (122737599..122745088; complement)	protein binding	Ras protein signal transduction///cell cycle///cell division///mitosis///mitotic cell cycle G2/M transition DNA damage checkpoint///organ regeneration///positive regulation of fibroblast proliferation///positive regulation of transcription///response to estradiol stimulus///response to glucagon stimulus	cytoplasm///female pronucleus///male pronucleus///nucleoplasm///nucleus	GO:0005515	GO:0007265///GO:0007049///GO:0051301///GO:0007067///GO:0007095///GO:0031100///GO:0048146///GO:0045941///GO:0032355///GO:0033762	GO:0005737///GO:0001939///GO:0001940///GO:0005654///GO:0005634
209891_at	SPC25; NDC80 kinetochore complex component; homolog (S. cerevisiae)	SPC25	57405				Homo sapiens AD024 mRNA; complete cds	9963834	AF225416				2q31.1	Chromosome 2; NC_000002.11 (169727401..169746944; complement)	protein binding	cell cycle///cell division///chromosome segregation///mitosis///mitotic spindle organization	Ndc80 complex///condensed chromosome kinetochore///nucleus	GO:0005515	GO:0007049///GO:0051301///GO:0007059///GO:0007067///GO:0007052	GO:0031262///GO:0000777///GO:0005634
214431_at	guanine monphosphate synthetase	GMPS	8833				Homo sapiens guanine monphosphate synthetase (GMPS); mRNA	53759143	NM_003875				3q24	Chromosome 3; NC_000003.11 (155588325..155655521)	ATP binding///GMP synthase (glutamine-hydrolyzing) activity///GMP synthase activity///enzyme binding///ligase activity///nucleotide binding	biosynthetic process///glutamine metabolic process///purine base biosynthetic process///purine nucleotide biosynthetic process///purine ribonucleoside monophosphate biosynthetic process	cytoplasm///cytosol	GO:0005524///GO:0003922///GO:0003921///GO:0019899///GO:0016874///GO:0000166	GO:0009058///GO:0006541///GO:0009113///GO:0006164///GO:0009168	GO:0005737///GO:0005829
218009_s_at	protein regulator of cytokinesis 1	PRC1	9055				Homo sapiens protein regulator of cytokinesis 1 (PRC1); transcript variant 1; mRNA	40807441	NM_003981				15q26.1	Chromosome 15; NC_000015.9 (91509268..91537804; complement)	protein binding	cell cycle///cytokinesis///mitotic spindle elongation	cytoplasm///cytoskeleton///nucleus///spindle microtubule///spindle pole	GO:0005515	GO:0007049///GO:0000910///GO:0000022	GO:0005737///GO:0005856///GO:0005634///GO:0005876///GO:0000922
218039_at	nucleolar and spindle associated protein 1	NUSAP1	51203				Homo sapiens nucleolar and spindle associated protein 1 (NUSAP1); transcript variant 1; mRNA	193804864	NM_016359				15q15.1	Chromosome 15; NC_000015.9 (41624926..41673248)	DNA binding///microtubule binding	cell cycle///cell division///cytokinesis after mitosis///establishment of mitotic spindle localization///mitotic chromosome condensation///mitotic sister chromatid segregation///positive regulation of mitosis	cytoplasm///cytoskeleton///nucleolus///nucleus///spindle microtubule	GO:0003677///GO:0008017	GO:0007049///GO:0051301///GO:0000281///GO:0040001///GO:0007076///GO:0000070///GO:0045840	GO:0005737///GO:0005856///GO:0005730///GO:0005634///GO:0005876
218726_at	Holliday junction recognition protein	HJURP	55355				Homo sapiens Holliday junction recognition protein (HJURP); mRNA	83816963	NM_018410				2q37.1	Chromosome 2; NC_000002.11 (234745486..234763212; complement)	DNA binding///histone binding///protein binding	CenH3-containing nucleosome assembly at centromere///cell cycle///centromeric core chromatin assembly///chromosome segregation	chromosome///chromosome; centromeric region///condensed chromosome kinetochore///cytoplasm///nucleolus///nucleus	GO:0003677///GO:0042393///GO:0005515	GO:0034080///GO:0007049///GO:0034509///GO:0007059	GO:0005694///GO:0000775///GO:0000777///GO:0005737///GO:0005730///GO:0005634
222039_at	kinesin family member 18B	KIF18B	146909				zt56d09.s1 Soares ovary tumor NbHOT Homo sapiens cDNA clone IMAGE:726353 3- similar to gb:X53795_rna1 INDUCIBLE MEMBRANE PROTEIN R2 (HUMAN);; mRNA sequence	1941611	AA292789				17q21.31	Chromosome 17; NC_000017.10 (43003448..43025082; complement)	ATP binding///microtubule motor activity///nucleotide binding	microtubule-based movement	microtubule	GO:0005524///GO:0003777///GO:0000166	GO:0007018	GO:0005874
226709_at	roundabout; axon guidance receptor; homolog 2 (Drosophila)	ROBO2	6092				7f96e07.x1 NCI_CGAP_Brn23 Homo sapiens cDNA clone IMAGE:3304836 3- similar to TR:O55005 O55005 TRANSMEMBRANE RECEPTOR ROBO1. ;; mRNA sequence	10373687	BE858548				3p12.3	Chromosome 3; NC_000003.11 (77089294..77696663)	axon guidance receptor activity///axon guidance receptor activity///identical protein binding///protein binding	axon guidance///axon midline choice point recognition///brain development///cell differentiation///cellular response to hormone stimulus///central nervous system development///chemotaxis///homophilic cell adhesion///luteolysis///metanephros development///multicellular organismal development///negative regulation of negative chemotaxis///negative regulation of synaptogenesis///olfactory bulb inter…	axolemma///cell surface///integral to membrane///membrane	GO:0008046///GO:0008046///GO:0042802///GO:0005515	GO:0007411///GO:0016199///GO:0007420///GO:0030154///GO:0032870///GO:0007417///GO:0006935///GO:0007156///GO:0001554///GO:0001656///GO:0007275///GO:0050925///GO:0051964///GO:0021891///GO:0050772///GO:0031290///GO:0001657	GO:0030673///GO:0009986///GO:0016021///GO:0016020
209408_at	kinesin family member 2C	KIF2C	11004				Homo sapiens mitotic centromere-associated kinesin mRNA; complete cds	1695881	U63743				1p34.1	Chromosome 1; NC_000001.10 (45205490..45233439)	ATP binding///centromeric DNA binding///microtubule motor activity///microtubule plus-end binding///nucleotide binding///protein binding	cell cycle///cell division///cell proliferation///establishment or maintenance of microtubule cytoskeleton polarity///microtubule depolymerization///microtubule-based movement///mitosis///regulation of chromosome segregation	chromosome///chromosome; centromeric region///condensed chromosome kinetochore///cytoplasm///colocalizes_with cytoplasmic microtubule///kinesin complex///colocalizes_with kinetochore///microtubule cytoskeleton///nucleus	GO:0005524///GO:0019237///GO:0003777///GO:0051010///GO:0000166///GO:0005515	GO:0007049///GO:0051301///GO:0008283///GO:0030951///GO:0007019///GO:0007018///GO:0007067///GO:0051983	GO:0005694///GO:0000775///GO:0000777///GO:0005737///colocalizes_with GO:0005881///GO:0005871///colocalizes_with GO:0000776///GO:0015630///GO:0005634
209642_at	budding uninhibited by benzimidazoles 1 homolog (yeast)	BUB1	699				Homo sapiens putative mitotic checkpoint kinase mRNA; complete cds	6970210	AF043294				2q14	Chromosome 2; NC_000002.11 (111395409..111435684; complement)	ATP binding///nucleotide binding///protein binding///protein kinase activity///protein serine/threonine kinase activity///transferase activity	apoptosis///cell cycle///cell division///embryonic development///mitosis///mitotic cell cycle checkpoint///mitotic cell cycle spindle assembly checkpoint///protein amino acid phosphorylation///regulation of chromosome segregation///regulation of sister chromatid cohesion///spindle assembly checkpoint///spindle assembly checkpoint	condensed chromosome kinetochore///condensed nuclear chromosome; centromeric region///kinetochore///nucleus///spindle pole body	GO:0005524///GO:0000166///GO:0005515///GO:0004672///GO:0004674///GO:0016740	GO:0006915///GO:0007049///GO:0051301///GO:0009790///GO:0007067///GO:0007093///GO:0007094///GO:0006468///GO:0051983///GO:0007063///GO:0071173///GO:0071173	GO:0000777///GO:0000780///GO:0000776///GO:0005634///GO:0005816
218355_at	kinesin family member 4A	KIF4A	24137				Homo sapiens kinesin family member 4A (KIF4A); mRNA	291167753	NM_012310				Xq13.1	Chromosome X; NC_000023.10 (69509895..69640736)	ATP binding///DNA binding///microtubule motor activity///nucleotide binding///protein binding	anterograde axon cargo transport///microtubule-based movement///organelle organization	cytoplasm///cytoskeleton///nuclear matrix///nucleus///spindle microtubule	GO:0005524///GO:0003677///GO:0003777///GO:0000166///GO:0005515	GO:0008089///GO:0007018///GO:0006996	GO:0005737///GO:0005856///GO:0016363///GO:0005634///GO:0005876
221520_s_at	cell division cycle associated 8	CDCA8	55143				Homo sapiens cell division cycle associated 8; mRNA (cDNA clone MGC:2726 IMAGE:2822261); complete cds	33876378	BC001651				1p34.3	Chromosome 1; NC_000001.10 (38158159..38175391)	protein binding	cell cycle///cell division///chromosome organization///mitotic metaphase	chromosome///chromosome passenger complex///chromosome; centromeric region///cytoplasm///cytoskeleton///nucleolus///nucleus///protein complex///spindle	GO:0005515	GO:0007049///GO:0051301///GO:0051276///GO:0000089	GO:0005694///GO:0032133///GO:0000775///GO:0005737///GO:0005856///GO:0005730///GO:0005634///GO:0043234///GO:0005819
224753_at	cell division cycle associated 5	CDCA5	113130				601504111T1 NIH_MGC_71 Homo sapiens cDNA clone IMAGE:3905666 3-; mRNA sequence	9896007	BE614410				11q12.1	Chromosome 11; NC_000011.9 (64844927..64851615; complement)	chromatin binding///identical protein binding	G1/S transition of mitotic cell cycle///cell cycle///cell division///interphase of mitotic cell cycle///mitosis///mitotic chromosome condensation///mitotic metaphase plate congression	colocalizes_with cohesin complex///cytoplasm///nucleus	GO:0003682///GO:0042802	GO:0000082///GO:0007049///GO:0051301///GO:0051329///GO:0007067///GO:0007076///GO:0007080	colocalizes_with GO:0008278///GO:0005737///GO:0005634
210416_s_at	CHK2 checkpoint homolog (S. pombe)	CHEK2	11200				Homo sapiens CHK2 checkpoint homolog (S. pombe); mRNA (cDNA clone MGC:4081 IMAGE:3532866); complete cds	38114706	BC004207				22q12.1	Chromosome 22; NC_000022.10 (29083731..29137822; complement)	ATP binding///metal ion binding///nucleotide binding///protein binding///protein serine/threonine kinase activity///transferase activity	DNA damage checkpoint///DNA damage response; signal transduction///DNA damage response; signal transduction resulting in induction of apoptosis///cell cycle///protein amino acid phosphorylation///response to DNA damage stimulus///senescence	PML body///colocalizes_with chromosome; telomeric region///nucleus	GO:0005524///GO:0046872///GO:0000166///GO:0005515///GO:0004674///GO:0016740	GO:0000077///GO:0042770///GO:0008630///GO:0007049///GO:0006468///GO:0006974///GO:0010149	GO:0016605///colocalizes_with GO:0000781///GO:0005634
1553015_a_at	RecQ protein-like 4	RECQL4	9401				Homo sapiens RecQ protein-like 4 (RECQL4); mRNA	284005308	NM_004260				8q24.3	Chromosome 8; NC_000008.10 (145736671..145743200; complement)	ATP binding///ATP-dependent 3'-5' DNA helicase activity///ATP-dependent helicase activity///DNA strand annealing activity///bubble DNA binding///helicase activity///hydrolase activity///nucleic acid binding///nucleotide binding///zinc ion binding	DNA duplex unwinding///DNA recombination///DNA repair///DNA strand renaturation///multicellular organismal development///negative regulation of sister chromatid cohesion///pigmentation///positive regulation of cell proliferation///skeletal system morphogenesis	cytoplasm///nucleus	GO:0005524///GO:0043140///GO:0008026///GO:0000739///GO:0000405///GO:0004386///GO:0016787///GO:0003676///GO:0000166///GO:0008270	GO:0032508///GO:0006310///GO:0006281///GO:0000733///GO:0007275///GO:0045875///GO:0043473///GO:0008284///GO:0048705	GO:0005737///GO:0005634
218782_s_at	ATPase family; AAA domain containing 2	ATAD2	29028				Homo sapiens ATPase family; AAA domain containing 2 (ATAD2); mRNA	167621406	NM_014109				8q24.13	Chromosome 8; NC_000008.10 (124332090..124408705; complement)	ATP binding///ATPase activity; uncoupled///hydrolase activity///nucleoside-triphosphatase activity///nucleotide binding	regulation of transcription	nucleus	GO:0005524///GO:0042624///GO:0016787///GO:0017111///GO:0000166	GO:0045449	GO:0005634
223480_s_at	mitochondrial ribosomal protein L47	MRPL47	57129				qd04c02.x1 Soares_placenta_8to9weeks_2NbHP8to9W Homo sapiens cDNA clone IMAGE:1722722 3- similar to TR:O01437 O01437 SIMILAR TO DROSOPHILA RLC1 GENE PRODUCT. ;; mRNA sequence	3740365	AI189156				3q26.33	Chromosome 3; NC_000003.11 (179306253..179322434; complement)	molecular_function///structural constituent of ribosome	biological_process///translation	cellular_component///mitochondrial ribosome///mitochondrion///ribosome	GO:0003674///GO:0003735	GO:0008150///GO:0006412	GO:0005575///GO:0005761///GO:0005739///GO:0005840
225099_at	F-box protein 45	FBXO45	200933				zk94f04.s1 Soares_pregnant_uterus_NbHPU Homo sapiens cDNA clone IMAGE:490495 3-; mRNA sequence	1686039	AA126446				3q29	Chromosome 3; NC_000003.11 (196295725..196315930)	protein binding	multicellular organismal development///nervous system development///protein ubiquitination involved in ubiquitin-dependent protein catabolic process///response to DNA damage stimulus		GO:0005515	GO:0007275///GO:0007399///GO:0042787///GO:0006974
208368_s_at	breast cancer 2; early onset	BRCA2	675				Homo sapiens breast cancer 2; early onset (BRCA2); mRNA	119395733	NM_000059				13q12.3	Chromosome 13; NC_000013.10 (32889617..32973809)	gamma-tubulin binding///NOT histone acetyltransferase activity///protease binding///protein binding///single-stranded DNA binding///transcription activator activity	DNA damage response; signal transduction by p53 class mediator resulting in induction of apoptosis///DNA damage response; signal transduction by p53 class mediator resulting in transcription of p21 class mediator///DNA recombination///brain development///cell aging///cell cycle///cell cycle cytokinesis///centrosome duplication///chordate embryonic development///chromosome organization///double-st…	BRCA2-MAGE-D1 complex///centrosome///cytoplasm///nucleoplasm///nucleus///protein complex///stored secretory granule	GO:0043015///NOT GO:0004402///GO:0002020///GO:0005515///GO:0003697///GO:0016563	GO:0042771///GO:0006978///GO:0006310///GO:0007420///GO:0007569///GO:0007049///GO:0033205///GO:0051298///GO:0043009///GO:0051276///GO:0006302///GO:0000724///GO:0008585///GO:0030097///GO:0001833///GO:0007141///GO:0030879///GO:0035264///GO:0033600///GO:0006289///GO:0001556///GO:0045931///GO:0007090///GO:0032465///GO:0006355///GO:0048478///GO:0010225///GO:0010165///GO:0043627///GO:0010332///GO:003359…	GO:0033593///GO:0005813///GO:0005737///GO:0005654///GO:0005634///GO:0043234///GO:0030141
202532_s_at	dihydrofolate reductase	DHFR	1719				Homo sapiens dihydrofolate reductase; mRNA (cDNA clone MGC:857 IMAGE:3352539); complete cds	12652874	BC000192				5q11.2-q13.2	Chromosome 5; NC_000005.9 (79922045..79950800; complement)
1557985_s_at	centrosomal protein 78kDa	CEP78	84131				j0057.seq.F Human fetal heart; Lambda ZAP Express Homo sapiens cDNA 5-; mRNA sequence	1880096	AA248753				9q21.2	Chromosome 9; NC_000009.11 (80850991..80881983)			cytoplasm///cytoskeleton///cytosol///microtubule organizing center			GO:0005737///GO:0005856///GO:0005829///GO:0005815
208107_s_at	exonuclease NEF-sp	LOC81691	81691				Homo sapiens exonuclease NEF-sp (LOC81691); transcript variant 1; mRNA	222136612	NM_030941				16p12.3	Chromosome 16; NC_000016.9 (20817767..20860990)	RNA binding///exonuclease activity///hydrolase activity///nucleotide binding		intracellular///nucleolus	GO:0003723///GO:0004527///GO:0016787///GO:0000166		GO:0005622///GO:0005730
241368_at	perilipin 5	PLIN5	440503				qd50d05.x1 Soares_fetal_heart_NbHH19W Homo sapiens cDNA clone IMAGE:1732905 3- similar to contains Alu repetitive element;; mRNA sequence	3741902	AI190693				19p13.3	Chromosome 19; NC_000019.9 (4522543..4535208; complement)			lipid particle			GO:0005811
212691_at	nucleoporin 188kDa	NUP188	23511				xf35f02.x1 NCI_CGAP_Brn50 Homo sapiens cDNA clone IMAGE:2620059 3- similar to TR:Q14675 Q14675 KIAA0169 PROTEIN ;; mRNA sequence	6133470	AW131863				9q34.11	Chromosome 9; NC_000009.11 (131709977..131769374)	protein binding	mRNA transport///protein transport///transmembrane transport	nuclear envelope///nuclear pore///nucleus	GO:0005515	GO:0051028///GO:0015031///GO:0055085	GO:0005635///GO:0005643///GO:0005634
222774_s_at	neuropilin (NRP) and tolloid (TLL)-like 2	NETO2	81831				tb29g02.x1 NCI_CGAP_Kid12 Homo sapiens cDNA clone IMAGE:2055794 3-; mRNA sequence	4072190	AI335263				16q11	Chromosome 16; NC_000016.9 (47115442..47177908; complement)	receptor activity		integral to membrane///membrane	GO:0004872		GO:0016021///GO:0016020
225533_at	PHD finger protein 19	PHF19	26147				Homo sapiens mRNA; cDNA DKFZp727G051 (from clone DKFZp727G051); partial cds	5911950	AL117477				9q33.2	Chromosome 9; NC_000009.11 (123617931..123639606; complement)	metal ion binding///nucleic acid binding///protein binding///zinc ion binding	regulation of transcription	nucleus	GO:0046872///GO:0003676///GO:0005515///GO:0008270	GO:0045449	GO:0005634
226915_s_at	actin related protein 2/3 complex; subunit 5-like	ARPC5L	81873				AU158936 THYRO1 Homo sapiens cDNA clone THYRO1000452 3-; mRNA sequence	11020457	AU158936				9q33.3	Chromosome 9; NC_000009.11 (127631484..127639696)	actin binding///protein binding	regulation of actin filament polymerization	cytoplasm///cytoskeleton	GO:0003779///GO:0005515	GO:0030833	GO:0005737///GO:0005856
241922_at	LIM domain only 4	LMO4	8543				yf63f02.r1 Soares infant brain 1NIB Homo sapiens cDNA clone IMAGE:26733 5-; mRNA sequence	766670	R13594				1p22.3	Chromosome 1; NC_000001.10 (87794151..87814606)	metal ion binding///transcription factor activity///transcription factor binding///zinc ion binding	neural tube closure///regulation of transcription///transcription from RNA polymerase II promoter	transcription factor complex	GO:0046872///GO:0003700///GO:0008134///GO:0008270	GO:0001843///GO:0045449///GO:0006366	GO:0005667
218606_at	zinc finger; DHHC-type containing 7	ZDHHC7	55625				Homo sapiens zinc finger; DHHC-type containing 7 (ZDHHC7); transcript variant 2; mRNA	224493955	NM_017740				16q24.1	Chromosome 16; NC_000016.9 (85008066..85045141; complement)	acyltransferase activity///metal ion binding///protein binding///transferase activity///zinc ion binding		integral to membrane///membrane	GO:0008415///GO:0046872///GO:0005515///GO:0016740///GO:0008270		GO:0016021///GO:0016020
219022_at	chromosome 12 open reading frame 43	C12orf43	64897				Homo sapiens chromosome 12 open reading frame 43 (C12orf43); mRNA	12597630	NM_022895				12q	Chromosome 12; NC_000012.11 (121440848..121454300; complement)
227952_at				Full length insert cDNA clone YI46G04		Hs.355711	tk16h01.x1 Soares_NhHMPu_S1 Homo sapiens cDNA clone IMAGE:2151217 3-; mRNA sequence	4564518	AI580142
204247_s_at	cyclin-dependent kinase 5	CDK5	1020				Homo sapiens cyclin-dependent kinase 5 (CDK5); transcript variant 1; mRNA	256574768	NM_004935				7q36	Chromosome 7; NC_000007.13 (150750899..150754996; complement)	ATP binding///ErbB-2 class receptor binding///ErbB-3 class receptor binding///acetylcholine receptor activator activity///cyclin-dependent protein kinase activity///kinase activity///nucleotide binding///p53 binding///protein binding///protein kinase activity///protein serine/threonine kinase activity///tau-protein kinase activity///transferase activity	Schwann cell development///axonogenesis///behavioral response to cocaine///cell division///cell proliferation///cell-matrix adhesion///central nervous system neuron development///cerebellar cortex development///cerebellar cortex formation///cerebral cortex development///corpus callosum development///cortical actin cytoskeleton organization///dendrite morphogenesis///embryonic development///hippoc…	axon///cyclin-dependent protein kinase 5 holoenzyme complex///cytoplasm///cytoskeleton///cytosol///dendrite///filopodium///growth cone///lamellipodium///membrane///neuromuscular junction///neuronal cell body///nuclear part///nucleus	GO:0005524///GO:0005176///GO:0043125///GO:0030549///GO:0004693///GO:0016301///GO:0000166///GO:0002039///GO:0005515///GO:0004672///GO:0004674///GO:0050321///GO:0016740	GO:0014044///GO:0007409///GO:0048148///GO:0051301///GO:0008283///GO:0007160///GO:0021954///GO:0021695///GO:0021697///GO:0021987///GO:0022038///GO:0030866///GO:0048813///GO:0009790///GO:0021766///GO:0006886///GO:0021819///GO:0008045///GO:0045786///GO:0046826///GO:0031397///GO:0031914///GO:0030182///GO:0001764///GO:0031175///GO:0006913///GO:0018105///GO:0045956///GO:0043525///GO:0045860///GO:004677…	GO:0030424///GO:0016533///GO:0005737///GO:0005856///GO:0005829///GO:0030425///GO:0030175///GO:0030426///GO:0030027///GO:0016020///GO:0031594///GO:0043025///GO:0044428///GO:0005634
211780_x_at	dynactin 1	DCTN1	1639				Homo sapiens dynactin 1 (p150; glued homolog; Drosophila); mRNA (cDNA clone IMAGE:3937065)	13544059	BC006163				2p13	Chromosome 2; NC_000002.11 (74588282..74607475; complement)	motor activity///protein binding	cell death///mitosis///nervous system development	cytoplasm///cytoskeleton///cytosol///dynein complex///kinetochore///microtubule///spindle pole	GO:0003774///GO:0005515	GO:0008219///GO:0007067///GO:0007399	GO:0005737///GO:0005856///GO:0005829///GO:0030286///GO:0000776///GO:0005874///GO:0000922
220917_s_at	WD repeat domain 19	WDR19	57728				Homo sapiens WD repeat domain 19 (WDR19); mRNA	55743150	NM_025132				4p14	Chromosome 4; NC_000004.11 (39184024..39287430)	binding			GO:0005488
222305_at	hexokinase 2	HK2	3099				EST387747 MAGE resequences; MAGN Homo sapiens cDNA; mRNA sequence	8166855	AW975638				2p13	Chromosome 2; NC_000002.11 (75059782..75120481)	ATP binding///glucose binding///hexokinase activity///kinase activity///nucleotide binding///transferase activity	carbohydrate metabolic process///carbohydrate phosphorylation///glucose metabolic process///glycolysis///lactation	membrane///mitochondrial outer membrane///mitochondrion	GO:0005524///GO:0005536///GO:0004396///GO:0016301///GO:0000166///GO:0016740	GO:0005975///GO:0046835///GO:0006006///GO:0006096///GO:0007595	GO:0016020///GO:0005741///GO:0005739
