# Supplementary material for: Reconstruction of an Integrated Genome-Scale Co-Expression Network Reveals Key Modules Involved in Lung Adenocarcinoma
Source: PLoS One. 2013 Jul 11;8(7):e67552. doi: 10.1371/journal.pone.0067552 (PMC3708931; doi:10.1371/journal.pone.0067552)
Supplement: Table S5 — Full data for 23 key modules in lung adenocarcinoma. (ZIP) [file pone.0067552.s005.zip › supplementary 5/module 5.csv]

ID	Gene title	Gene symbol	Gene ID	UniGene title	UniGene symbol	UniGene ID	Nucleotide Title	GI	GenBank Accession	Platform_CLONEID	Platform_ORF	Platform_SPOTID	Chromosome location	Chromosome annotation	GO:Function	GO:Process	GO:Component	GO:Function ID	GO:Process ID	GO:Component ID
1554240_a_at	integrin; alpha L (antigen CD11A (p180); lymphocyte function-associated antigen 1; alpha polypeptide)	ITGAL	3683				Homo sapiens integrin; alpha L (antigen CD11A (p180); lymphocyte function-associated antigen 1; alpha polypeptide); mRNA (cDNA clone MGC:1714 IMAGE:3142951); complete cds	33870544	BC008777				16p11.2	Chromosome 16; NC_000016.9 (30483983..30534506)	cell adhesion molecule binding///protein binding///protein heterodimerization activity///receptor activity	T cell activation via T cell receptor contact with antigen bound to MHC molecule on antigen presenting cell///cell adhesion///cellular component movement///heterophilic cell-cell adhesion///inflammatory response///integrin-mediated signaling pathway///leukocyte cell-cell adhesion///signal transduction	cell surface///integral to membrane///integrin complex///plasma membrane	GO:0050839///GO:0005515///GO:0046982///GO:0004872	GO:0002291///GO:0007155///GO:0006928///GO:0007157///GO:0006954///GO:0007229///GO:0007159///GO:0007165	GO:0009986///GO:0016021///GO:0008305///GO:0005886
200838_at	cathepsin B	CTSB	1508				Homo sapiens cathepsin B (CTSB); transcript variant 1; mRNA	66346646	NM_001908				8p22	Chromosome 8; NC_000008.10 (11700033..11725646; complement)	cysteine-type endopeptidase activity///kininogen binding///peptidase activity///peptide binding///protein binding///protein complex binding	autophagy///negative regulation of cell death///proteolysis///regulation of apoptosis///regulation of catalytic activity///response to amine stimulus///response to ethanol///response to glucose stimulus///response to interleukin-4///response to mechanical stimulus///response to organic cyclic substance///response to peptide hormone stimulus///response to protein stimulus///response to wounding///…	apical plasma membrane///caveola///cytoplasm///external side of plasma membrane///extracellular region///extracellular space///intracellular///lysosome///melanosome///mitochondrion///perinuclear region of cytoplasm///sarcolemma///soluble fraction	GO:0004197///GO:0030984///GO:0008233///GO:0042277///GO:0005515///GO:0032403	GO:0006914///GO:0060548///GO:0006508///GO:0042981///GO:0050790///GO:0014075///GO:0045471///GO:0009749///GO:0070670///GO:0009612///GO:0014070///GO:0043434///GO:0051789///GO:0009611///GO:0007519	GO:0016324///GO:0005901///GO:0005737///GO:0009897///GO:0005576///GO:0005615///GO:0005622///GO:0005764///GO:0042470///GO:0005739///GO:0048471///GO:0042383///GO:0005625
200839_s_at	cathepsin B	CTSB	1508				Homo sapiens cathepsin B (CTSB); transcript variant 1; mRNA	66346646	NM_001908				8p22	Chromosome 8; NC_000008.10 (11700033..11725646; complement)	cysteine-type endopeptidase activity///kininogen binding///peptidase activity///peptide binding///protein binding///protein complex binding	autophagy///negative regulation of cell death///proteolysis///regulation of apoptosis///regulation of catalytic activity///response to amine stimulus///response to ethanol///response to glucose stimulus///response to interleukin-4///response to mechanical stimulus///response to organic cyclic substance///response to peptide hormone stimulus///response to protein stimulus///response to wounding///…	apical plasma membrane///caveola///cytoplasm///external side of plasma membrane///extracellular region///extracellular space///intracellular///lysosome///melanosome///mitochondrion///perinuclear region of cytoplasm///sarcolemma///soluble fraction	GO:0004197///GO:0030984///GO:0008233///GO:0042277///GO:0005515///GO:0032403	GO:0006914///GO:0060548///GO:0006508///GO:0042981///GO:0050790///GO:0014075///GO:0045471///GO:0009749///GO:0070670///GO:0009612///GO:0014070///GO:0043434///GO:0051789///GO:0009611///GO:0007519	GO:0016324///GO:0005901///GO:0005737///GO:0009897///GO:0005576///GO:0005615///GO:0005622///GO:0005764///GO:0042470///GO:0005739///GO:0048471///GO:0042383///GO:0005625
201089_at	ATPase; H+ transporting; lysosomal 56/58kDa; V1 subunit B2	ATP6V1B2	526				Homo sapiens ATPase; H+ transporting; lysosomal 56/58kDa; V1 subunit B2 (ATP6V1B2); mRNA	87159809	NM_001693				8p22-p21	Chromosome 8; NC_000008.10 (20054704..20079207)	ATP binding///hydrogen ion transmembrane transporter activity///hydrogen ion transporting ATP synthase activity; rotational mechanism///hydrolase activity///hydrolase activity; acting on acid anhydrides; catalyzing transmembrane movement of substances///proton-transporting ATPase activity; rotational mechanism	ATP metabolic process///ATP synthesis coupled proton transport///ion transport///proton transport	Golgi apparatus///cytosol///endomembrane system///integral to membrane///intracellular membrane-bounded organelle///melanosome///plasma membrane///proton-transporting V-type ATPase; V1 domain	GO:0005524///GO:0015078///GO:0046933///GO:0016787///GO:0016820///GO:0046961	GO:0046034///GO:0015986///GO:0006811///GO:0015992	GO:0005794///GO:0005829///GO:0012505///GO:0016021///GO:0043231///GO:0042470///GO:0005886///GO:0033180
203185_at	Ras association (RalGDS/AF-6) domain family member 2	RASSF2	9770				Homo sapiens Ras association (RalGDS/AF-6) domain family member 2 (RASSF2); transcript variant 1; mRNA	169259774	NM_014737				20pter-p12.1	Chromosome 20; NC_000020.10 (4760669..4804291; complement)	protein binding	cell cycle///signal transduction	nucleus	GO:0005515	GO:0007049///GO:0007165	GO:0005634
205686_s_at	CD86 molecule	CD86	942				Homo sapiens CD86 molecule (CD86); transcript variant 2; mRNA	91208432	NM_006889				3q21	Chromosome 3; NC_000003.11 (121774221..121839983)	coreceptor activity///protein binding///receptor activity///transcription activator activity	B cell activation///T cell activation///T cell proliferation///aging///cell-cell signaling///immune response///interspecies interaction between organisms///positive regulation of T-helper 2 cell differentiation///positive regulation of cell proliferation///positive regulation of interleukin-2 biosynthetic process///positive regulation of interleukin-4 biosynthetic process///positive regulation of…	external side of plasma membrane///integral to membrane///intracellular membrane-bounded organelle///plasma membrane	GO:0015026///GO:0005515///GO:0004872///GO:0016563	GO:0042113///GO:0042110///GO:0042098///GO:0007568///GO:0007267///GO:0006955///GO:0044419///GO:0045630///GO:0008284///GO:0045086///GO:0045404///GO:0043017///GO:0045941///GO:0034341///GO:0032496///GO:0001878///GO:0002224	GO:0009897///GO:0016021///GO:0043231///GO:0005886
209734_at	NCK-associated protein 1-like	NCKAP1L	3071				Homo sapiens NCK-associated protein 1-like; mRNA (cDNA clone IMAGE:3543376); partial cds	77980865	BC001604				12q13.1	Chromosome 12; NC_000012.11 (54891495..54936899)			integral to plasma membrane///membrane fraction///plasma membrane			GO:0005887///GO:0005624///GO:0005886
210644_s_at	leukocyte-associated immunoglobulin-like receptor 1	LAIR1	3903				Homo sapiens leukocyte-associated Ig-like receptor 1b mRNA; complete cds	6563041	AF109683				19q13.4	Chromosome 19; NC_000019.9 (54865235..54876721; complement)	protein binding///receptor activity		integral to membrane///plasma membrane	GO:0005515///GO:0004872		GO:0016021///GO:0005886
218109_s_at	major facilitator superfamily domain containing 1	MFSD1	64747				Homo sapiens major facilitator superfamily domain containing 1 (MFSD1); transcript variant 1; mRNA	269847415	NM_022736				3q25.32	Chromosome 3; NC_000003.11 (158519912..158547504)		transmembrane transport	integral to membrane///membrane		GO:0055085	GO:0016021///GO:0016020
219519_s_at	sialic acid binding Ig-like lectin 1; sialoadhesin	SIGLEC1	6614				Homo sapiens sialic acid binding Ig-like lectin 1; sialoadhesin (SIGLEC1); mRNA	89142743	NM_023068				20p13	Chromosome 20; NC_000020.10 (3667617..3687775; complement)	protein binding///sugar binding	cell-cell adhesion///cell-matrix adhesion///inflammatory response	extracellular region///integral to membrane///plasma membrane	GO:0005515///GO:0005529	GO:0016337///GO:0007160///GO:0006954	GO:0005576///GO:0016021///GO:0005886
219666_at	membrane-spanning 4-domains; subfamily A; member 6A	MS4A6A	64231				Homo sapiens membrane-spanning 4-domains; subfamily A; member 6A (MS4A6A); transcript variant 2; mRNA	23238233	NM_022349				11q12.1	Chromosome 11; NC_000011.9 (59939080..59950674; complement)	receptor activity		integral to membrane///membrane	GO:0004872		GO:0016021///GO:0016020
219947_at	C-type lectin domain family 4; member A	CLEC4A	50856				Homo sapiens C-type lectin domain family 4; member A (CLEC4A); transcript variant 1; mRNA	148536834	NM_016184				12p13	Chromosome 12; NC_000012.11 (8276228..8291203)	binding///sugar binding///transmembrane receptor activity	cell adhesion///cell surface receptor linked signaling pathway///innate immune response	integral to plasma membrane///membrane	GO:0005488///GO:0005529///GO:0004888	GO:0007155///GO:0007166///GO:0045087	GO:0005887///GO:0016020
220005_at	purinergic receptor P2Y; G-protein coupled; 13	P2RY13	53829					0					3q24	Chromosome 3; NC_000003.11 (151044096..151047337; complement)	G-protein coupled receptor activity///purinergic nucleotide receptor activity; G-protein coupled///receptor activity	biological_process	endoplasmic reticulum///integral to membrane///plasma membrane	GO:0004930///GO:0045028///GO:0004872	GO:0008150	GO:0005783///GO:0016021///GO:0005886
223280_x_at	membrane-spanning 4-domains; subfamily A; member 6A	MS4A6A	64231				Homo sapiens HAIRB-iso mRNA; complete cds	12005800	AF253977				11q12.1	Chromosome 11; NC_000011.9 (59939080..59950674; complement)	receptor activity		integral to membrane///membrane	GO:0004872		GO:0016021///GO:0016020
224102_at	purinergic receptor P2Y; G-protein coupled; 12	P2RY12	64805				Homo sapiens G-protein coupled receptor SP1999 mRNA; complete cds	12656597	AF321815				3q24-q25	Chromosome 3; NC_000003.11 (151055376..151102544; complement)	adenosine receptor activity; G-protein coupled///platelet ADP receptor activity///receptor activity	G-protein signaling; coupled to cAMP nucleotide second messenger///hemostasis///platelet activation///positive regulation of ion transport///protein kinase B signaling cascade	integral to membrane///membrane///mitochondrion///plasma membrane	GO:0001609///GO:0001621///GO:0004872	GO:0007188///GO:0007599///GO:0030168///GO:0043270///GO:0043491	GO:0016021///GO:0016020///GO:0005739///GO:0005886
224356_x_at	membrane-spanning 4-domains; subfamily A; member 6A	MS4A6A	64231				Homo sapiens MS4A6A protein mRNA; complete cds	13649404	AF237908				11q12.1	Chromosome 11; NC_000011.9 (59939080..59950674; complement)	receptor activity		integral to membrane///membrane	GO:0004872		GO:0016021///GO:0016020
220485_s_at	signal-regulatory protein gamma	SIRPG	55423				Homo sapiens signal-regulatory protein gamma (SIRPG); transcript variant 1; mRNA	94538334	NM_018556				20p13	Chromosome 20; NC_000020.10 (1609798..1638425; complement)	protein binding	cell adhesion///cell-cell signaling///intracellular signaling pathway///negative regulation of cell proliferation///positive regulation of T cell activation///positive regulation of cell proliferation///positive regulation of cell-cell adhesion	integral to membrane///membrane///plasma membrane	GO:0005515	GO:0007155///GO:0007267///GO:0023034///GO:0008285///GO:0050870///GO:0008284///GO:0022409	GO:0016021///GO:0016020///GO:0005886
1559034_at	signal-regulatory protein beta 2	SIRPB2	284759				Homo sapiens cDNA FLJ38180 fis; clone FCBBF1000121; weakly similar to Homo sapiens mRNA for SHPS-1	21754765	AK095499				20p13	Chromosome 20; NC_000020.10 (1455236..1472233; complement)			integral to membrane///membrane			GO:0016021///GO:0016020
1568964_x_at	sialophorin	SPN	6693				Homo sapiens sialophorin; mRNA (cDNA clone IMAGE:5094058); with apparent retained intron	23271054	BC035510				16p11.2	Chromosome 16; NC_000016.9 (29674300..29681828)	bacterial cell surface binding///binding///protein binding///transmembrane receptor activity	T cell costimulation///cell surface receptor linked signaling pathway///cellular defense response///chemotaxis///defense response to bacterium///establishment or maintenance of cell polarity///immune response///induction of apoptosis by extracellular signals///negative regulation of T cell proliferation///negative regulation of cell adhesion///negative regulation of type IV hypersensitivity///neg…	basement membrane///external side of plasma membrane///extracellular space///integral to plasma membrane///plasma membrane///uropod	GO:0051635///GO:0005488///GO:0005515///GO:0004888	GO:0031295///GO:0007166///GO:0006968///GO:0006935///GO:0042742///GO:0007163///GO:0006955///GO:0008624///GO:0042130///GO:0007162///GO:0001808///GO:0045060///GO:0042102///GO:0042535///GO:0050688///GO:0050776///GO:0001562///GO:0007165	GO:0005604///GO:0009897///GO:0005615///GO:0005887///GO:0005886///GO:0001931
203305_at	coagulation factor XIII; A1 polypeptide	F13A1	2162				Homo sapiens coagulation factor XIII; A1 polypeptide (F13A1); mRNA	119395708	NM_000129				6p25.3-p24.3	Chromosome 6; NC_000006.11 (6144311..6320924; complement)	acyltransferase activity///metal ion binding///protein-glutamine gamma-glutamyltransferase activity///transferase activity	blood coagulation///peptide cross-linking	cytoplasm///extracellular region	GO:0008415///GO:0046872///GO:0003810///GO:0016740	GO:0007596///GO:0018149	GO:0005737///GO:0005576
204674_at	lymphoid-restricted membrane protein	LRMP	4033				Homo sapiens lymphoid-restricted membrane protein (LRMP); mRNA	42789728	NM_006152				12p12.1	Chromosome 12; NC_000012.11 (25205241..25261269)		vesicle fusion///vesicle targeting	cytoplasm///endoplasmic reticulum///endoplasmic reticulum membrane///integral to membrane///integral to plasma membrane///membrane		GO:0006906///GO:0006903	GO:0005737///GO:0005783///GO:0005789///GO:0016021///GO:0005887///GO:0016020
209083_at	coronin; actin binding protein; 1A	CORO1A	11151				Human coronin-like protein (HCORO1) mRNA; complete cds	1002922	U34690				16p11.2	Chromosome 16; NC_000016.9 (30194926..30200397)	actin filament binding///cytoskeletal protein binding///phosphoinositide 3-kinase binding///protein C-terminus binding///protein binding///protein homodimerization activity	T cell homeostasis///actin cytoskeleton organization///actin filament organization///calcium ion transport///cell-substrate adhesion///cellular component movement///homeostasis of number of cells within a tissue///innate immune response///leukocyte chemotaxis///negative regulation of actin nucleation///phagocytosis///phagolysosome assembly///positive chemotaxis///positive regulation of T cell pro…	cell cortex///cortical actin cytoskeleton///cytoplasm///cytoplasmic vesicle///filamentous actin///immunological synapse///lamellipodium///NOT nucleus///phagocytic cup///phagocytic vesicle///phagocytic vesicle membrane///plasma membrane///protein complex	GO:0051015///GO:0008092///GO:0043548///GO:0008022///GO:0005515///GO:0042803	GO:0043029///GO:0030036///GO:0007015///GO:0006816///GO:0031589///GO:0006928///GO:0048873///GO:0045087///GO:0030595///GO:0051126///GO:0006909///GO:0001845///GO:0050918///GO:0042102///GO:0030335///GO:0030833///GO:0008360///GO:0034097///GO:0032796	GO:0005938///GO:0030864///GO:0005737///GO:0031410///GO:0031941///GO:0001772///GO:0030027///NOT GO:0005634///GO:0001891///GO:0045335///GO:0030670///GO:0005886///GO:0043234
214054_at	docking protein 2; 56kDa	DOK2	9046				wj37g10.x1 NCI_CGAP_Lu19 Homo sapiens cDNA clone IMAGE:2405058 3- similar to TR:O60496 O60496 DOCKING PROTEIN. ;; mRNA sequence	5449600	AI828929				8p21.3	Chromosome 8; NC_000008.10 (21766384..21771205; complement)	identical protein binding///insulin receptor binding///protein binding///transmembrane receptor protein tyrosine kinase docking protein activity	Ras protein signal transduction///cell surface receptor linked signaling pathway///signal transduction///transmembrane receptor protein tyrosine kinase signaling pathway		GO:0042802///GO:0005158///GO:0005515///GO:0005069	GO:0007265///GO:0007166///GO:0007165///GO:0007169
223939_at	succinate receptor 1	SUCNR1	56670				Homo sapiens G-protein coupled receptor 91 (GPR91) mRNA; complete cds	13517982	AF348078				3q24-q25.1	Chromosome 3; NC_000003.11 (151591437..151599650)	G-protein coupled receptor activity///purinergic nucleotide receptor activity; G-protein coupled///receptor activity	biological_process	integral to membrane///plasma membrane	GO:0004930///GO:0045028///GO:0004872	GO:0008150	GO:0016021///GO:0005886
227799_at	myosin IG	MYO1G	64005				wd44b09.x1 Soares_NFL_T_GBC_S1 Homo sapiens cDNA clone IMAGE:2330969 3- similar to TR:Q63357 Q63357 MYOSIN I. ;; mRNA sequence	4971028	AI693688				7p13-p11.2	Chromosome 7; NC_000007.13 (45002261..45018668; complement)	ATP binding///actin binding///calmodulin binding///motor activity///nucleotide binding		myosin complex	GO:0005524///GO:0003779///GO:0005516///GO:0003774///GO:0000166		GO:0016459
