# Supplementary material for: Reconstruction of an Integrated Genome-Scale Co-Expression Network Reveals Key Modules Involved in Lung Adenocarcinoma
Source: PLoS One. 2013 Jul 11;8(7):e67552. doi: 10.1371/journal.pone.0067552 (PMC3708931; doi:10.1371/journal.pone.0067552)
Supplement: Table S5 — Full data for 23 key modules in lung adenocarcinoma. (ZIP) [file pone.0067552.s005.zip › supplementary 5/module 6.csv]

ID	Gene title	Gene symbol	Gene ID	UniGene title	UniGene symbol	UniGene ID	Nucleotide Title	GI	GenBank Accession	Platform_CLONEID	Platform_ORF	Platform_SPOTID	Chromosome location	Chromosome annotation	GO:Function	GO:Process	GO:Component	GO:Function ID	GO:Process ID	GO:Component ID
202169_s_at	aminoadipate-semialdehyde dehydrogenase-phosphopantetheinyl transferase	AASDHPPT	60496				Homo sapiens alpha-aminoadipic semialdehyde dehydrogenase-phosphopantetheinyl transferase mRNA; complete cds	11120434	AF302110				11q22	Chromosome 11; NC_000011.9 (105948292..105969419)	holo-[acyl-carrier-protein] synthase activity///holo-[acyl-carrier-protein] synthase activity///magnesium ion binding///protein binding///transferase activity	macromolecule biosynthetic process	cytoplasm///cytosol	GO:0008897///GO:0008897///GO:0000287///GO:0005515///GO:0016740	GO:0009059	GO:0005737///GO:0005829
1554240_a_at	integrin; alpha L (antigen CD11A (p180); lymphocyte function-associated antigen 1; alpha polypeptide)	ITGAL	3683				Homo sapiens integrin; alpha L (antigen CD11A (p180); lymphocyte function-associated antigen 1; alpha polypeptide); mRNA (cDNA clone MGC:1714 IMAGE:3142951); complete cds	33870544	BC008777				16p11.2	Chromosome 16; NC_000016.9 (30483983..30534506)	cell adhesion molecule binding///protein binding///protein heterodimerization activity///receptor activity	T cell activation via T cell receptor contact with antigen bound to MHC molecule on antigen presenting cell///cell adhesion///cellular component movement///heterophilic cell-cell adhesion///inflammatory response///integrin-mediated signaling pathway///leukocyte cell-cell adhesion///signal transduction	cell surface///integral to membrane///integrin complex///plasma membrane	GO:0050839///GO:0005515///GO:0046982///GO:0004872	GO:0002291///GO:0007155///GO:0006928///GO:0007157///GO:0006954///GO:0007229///GO:0007159///GO:0007165	GO:0009986///GO:0016021///GO:0008305///GO:0005886
201089_at	ATPase; H+ transporting; lysosomal 56/58kDa; V1 subunit B2	ATP6V1B2	526				Homo sapiens ATPase; H+ transporting; lysosomal 56/58kDa; V1 subunit B2 (ATP6V1B2); mRNA	87159809	NM_001693				8p22-p21	Chromosome 8; NC_000008.10 (20054704..20079207)	ATP binding///hydrogen ion transmembrane transporter activity///hydrogen ion transporting ATP synthase activity; rotational mechanism///hydrolase activity///hydrolase activity; acting on acid anhydrides; catalyzing transmembrane movement of substances///proton-transporting ATPase activity; rotational mechanism	ATP metabolic process///ATP synthesis coupled proton transport///ion transport///proton transport	Golgi apparatus///cytosol///endomembrane system///integral to membrane///intracellular membrane-bounded organelle///melanosome///plasma membrane///proton-transporting V-type ATPase; V1 domain	GO:0005524///GO:0015078///GO:0046933///GO:0016787///GO:0016820///GO:0046961	GO:0046034///GO:0015986///GO:0006811///GO:0015992	GO:0005794///GO:0005829///GO:0012505///GO:0016021///GO:0043231///GO:0042470///GO:0005886///GO:0033180
203185_at	Ras association (RalGDS/AF-6) domain family member 2	RASSF2	9770				Homo sapiens Ras association (RalGDS/AF-6) domain family member 2 (RASSF2); transcript variant 1; mRNA	169259774	NM_014737				20pter-p12.1	Chromosome 20; NC_000020.10 (4760669..4804291; complement)	protein binding	cell cycle///signal transduction	nucleus	GO:0005515	GO:0007049///GO:0007165	GO:0005634
203547_at	CD4 molecule	CD4	920				Human chromosome 12p13 sequence; complete sequence	1633547	U47924				12pter-p12	Chromosome 12; NC_000012.11 (6898651..6929976)	MHC class II protein binding///coreceptor activity///extracellular matrix structural constituent///glycoprotein binding///protein binding///protein homodimerization activity///protein kinase binding///receptor activity///transmembrane receptor activity///zinc ion binding	T cell differentiation///T cell selection///cell adhesion///cell surface receptor linked signaling pathway///cytokine production///enzyme linked receptor protein signaling pathway///immune response///induction by virus of host cell-cell fusion///initiation of viral infection///interspecies interaction between organisms///maintenance of protein location in cell///positive regulation of T cell acti…	T cell receptor complex///early endosome///endoplasmic reticulum lumen///endoplasmic reticulum membrane///external side of plasma membrane///integral to membrane///membrane raft///plasma membrane///plasma membrane	GO:0042289///GO:0015026///GO:0005201///GO:0001948///GO:0005515///GO:0042803///GO:0019901///GO:0004872///GO:0004888///GO:0008270	GO:0030217///GO:0045058///GO:0007155///GO:0007166///GO:0001816///GO:0007167///GO:0006955///GO:0006948///GO:0019059///GO:0044419///GO:0032507///GO:0050870///GO:0050850///GO:0045086///GO:0050731///GO:0045860///GO:0045235///GO:0050863///GO:0051789///GO:0007165///GO:0007169	GO:0042101///GO:0005769///GO:0005788///GO:0005789///GO:0009897///GO:0016021///GO:0045121///GO:0005886///GO:0005886
207957_s_at	protein kinase C; beta	PRKCB	5579				Homo sapiens protein kinase C; beta (PRKCB); transcript variant 2; mRNA	197100031	NM_002738				16p11.2	Chromosome 16; NC_000016.9 (23847300..24231932)	ATP binding///androgen receptor binding///chromatin binding///histone binding///histone kinase activity (H3-T6 specific)///ligand-dependent nuclear receptor transcription coactivator activity///metal ion binding///nucleotide binding///protein binding///protein kinase C activity///protein kinase C binding///transferase activity///zinc ion binding	B cell activation///B cell receptor signaling pathway///apoptosis///chromatin modification///histone H3-T6 phosphorylation///lipoprotein transport///positive regulation of I-kappaB kinase/NF-kappaB cascade///protein amino acid phosphorylation///regulation of transcription///regulation of transcription from RNA polymerase II promoter by nuclear hormone receptor///signal transduction	cytoplasm///cytosol///nucleus///plasma membrane///plasma membrane	GO:0005524///GO:0050681///GO:0003682///GO:0042393///GO:0035403///GO:0030374///GO:0046872///GO:0000166///GO:0005515///GO:0004697///GO:0005080///GO:0016740///GO:0008270	GO:0042113///GO:0050853///GO:0006915///GO:0016568///GO:0035408///GO:0042953///GO:0043123///GO:0006468///GO:0045449///GO:0034339///GO:0007165	GO:0005737///GO:0005829///GO:0005634///GO:0005886///GO:0005886
209734_at	NCK-associated protein 1-like	NCKAP1L	3071				Homo sapiens NCK-associated protein 1-like; mRNA (cDNA clone IMAGE:3543376); partial cds	77980865	BC001604				12q13.1	Chromosome 12; NC_000012.11 (54891495..54936899)			integral to plasma membrane///membrane fraction///plasma membrane			GO:0005887///GO:0005624///GO:0005886
210644_s_at	leukocyte-associated immunoglobulin-like receptor 1	LAIR1	3903				Homo sapiens leukocyte-associated Ig-like receptor 1b mRNA; complete cds	6563041	AF109683				19q13.4	Chromosome 19; NC_000019.9 (54865235..54876721; complement)	protein binding///receptor activity		integral to membrane///plasma membrane	GO:0005515///GO:0004872		GO:0016021///GO:0005886
216250_s_at	leupaxin	LPXN	9404				H.sapiens LAM A3 mRNA for laminin alpha 3 chain	9716101	X77598				11q12.1	Chromosome 11; NC_000011.9 (58294344..58345639; complement)	metal ion binding///zinc ion binding	cell adhesion///protein complex assembly///signal transduction	cytoplasm	GO:0046872///GO:0008270	GO:0007155///GO:0006461///GO:0007165	GO:0005737
218109_s_at	major facilitator superfamily domain containing 1	MFSD1	64747				Homo sapiens major facilitator superfamily domain containing 1 (MFSD1); transcript variant 1; mRNA	269847415	NM_022736				3q25.32	Chromosome 3; NC_000003.11 (158519912..158547504)		transmembrane transport	integral to membrane///membrane		GO:0055085	GO:0016021///GO:0016020
219519_s_at	sialic acid binding Ig-like lectin 1; sialoadhesin	SIGLEC1	6614				Homo sapiens sialic acid binding Ig-like lectin 1; sialoadhesin (SIGLEC1); mRNA	89142743	NM_023068				20p13	Chromosome 20; NC_000020.10 (3667617..3687775; complement)	protein binding///sugar binding	cell-cell adhesion///cell-matrix adhesion///inflammatory response	extracellular region///integral to membrane///plasma membrane	GO:0005515///GO:0005529	GO:0016337///GO:0007160///GO:0006954	GO:0005576///GO:0016021///GO:0005886
219666_at	membrane-spanning 4-domains; subfamily A; member 6A	MS4A6A	64231				Homo sapiens membrane-spanning 4-domains; subfamily A; member 6A (MS4A6A); transcript variant 2; mRNA	23238233	NM_022349				11q12.1	Chromosome 11; NC_000011.9 (59939080..59950674; complement)	receptor activity		integral to membrane///membrane	GO:0004872		GO:0016021///GO:0016020
220005_at	purinergic receptor P2Y; G-protein coupled; 13	P2RY13	53829					0					3q24	Chromosome 3; NC_000003.11 (151044096..151047337; complement)	G-protein coupled receptor activity///purinergic nucleotide receptor activity; G-protein coupled///receptor activity	biological_process	endoplasmic reticulum///integral to membrane///plasma membrane	GO:0004930///GO:0045028///GO:0004872	GO:0008150	GO:0005783///GO:0016021///GO:0005886
226219_at	Rho GTPase activating protein 30	ARHGAP30	257106				UI-HF-BK0-aao-d-12-0-UI.s1 NIH_MGC_36 Homo sapiens cDNA clone IMAGE:3054406 3-; mRNA sequence	7246662	AW575123				1q23.3	Chromosome 1; NC_000001.10 (161016732..161039760; complement)	GTPase activator activity	signal transduction	intracellular	GO:0005096	GO:0007165	GO:0005622
228869_at				Transcribed locus		Hs.660456	oy67b06.x1 NCI_CGAP_CLL1 Homo sapiens cDNA clone IMAGE:1670867 3-; mRNA sequence	3418038	AI081246
220485_s_at	signal-regulatory protein gamma	SIRPG	55423				Homo sapiens signal-regulatory protein gamma (SIRPG); transcript variant 1; mRNA	94538334	NM_018556				20p13	Chromosome 20; NC_000020.10 (1609798..1638425; complement)	protein binding	cell adhesion///cell-cell signaling///intracellular signaling pathway///negative regulation of cell proliferation///positive regulation of T cell activation///positive regulation of cell proliferation///positive regulation of cell-cell adhesion	integral to membrane///membrane///plasma membrane	GO:0005515	GO:0007155///GO:0007267///GO:0023034///GO:0008285///GO:0050870///GO:0008284///GO:0022409	GO:0016021///GO:0016020///GO:0005886
1555275_a_at	kelch-like 6 (Drosophila)	KLHL6	89857				Homo sapiens kelch-like 6 (Drosophila); mRNA (cDNA clone MGC:40562 IMAGE:5213743); complete cds	21619049	BC032348					Chromosome 3; NC_000003.11 (183205319..183273499; complement)	protein binding	B cell receptor signaling pathway///germinal center formation		GO:0005515	GO:0050853///GO:0002467
1559034_at	signal-regulatory protein beta 2	SIRPB2	284759				Homo sapiens cDNA FLJ38180 fis; clone FCBBF1000121; weakly similar to Homo sapiens mRNA for SHPS-1	21754765	AK095499				20p13	Chromosome 20; NC_000020.10 (1455236..1472233; complement)			integral to membrane///membrane			GO:0016021///GO:0016020
1568964_x_at	sialophorin	SPN	6693				Homo sapiens sialophorin; mRNA (cDNA clone IMAGE:5094058); with apparent retained intron	23271054	BC035510				16p11.2	Chromosome 16; NC_000016.9 (29674300..29681828)	bacterial cell surface binding///binding///protein binding///transmembrane receptor activity	T cell costimulation///cell surface receptor linked signaling pathway///cellular defense response///chemotaxis///defense response to bacterium///establishment or maintenance of cell polarity///immune response///induction of apoptosis by extracellular signals///negative regulation of T cell proliferation///negative regulation of cell adhesion///negative regulation of type IV hypersensitivity///neg…	basement membrane///external side of plasma membrane///extracellular space///integral to plasma membrane///plasma membrane///uropod	GO:0051635///GO:0005488///GO:0005515///GO:0004888	GO:0031295///GO:0007166///GO:0006968///GO:0006935///GO:0042742///GO:0007163///GO:0006955///GO:0008624///GO:0042130///GO:0007162///GO:0001808///GO:0045060///GO:0042102///GO:0042535///GO:0050688///GO:0050776///GO:0001562///GO:0007165	GO:0005604///GO:0009897///GO:0005615///GO:0005887///GO:0005886///GO:0001931
203305_at	coagulation factor XIII; A1 polypeptide	F13A1	2162				Homo sapiens coagulation factor XIII; A1 polypeptide (F13A1); mRNA	119395708	NM_000129				6p25.3-p24.3	Chromosome 6; NC_000006.11 (6144311..6320924; complement)	acyltransferase activity///metal ion binding///protein-glutamine gamma-glutamyltransferase activity///transferase activity	blood coagulation///peptide cross-linking	cytoplasm///extracellular region	GO:0008415///GO:0046872///GO:0003810///GO:0016740	GO:0007596///GO:0018149	GO:0005737///GO:0005576
204674_at	lymphoid-restricted membrane protein	LRMP	4033				Homo sapiens lymphoid-restricted membrane protein (LRMP); mRNA	42789728	NM_006152				12p12.1	Chromosome 12; NC_000012.11 (25205241..25261269)		vesicle fusion///vesicle targeting	cytoplasm///endoplasmic reticulum///endoplasmic reticulum membrane///integral to membrane///integral to plasma membrane///membrane		GO:0006906///GO:0006903	GO:0005737///GO:0005783///GO:0005789///GO:0016021///GO:0005887///GO:0016020
209083_at	coronin; actin binding protein; 1A	CORO1A	11151				Human coronin-like protein (HCORO1) mRNA; complete cds	1002922	U34690				16p11.2	Chromosome 16; NC_000016.9 (30194926..30200397)	actin filament binding///cytoskeletal protein binding///phosphoinositide 3-kinase binding///protein C-terminus binding///protein binding///protein homodimerization activity	T cell homeostasis///actin cytoskeleton organization///actin filament organization///calcium ion transport///cell-substrate adhesion///cellular component movement///homeostasis of number of cells within a tissue///innate immune response///leukocyte chemotaxis///negative regulation of actin nucleation///phagocytosis///phagolysosome assembly///positive chemotaxis///positive regulation of T cell pro…	cell cortex///cortical actin cytoskeleton///cytoplasm///cytoplasmic vesicle///filamentous actin///immunological synapse///lamellipodium///NOT nucleus///phagocytic cup///phagocytic vesicle///phagocytic vesicle membrane///plasma membrane///protein complex	GO:0051015///GO:0008092///GO:0043548///GO:0008022///GO:0005515///GO:0042803	GO:0043029///GO:0030036///GO:0007015///GO:0006816///GO:0031589///GO:0006928///GO:0048873///GO:0045087///GO:0030595///GO:0051126///GO:0006909///GO:0001845///GO:0050918///GO:0042102///GO:0030335///GO:0030833///GO:0008360///GO:0034097///GO:0032796	GO:0005938///GO:0030864///GO:0005737///GO:0031410///GO:0031941///GO:0001772///GO:0030027///NOT GO:0005634///GO:0001891///GO:0045335///GO:0030670///GO:0005886///GO:0043234
209879_at	selectin P ligand	SELPLG	6404				wg25h08.x1 Soares_NSF_F8_9W_OT_PA_P_S1 Homo sapiens cDNA clone IMAGE:2366175 3-; mRNA sequence	5109344	AI741056				12q24	Chromosome 12; NC_000012.11 (109015671..109027670; complement)	bacterial cell surface binding///protein binding///receptor binding	cell adhesion///cellular response to interleukin-6///leukocyte tethering or rolling	integral to membrane///integral to plasma membrane///membrane///membrane fraction	GO:0051635///GO:0005515///GO:0005102	GO:0007155///GO:0071354///GO:0050901	GO:0016021///GO:0005887///GO:0016020///GO:0005624
218232_at	complement component 1; q subcomponent; A chain	C1QA	712				Homo sapiens complement component 1; q subcomponent; A chain (C1QA); mRNA	87298824	NM_015991				1p36.12	Chromosome 1; NC_000001.10 (22963118..22966175)		cell-cell signaling///complement activation///complement activation; classical pathway///innate immune response	Golgi apparatus///complement component C1 complex///cytoplasm///extracellular region		GO:0007267///GO:0006956///GO:0006958///GO:0045087	GO:0005794///GO:0005602///GO:0005737///GO:0005576
227791_at	solute carrier family 9 (sodium/hydrogen exchanger); member 9	SLC9A9	285195				hu51a11.x1 NCI_CGAP_Brn41 Homo sapiens cDNA clone IMAGE:3173564 3-; mRNA sequence	8909986	BE222668				3q24	Chromosome 3; NC_000003.11 (142984064..143567346; complement)	antiporter activity///sodium:hydrogen antiporter activity///solute:hydrogen antiporter activity	cation transport///regulation of pH///sodium ion transport///transmembrane transport	integral to membrane///late endosome membrane///membrane///recycling endosome	GO:0015297///GO:0015385///GO:0015299	GO:0006812///GO:0006885///GO:0006814///GO:0055085	GO:0016021///GO:0031902///GO:0016020///GO:0055037
201718_s_at	erythrocyte membrane protein band 4.1-like 2	EPB41L2	2037				UI-H-BI4-aom-c-09-0-UI.s1 NCI_CGAP_Sub8 Homo sapiens cDNA clone IMAGE:3085432 3-; mRNA sequence	11594983	BF511685				6q23	Chromosome 6; NC_000006.11 (131160487..131384462; complement)	PH domain binding///actin binding///protein binding///spectrin binding///structural molecule activity	cortical actin cytoskeleton organization	cytoplasm///cytoskeleton///extrinsic to membrane///plasma membrane///spectrin	GO:0042731///GO:0003779///GO:0005515///GO:0030507///GO:0005198	GO:0030866	GO:0005737///GO:0005856///GO:0019898///GO:0005886///GO:0008091
214054_at	docking protein 2; 56kDa	DOK2	9046				wj37g10.x1 NCI_CGAP_Lu19 Homo sapiens cDNA clone IMAGE:2405058 3- similar to TR:O60496 O60496 DOCKING PROTEIN. ;; mRNA sequence	5449600	AI828929				8p21.3	Chromosome 8; NC_000008.10 (21766384..21771205; complement)	identical protein binding///insulin receptor binding///protein binding///transmembrane receptor protein tyrosine kinase docking protein activity	Ras protein signal transduction///cell surface receptor linked signaling pathway///signal transduction///transmembrane receptor protein tyrosine kinase signaling pathway		GO:0042802///GO:0005158///GO:0005515///GO:0005069	GO:0007265///GO:0007166///GO:0007165///GO:0007169
223640_at	hematopoietic cell signal transducer	HCST	10870				Homo sapiens membrane protein DAP10 mRNA; complete cds	11093806	AF285447				19q13.1	Chromosome 19; NC_000019.9 (36393382..36395173)	protein binding		integral to membrane///membrane	GO:0005515		GO:0016021///GO:0016020
235359_at	leucine rich repeat containing 33	LRRC33	375387				nf76c11.s1 NCI_CGAP_Co3 Homo sapiens cDNA clone IMAGE:925844 3-; mRNA sequence	2278669	AA534416				3q29	Chromosome 3; NC_000003.11 (196366656..196388875)	protein binding		integral to membrane///membrane	GO:0005515		GO:0016021///GO:0016020
228714_at				CDNA FLJ46701 fis; clone TRACH3014063		Hs.715694	tx50c08.x1 NCI_CGAP_Lu24 Homo sapiens cDNA clone IMAGE:2273006 3-; mRNA sequence	4892070	AI681888
208146_s_at	carboxypeptidase; vitellogenic-like	CPVL	54504				Homo sapiens carboxypeptidase; vitellogenic-like (CPVL); transcript variant 1; mRNA	83641873	NM_031311				7p15-p14	Chromosome 7; NC_000007.13 (29035247..29186153; complement)	peptidase activity///protein binding///serine-type carboxypeptidase activity	proteolysis		GO:0008233///GO:0005515///GO:0004185	GO:0006508
218070_s_at	GDP-mannose pyrophosphorylase A	GMPPA	29926				Homo sapiens GDP-mannose pyrophosphorylase A (GMPPA); transcript variant 1; mRNA	31881778	NM_013335				2q35	Chromosome 2; NC_000002.11 (220363613..220371711)	GTP binding///mannose-1-phosphate guanylyltransferase activity///nucleotide binding///nucleotidyltransferase activity///transferase activity	biosynthetic process		GO:0005525///GO:0004475///GO:0000166///GO:0016779///GO:0016740	GO:0009058
202093_s_at	Paf1; RNA polymerase II associated factor; homolog (S. cerevisiae)	PAF1	54623				Homo sapiens Paf1; RNA polymerase II associated factor; homolog (S. cerevisiae) (PAF1); mRNA	42476168	NM_019088				19q13.1	Chromosome 19; NC_000019.9 (39876269..39881679; complement)		histone H2B ubiquitination///histone monoubiquitination///regulation of transcription	Cdc73/Paf1 complex///nucleus		GO:0033523///GO:0010390///GO:0045449	GO:0016593///GO:0005634
