# Supplementary material for: Reconstruction of an Integrated Genome-Scale Co-Expression Network Reveals Key Modules Involved in Lung Adenocarcinoma
Source: PLoS One. 2013 Jul 11;8(7):e67552. doi: 10.1371/journal.pone.0067552 (PMC3708931; doi:10.1371/journal.pone.0067552)
Supplement: Table S5 — Full data for 23 key modules in lung adenocarcinoma. (ZIP) [file pone.0067552.s005.zip › supplementary 5/module 7.csv]

ID	Gene title	Gene symbol	Gene ID	UniGene title	UniGene symbol	UniGene ID	Nucleotide Title	GI	GenBank Accession	Platform_CLONEID	Platform_ORF	Platform_SPOTID	Chromosome location	Chromosome annotation	GO:Function	GO:Process	GO:Component	GO:Function ID	GO:Process ID	GO:Component ID
1563568_at				CDNA clone IMAGE:5297745		Hs.564526	Homo sapiens cDNA clone IMAGE:5297745	27693443	BC043442
203415_at	programmed cell death 6	PDCD6	10016				Homo sapiens programmed cell death 6 (PDCD6); mRNA	115430206	NM_013232				5p15.33	Chromosome 5; NC_000005.9 (271736..315089)	calcium ion binding///calcium-dependent protein binding///molecular adaptor activity///protein binding///protein dimerization activity	activation of caspase activity///induction of apoptosis by extracellular signals///response to calcium ion	endoplasmic reticulum///endoplasmic reticulum membrane///membrane///microsome///nuclear membrane///nucleus///soluble fraction	GO:0005509///GO:0048306///GO:0060090///GO:0005515///GO:0046983	GO:0006919///GO:0008624///GO:0051592	GO:0005783///GO:0005789///GO:0016020///GO:0005792///GO:0031965///GO:0005634///GO:0005625
212630_at	exocyst complex component 3	EXOC3	11336				Homo sapiens clone 24666 sec6 homolog mRNA; partial cds	3005726	AF055006				5p15.33	Chromosome 5; NC_000005.9 (443334..467411)		exocytosis///protein transport			GO:0006887///GO:0015031
214230_at	cell division cycle 42 (GTP binding protein; 25kDa)	CDC42	998				yf61e05.s1 Soares infant brain 1NIB Homo sapiens cDNA clone IMAGE:26577 3-; mRNA sequence	795120	R37664				1p36.1	Chromosome 1; NC_000001.10 (22379120..22419436)	GTP binding///GTPase activity///nucleotide binding///protein binding///thioesterase binding	actin cytoskeleton organization///establishment or maintenance of cell polarity///macrophage differentiation///negative regulation of protein complex assembly///positive regulation of pseudopodium assembly///small GTPase mediated signal transduction	cytoplasm///cytosol///filopodium///intracellular///plasma membrane	GO:0005525///GO:0003924///GO:0000166///GO:0005515///GO:0031996	GO:0030036///GO:0007163///GO:0030225///GO:0031333///GO:0031274///GO:0007264	GO:0005737///GO:0005829///GO:0030175///GO:0005622///GO:0005886
218269_at	ribonuclease type III; nuclear	RNASEN	29102				Homo sapiens ribonuclease type III; nuclear (RNASEN); transcript variant 1; mRNA	155030233	NM_013235				5p13.3	Chromosome 5; NC_000005.9 (31400601..31532282; complement)	double-stranded RNA binding///endonuclease activity///hydrolase activity///metal ion binding///protein binding///ribonuclease III activity	RNA processing///gene silencing by RNA///rRNA catabolic process///ribosome biogenesis	intracellular///nucleolus///nucleus	GO:0003725///GO:0004519///GO:0016787///GO:0046872///GO:0005515///GO:0004525	GO:0006396///GO:0031047///GO:0016075///GO:0042254	GO:0005622///GO:0005730///GO:0005634
222835_at	thrombospondin; type I; domain containing 4	THSD4	79875				602338477F1 NIH_MGC_89 Homo sapiens cDNA clone IMAGE:4446451 5-; mRNA sequence	12670181	BG163478				15q23	Chromosome 15; NC_000015.9 (71433788..72075722)	metalloendopeptidase activity///peptidase activity		extracellular region///proteinaceous extracellular matrix	GO:0004222///GO:0008233		GO:0005576///GO:0005578
223076_s_at	NOP2/Sun domain family; member 2	NSUN2	54888				Homo sapiens NOL1/NOP2/Sun domain family; member 2; mRNA (cDNA clone IMAGE:3505076); partial cds	33875910	BC001041				5p15.31	Chromosome 5; NC_000005.9 (6599352..6633157; complement)	methyltransferase activity///tRNA (cytosine-5-)-methyltransferase activity///tRNA binding///transferase activity	tRNA methylation///tRNA processing	cytoplasm///nucleolus///nucleus	GO:0008168///GO:0016428///GO:0000049///GO:0016740	GO:0030488///GO:0008033	GO:0005737///GO:0005730///GO:0005634
223247_at	mediator complex subunit 10	MED10	84246				Homo sapiens mediator complex subunit 10; mRNA (cDNA clone MGC:5309 IMAGE:2899986); complete cds	13097161	BC003353				5p15.31	Chromosome 5; NC_000005.9 (6372039..6378639; complement)	RNA polymerase II transcription mediator activity	regulation of transcription///regulation of transcription from RNA polymerase II promoter	mediator complex///nucleus	GO:0016455	GO:0045449///GO:0006357	GO:0016592///GO:0005634
240188_at							xv48f09.x1 Soares_NFL_T_GBC_S1 Homo sapiens cDNA clone IMAGE:2816393 3-; mRNA sequence	6655914	AW268884
1555015_a_at	zinc finger protein 398	ZNF398	57541				Homo sapiens zinc finger protein 398; mRNA (cDNA clone MGC:44469 IMAGE:5298104); complete cds	34192313	BC043295				7q36.1	Chromosome 7; NC_000007.13 (148823508..148880134)	DNA binding///metal ion binding///transcription activator activity///zinc ion binding	regulation of transcription; DNA-dependent	intracellular///nucleus	GO:0003677///GO:0046872///GO:0016563///GO:0008270	GO:0006355	GO:0005622///GO:0005634
219200_at	FAST kinase domains 3	FASTKD3	79072				Homo sapiens FAST kinase domains 3 (FASTKD3); mRNA	40068496	NM_024091				5p15.3-p15.2	Chromosome 5; NC_000005.9 (7859272..7869115; complement)	ATP binding///protein kinase activity	apoptosis		GO:0005524///GO:0004672	GO:0006915
226946_at	chromosome 5 open reading frame 33	C5orf33	133686				tj35h08.x1 NCI_CGAP_Pan1 Homo sapiens cDNA clone IMAGE:2143551 3-; mRNA sequence	4308715	AI453203				5p13.2	Chromosome 5; NC_000005.9 (36192694..36242258; complement)	NAD+ kinase activity	metabolic process	mitochondrion	GO:0003951	GO:0008152	GO:0005739
207108_s_at	Nipped-B homolog (Drosophila)	NIPBL	25836				Homo sapiens Nipped-B homolog (Drosophila) (NIPBL); transcript variant B; mRNA	189163520	NM_015384				5p13.2	Chromosome 5; NC_000005.9 (36876861..37065921)	chromo shadow domain binding///histone deacetylase binding///protein C-terminus binding///protein N-terminus binding///protein binding///transcription repressor activity	arm morphogenesis///brain development///cell cycle///cellular protein localization///cellular response to X-ray///cognition///developmental growth///ear morphogenesis///embryonic arm morphogenesis///embryonic digestive tract morphogenesis///embryonic viscerocranium morphogenesis///external genitalia morphogenesis///eye morphogenesis///face morphogenesis///fat cell differentiation///gall bladder d…	cohesin loading complex///nucleus	GO:0070087///GO:0042826///GO:0008022///GO:0047485///GO:0005515///GO:0016564	GO:0035140///GO:0007420///GO:0007049///GO:0034613///GO:0071481///GO:0050890///GO:0048589///GO:0042471///GO:0035117///GO:0048557///GO:0048703///GO:0035261///GO:0048592///GO:0060325///GO:0045444///GO:0061010///GO:0003007///GO:0034088///GO:0001656///GO:0007064///GO:0010553///GO:0003151///GO:0031065///GO:0040018///GO:0045778///GO:0048638///GO:0045995///GO:0042634///GO:0006974///GO:0007605///GO:0061038	GO:0032116///GO:0005634
203606_at	NADH dehydrogenase (ubiquinone) Fe-S protein 6; 13kDa (NADH-coenzyme Q reductase)	NDUFS6	4726				Homo sapiens NADH dehydrogenase (ubiquinone) Fe-S protein 6; 13kDa (NADH-coenzyme Q reductase) (NDUFS6); nuclear gene encoding mitochondrial protein; mRNA	261245052	NM_004553				5p15.33	Chromosome 5; NC_000005.9 (1801509..1816165)	NADH dehydrogenase (ubiquinone) activity///electron carrier activity	electron transport chain///mitochondrial electron transport; NADH to ubiquinone///transport	membrane///mitochondrial inner membrane///mitochondrial respiratory chain complex I///mitochondrial respiratory chain complex I///mitochondrion///respiratory chain	GO:0008137///GO:0009055	GO:0022900///GO:0006120///GO:0006810	GO:0016020///GO:0005743///GO:0005747///GO:0005747///GO:0005739///GO:0070469
204460_s_at	RAD1 homolog (S. pombe)	RAD1	5810				Homo sapiens Rad1-like DNA damage checkpoint protein (RAD1) mRNA; complete cds	3309650	AF074717				5p13.2	Chromosome 5; NC_000005.9 (34905365..34915780; complement)	3'-5' exonuclease activity///damaged DNA binding///exodeoxyribonuclease III activity///hydrolase activity///protein binding	DNA damage checkpoint///DNA repair///DNA replication///cell cycle checkpoint///meiotic prophase I///response to DNA damage stimulus	nucleus	GO:0008408///GO:0003684///GO:0008853///GO:0016787///GO:0005515	GO:0000077///GO:0006281///GO:0006260///GO:0000075///GO:0007128///GO:0006974	GO:0005634
219531_at	centrosomal protein 72kDa	CEP72	55722				Homo sapiens centrosomal protein 72kDa (CEP72); mRNA	109148536	NM_018140				5p15.33	Chromosome 5; NC_000005.9 (612405..653668)	identical protein binding///protein binding	gamma-tubulin complex localization///spindle organization	centrosome///cytoplasm///cytoskeleton///cytosol	GO:0042802///GO:0005515	GO:0033566///GO:0007051	GO:0005813///GO:0005737///GO:0005856///GO:0005829
232893_at	LMBR1 domain containing 2	LMBRD2	92255				Homo sapiens mRNA; cDNA DKFZp434H2226 (from clone DKFZp434H2226); partial cds	6807892	AL137370				5p13.2	Chromosome 5; NC_000005.9 (36103414..36152015; complement)			integral to membrane///membrane			GO:0016021///GO:0016020
236402_at				CDNA FLJ42263 fis; clone TKIDN2014570		Hs.600998	xj90h08.x1 Soares_NFL_T_GBC_S1 Homo sapiens cDNA clone IMAGE:2664543 3-; mRNA sequence	6452548	AW184034
