# Supplementary material for: Reconstruction of an Integrated Genome-Scale Co-Expression Network Reveals Key Modules Involved in Lung Adenocarcinoma
Source: PLoS One. 2013 Jul 11;8(7):e67552. doi: 10.1371/journal.pone.0067552 (PMC3708931; doi:10.1371/journal.pone.0067552)
Supplement: Table S5 — Full data for 23 key modules in lung adenocarcinoma. (ZIP) [file pone.0067552.s005.zip › supplementary 5/module 8.csv]

ID	Gene title	Gene symbol	Gene ID	UniGene title	UniGene symbol	UniGene ID	Nucleotide Title	GI	GenBank Accession	Platform_CLONEID	Platform_ORF	Platform_SPOTID	Chromosome location	Chromosome annotation	GO:Function	GO:Process	GO:Component	GO:Function ID	GO:Process ID	GO:Component ID
1552291_at	phosphatidylinositol glycan anchor biosynthesis; class X	PIGX	54965				Homo sapiens phosphatidylinositol glycan anchor biosynthesis; class X (PIGX); transcript variant 2; mRNA	261490705	NM_017861				3q29	Chromosome 3; NC_000003.11 (196439246..196462878)		preassembly of GPI anchor in ER membrane	endoplasmic reticulum///endoplasmic reticulum membrane///integral to membrane///membrane		GO:0016254	GO:0005783///GO:0005789///GO:0016021///GO:0016020
1555501_s_at	arginine/serine-rich coiled-coil 1	RSRC1	51319				Homo sapiens arginine/serine-rich coiled-coil 1; mRNA (cDNA clone MGC:13367 IMAGE:4249317); complete cds	14714461	BC010357				3q25.32	Chromosome 3; NC_000003.11 (157827892..158262582)	protein binding	RNA splicing///alternative nuclear mRNA splicing; via spliceosome///nucleocytoplasmic transport///protein amino acid phosphorylation///response to antibiotic	nuclear speck///nucleus	GO:0005515	GO:0008380///GO:0000380///GO:0006913///GO:0006468///GO:0046677	GO:0016607///GO:0005634
1563466_at	myosin light chain kinase	MYLK	4638				Homo sapiens mRNA; cDNA DKFZp686N112 (from clone DKFZp686N112)	21732756	AL832211				3q21	Chromosome 3; NC_000003.11 (123331143..123603149; complement)	ATP binding///actin binding///calmodulin binding///metal ion binding///myosin light chain kinase activity///nucleotide binding///protein binding///transferase activity	muscle contraction///protein amino acid phosphorylation	cytosol	GO:0005524///GO:0003779///GO:0005516///GO:0046872///GO:0004687///GO:0000166///GO:0005515///GO:0016740	GO:0006936///GO:0006468	GO:0005829
1564007_at				CDNA FLJ34741 fis; clone MESAN2008821		Hs.638510	Homo sapiens cDNA FLJ34741 fis; clone MESAN2008821	21750564	AK092060
200830_at	proteasome (prosome; macropain) 26S subunit; non-ATPase; 2	PSMD2	5708				Homo sapiens proteasome (prosome; macropain) 26S subunit; non-ATPase; 2 (PSMD2); mRNA	25777601	NM_002808				3q27.1	Chromosome 3; NC_000003.11 (184017022..184026840)	enzyme regulator activity///protein binding	anaphase-promoting complex-dependent proteasomal ubiquitin-dependent protein catabolic process///negative regulation of ubiquitin-protein ligase activity involved in mitotic cell cycle///positive regulation of ubiquitin-protein ligase activity involved in mitotic cell cycle///regulation of protein catabolic process	proteasome complex///proteasome regulatory particle	GO:0030234///GO:0005515	GO:0031145///GO:0051436///GO:0051437///GO:0042176	GO:0000502///GO:0005838
202514_at	discs; large homolog 1 (Drosophila)	DLG1	1739				UI-H-BI1-aet-a-12-0-UI.s1 NCI_CGAP_Sub3 Homo sapiens cDNA clone IMAGE:2720183 3-; mRNA sequence	6143449	AW139131				3q29	Chromosome 3; NC_000003.11 (196769431..197025447; complement)	cytoskeletal protein binding///guanylate kinase activity///phosphatase binding///phosphoprotein phosphatase activity///potassium channel regulator activity///protein C-terminus binding///protein binding///protein kinase binding	G1/S transition checkpoint///actin filament organization///cell-cell adhesion///cortical actin cytoskeleton organization///endothelial cell proliferation///establishment or maintenance of cell polarity///interspecies interaction between organisms///negative regulation of mitotic cell cycle	basolateral plasma membrane///cell junction///cell-cell junction///cytosol///endoplasmic reticulum///endoplasmic reticulum membrane///plasma membrane///postsynaptic density///postsynaptic membrane///sarcolemma///synapse	GO:0008092///GO:0004385///GO:0019902///GO:0004721///GO:0015459///GO:0008022///GO:0005515///GO:0019901	GO:0031575///GO:0007015///GO:0016337///GO:0030866///GO:0001935///GO:0007163///GO:0044419///GO:0045930	GO:0016323///GO:0030054///GO:0005911///GO:0005829///GO:0005783///GO:0005789///GO:0005886///GO:0014069///GO:0045211///GO:0042383///GO:0045202
203621_at	NADH dehydrogenase (ubiquinone) 1 beta subcomplex; 5; 16kDa	NDUFB5	4711				Homo sapiens NADH dehydrogenase (ubiquinone) 1 beta subcomplex; 5; 16kDa (NDUFB5); nuclear gene encoding mitochondrial protein; mRNA	33519467	NM_002492				3q26.33	Chromosome 3; NC_000003.11 (179322575..179342288)	NADH dehydrogenase (ubiquinone) activity	electron transport chain///mitochondrial electron transport; NADH to ubiquinone///transport	integral to membrane///membrane///mitochondrial inner membrane///mitochondrial respiratory chain complex I///mitochondrial respiratory chain complex I///mitochondrion///respiratory chain	GO:0008137	GO:0022900///GO:0006120///GO:0006810	GO:0016021///GO:0016020///GO:0005743///GO:0005747///GO:0005747///GO:0005739///GO:0070469
204023_at	replication factor C (activator 1) 4; 37kDa	RFC4	5984				Homo sapiens replication factor C (activator 1) 4; 37kDa (RFC4); transcript variant 1; mRNA	31881681	NM_002916				3q27	Chromosome 3; NC_000003.11 (186507681..186524484; complement)	ATP binding///DNA clamp loader activity///nucleoside-triphosphatase activity///nucleotide binding///protein binding	DNA repair///DNA replication///DNA replication///DNA strand elongation involved in DNA replication///nucleotide-excision repair; DNA gap filling///phosphoinositide-mediated signaling	DNA replication factor C complex///nucleoplasm///nucleus	GO:0005524///GO:0003689///GO:0017111///GO:0000166///GO:0005515	GO:0006281///GO:0006260///GO:0006260///GO:0006271///GO:0006297///GO:0048015	GO:0005663///GO:0005654///GO:0005634
207098_s_at	mitofusin 1	MFN1	55669					0					3q26.33	Chromosome 3; NC_000003.11 (179065480..179111014)	GTP binding///GTPase activity///hydrolase activity///nucleotide binding///protein binding	biological_process///mitochondrial fusion	cytoplasm///integral to membrane///membrane///mitochondrial outer membrane///mitochondrion	GO:0005525///GO:0003924///GO:0016787///GO:0000166///GO:0005515	GO:0008150///GO:0008053	GO:0005737///GO:0016021///GO:0016020///GO:0005741///GO:0005739
209302_at	polymerase (RNA) II (DNA directed) polypeptide H	POLR2H	5437				Human RNA polymerase II subunit (hsRPB8) mRNA; complete cds	1017822	U37689				3q28	Chromosome 3; NC_000003.11 (184081194..184086363)	DNA-directed RNA polymerase activity///protein binding///contributes_to protein kinase activity///zinc ion binding	RNA elongation from RNA polymerase II promoter///RNA splicing///transcription///transcription from RNA polymerase II promoter///transcription initiation from RNA polymerase II promoter	DNA-directed RNA polymerase II; core complex///nucleolus///nucleoplasm///nucleus	GO:0003899///GO:0005515///contributes_to GO:0004672///GO:0008270	GO:0006368///GO:0008380///GO:0006350///GO:0006366///GO:0006367	GO:0005665///GO:0005730///GO:0005654///GO:0005634
212213_x_at	optic atrophy 1 (autosomal dominant)	OPA1	4976				Homo sapiens mRNA for KIAA0567 protein; partial cds	3043657	AB011139				3q28-q29	Chromosome 3; NC_000003.11 (193311112..193415315)	GTP binding///GTPase activity///magnesium ion binding///nucleotide binding	apoptosis///axon transport of mitochondrion///inner mitochondrial membrane organization///mitochondrial fission///mitochondrial fusion///mitochondrion organization///positive regulation of anti-apoptosis///response to stimulus///visual perception	dendrite///integral to membrane///membrane///mitochondrial crista///mitochondrial intermembrane space///mitochondrial outer membrane///mitochondrion	GO:0005525///GO:0003924///GO:0000287///GO:0000166	GO:0006915///GO:0019896///GO:0007007///GO:0000266///GO:0008053///GO:0007005///GO:0045768///GO:0050896///GO:0007601	GO:0030425///GO:0016021///GO:0016020///GO:0030061///GO:0005758///GO:0005741///GO:0005739
212297_at	ATPase type 13A3	ATP13A3	79572				601882315F1 NIH_MGC_57 Homo sapiens cDNA clone IMAGE:4094786 5-; mRNA sequence	11112494	BF218804				3q29	Chromosome 3; NC_000003.11 (194123403..194188968; complement)	ATP binding///ATPase activity///ATPase activity; coupled to transmembrane movement of ions; phosphorylative mechanism///hydrolase activity///hydrolase activity; acting on acid anhydrides; catalyzing transmembrane movement of substances///metal ion binding///nucleotide binding	ATP biosynthetic process///cation transport///metabolic process	integral to membrane///membrane	GO:0005524///GO:0016887///GO:0015662///GO:0016787///GO:0016820///GO:0046872///GO:0000166	GO:0006754///GO:0006812///GO:0008152	GO:0016021///GO:0016020
218979_at	RMI1; RecQ mediated genome instability 1; homolog (S. cerevisiae)	RMI1	80010				Homo sapiens RMI1; RecQ mediated genome instability 1; homolog (S. cerevisiae) (RMI1); mRNA	153791760	NM_024945				9q21.32	Chromosome 9; NC_000009.11 (86595637..86618989)		DNA replication	nucleus		GO:0006260	GO:0005634
219787_s_at	epithelial cell transforming sequence 2 oncogene	ECT2	1894				Homo sapiens epithelial cell transforming sequence 2 oncogene (ECT2); mRNA	21735571	NM_018098				3q26.1-q26.2	Chromosome 3; NC_000003.11 (172472299..172539263)	Rho guanyl-nucleotide exchange factor activity///guanyl-nucleotide exchange factor activity///protein binding///signal transducer activity	apoptosis///induction of apoptosis by extracellular signals///positive regulation of I-kappaB kinase/NF-kappaB cascade///regulation of Rho protein signal transduction	cytosol///intracellular	GO:0005089///GO:0005085///GO:0005515///GO:0004871	GO:0006915///GO:0008624///GO:0043123///GO:0035023	GO:0005829///GO:0005622
221535_at	large subunit GTPase 1 homolog (S. cerevisiae)	LSG1	55341				Homo sapiens mRNA; cDNA DKFZp434E248 (from clone DKFZp434E248)	12053290	AL136897				3q29	Chromosome 3; NC_000003.11 (194361517..194393206; complement)	GTP binding///hydrolase activity///nucleotide binding	nuclear export///protein transport	Cajal body///cytoplasm///endoplasmic reticulum///intracellular///nucleus	GO:0005525///GO:0016787///GO:0000166	GO:0051168///GO:0015031	GO:0015030///GO:0005737///GO:0005783///GO:0005622///GO:0005634
222683_at	ring finger protein 20	RNF20	56254				Homo sapiens cDNA FLJ12470 fis; clone NT2RM1000885; weakly similar to HYPOTHETICAL 97.1 KD PROTEIN R05D3.4 IN CHROMOSOME III	10433973	AK022532				9q22	Chromosome 9; NC_000009.11 (104296133..104325626)	histone binding///ligase activity///metal ion binding///p53 binding///protein binding///transcription coactivator activity///ubiquitin protein ligase binding///ubiquitin-protein ligase activity///contributes_to ubiquitin-protein ligase activity///zinc ion binding	chromatin modification///histone H2B ubiquitination///histone monoubiquitination///negative regulation of cell migration///positive regulation of transcription///protein polyubiquitination///regulation of gene-specific transcription///ubiquitin-dependent protein catabolic process	chromosome///nucleolus///nucleus///ubiquitin ligase complex	GO:0042393///GO:0016874///GO:0046872///GO:0002039///GO:0005515///GO:0003713///GO:0031625///GO:0004842///contributes_to GO:0004842///GO:0008270	GO:0016568///GO:0033523///GO:0010390///GO:0030336///GO:0045941///GO:0000209///GO:0032583///GO:0006511	GO:0005694///GO:0005730///GO:0005634///GO:0000151
222777_s_at	Wolf-Hirschhorn syndrome candidate 1	WHSC1	7468				wi79b03.x1 NCI_CGAP_Kid12 Homo sapiens cDNA clone IMAGE:2399501 3-; mRNA sequence	5236621	AI770166				4p16.3	Chromosome 4; NC_000004.11 (1873123..1983934)	DNA binding///histone-lysine N-methyltransferase activity///metal ion binding///methyltransferase activity///protein binding///transferase activity///zinc ion binding	anatomical structure morphogenesis///chromatin modification///regulation of transcription	cytoplasm///nuclear membrane///nucleolus///nucleus	GO:0003677///GO:0018024///GO:0046872///GO:0008168///GO:0005515///GO:0016740///GO:0008270	GO:0009653///GO:0016568///GO:0045449	GO:0005737///GO:0031965///GO:0005730///GO:0005634
224641_at	forty-two-three domain containing 1	FYTTD1	84248				602132992F1 NIH_MGC_81 Homo sapiens cDNA clone IMAGE:4288174 5-; mRNA sequence	11649717	BF576005				3q29	Chromosome 3; NC_000003.11 (197476683..197511187)	mRNA binding///protein binding	mRNA export from nucleus///transport	nuclear speck///nucleoplasm///nucleus	GO:0003729///GO:0005515	GO:0006406///GO:0006810	GO:0016607///GO:0005654///GO:0005634
214431_at	guanine monphosphate synthetase	GMPS	8833				Homo sapiens guanine monphosphate synthetase (GMPS); mRNA	53759143	NM_003875				3q24	Chromosome 3; NC_000003.11 (155588325..155655521)	ATP binding///GMP synthase (glutamine-hydrolyzing) activity///GMP synthase activity///enzyme binding///ligase activity///nucleotide binding	biosynthetic process///glutamine metabolic process///purine base biosynthetic process///purine nucleotide biosynthetic process///purine ribonucleoside monophosphate biosynthetic process	cytoplasm///cytosol	GO:0005524///GO:0003922///GO:0003921///GO:0019899///GO:0016874///GO:0000166	GO:0009058///GO:0006541///GO:0009113///GO:0006164///GO:0009168	GO:0005737///GO:0005829
223480_s_at	mitochondrial ribosomal protein L47	MRPL47	57129				qd04c02.x1 Soares_placenta_8to9weeks_2NbHP8to9W Homo sapiens cDNA clone IMAGE:1722722 3- similar to TR:O01437 O01437 SIMILAR TO DROSOPHILA RLC1 GENE PRODUCT. ;; mRNA sequence	3740365	AI189156				3q26.33	Chromosome 3; NC_000003.11 (179306253..179322434; complement)	molecular_function///structural constituent of ribosome	biological_process///translation	cellular_component///mitochondrial ribosome///mitochondrion///ribosome	GO:0003674///GO:0003735	GO:0008150///GO:0006412	GO:0005575///GO:0005761///GO:0005739///GO:0005840
233606_at				CDNA FLJ11424 fis; clone HEMBA1001026		Hs.677037	Homo sapiens cDNA FLJ11424 fis; clone HEMBA1001026	10432679	AK021486
213184_at	SUMO1/sentrin specific peptidase 5	SENP5	205564				yy79g10.s1 Soares_multiple_sclerosis_2NbHMSP Homo sapiens cDNA clone IMAGE:279810 3-; mRNA sequence	1189527	N48361				3q29	Chromosome 3; NC_000003.11 (196594727..196661585)	cysteine-type peptidase activity///peptidase activity	cell cycle///cell division///proteolysis	nucleolus///nucleus	GO:0008234///GO:0008233	GO:0007049///GO:0051301///GO:0006508	GO:0005730///GO:0005634
235520_at	zinc finger protein 280C	ZNF280C	55609				nz41a07.s1 NCI_CGAP_GCB1 Homo sapiens cDNA clone IMAGE:1290324 3-; mRNA sequence	2874404	AA805654				Xq26.1	Chromosome X; NC_000023.10 (129336681..129402873; complement)	DNA binding///metal ion binding///zinc ion binding	regulation of transcription	intracellular///nucleus	GO:0003677///GO:0046872///GO:0008270	GO:0045449	GO:0005622///GO:0005634
217520_x_at	similar to programmed cell death 6 interacting protein	LOC731884	731884				602459468F1 NIH_MGC_16 Homo sapiens cDNA clone IMAGE:4581928 5-; mRNA sequence	13290062	BG396614					Chromosome 15
225024_at	regulation of nuclear pre-mRNA domain containing 1B	RPRD1B	58490				Homo sapiens mRNA; cDNA DKFZp434P0735 (from clone DKFZp434P0735)	5912037	AL117521				20q11.21-q12	Chromosome 20; NC_000020.10 (36661948..36720766)
