# Supplementary material for: Reconstruction of an Integrated Genome-Scale Co-Expression Network Reveals Key Modules Involved in Lung Adenocarcinoma
Source: PLoS One. 2013 Jul 11;8(7):e67552. doi: 10.1371/journal.pone.0067552 (PMC3708931; doi:10.1371/journal.pone.0067552)
Supplement: Table S5 — Full data for 23 key modules in lung adenocarcinoma. (ZIP) [file pone.0067552.s005.zip › supplementary 5/module 9.csv]

ID	Gene title	Gene symbol	Gene ID	UniGene title	UniGene symbol	UniGene ID	Nucleotide Title	GI	GenBank Accession	Platform_CLONEID	Platform_ORF	Platform_SPOTID	Chromosome location	Chromosome annotation	GO:Function	GO:Process	GO:Component	GO:Function ID	GO:Process ID	GO:Component ID
206558_at	single-minded homolog 2 (Drosophila)	SIM2	6493				Homo sapiens single-minded homolog 2 (Drosophila) (SIM2); transcript variant SIM2; mRNA	194239685	NM_005069				21q22.13	Chromosome 21; NC_000021.8 (38071991..38122510)	DNA binding///signal transducer activity///transcription factor activity	cell differentiation///multicellular organismal development///nervous system development///regulation of transcription; DNA-dependent	nucleus	GO:0003677///GO:0004871///GO:0003700	GO:0030154///GO:0007275///GO:0007399///GO:0006355	GO:0005634
239150_at	sentan; cilia apical structure protein	SNTN	132203				xo47c01.x1 NCI_CGAP_Ut1 Homo sapiens cDNA clone IMAGE:2707104 3-; mRNA sequence	7151681	AW513603				3p14.2	Chromosome 3; NC_000003.11 (63638344..63650893)	calcium ion binding		cilium	GO:0005509		GO:0005929
239514_at				Transcribed locus		Hs.125439	xc77h08.x1 NCI_CGAP_Ov32 Homo sapiens cDNA clone IMAGE:2590335 3-; mRNA sequence	6041321	AW086074
243802_at	dynein; axonemal; heavy chain 12	DNAH12	201625				ou13c07.x1 Soares_NFL_T_GBC_S1 Homo sapiens cDNA clone IMAGE:1626156 3- similar to TR:Q99499 Q99499 DYNEIN-RELATED PROTEIN. ;; mRNA sequence	3214673	AI005163				3p14.3	Chromosome 3; NC_000003.11 (57327727..57530071; complement)	ATP binding///ATPase activity///microtubule motor activity///nucleotide binding	microtubule-based movement	cilium///cilium axoneme///cytoplasm///cytoskeleton///dynein complex///microtubule	GO:0005524///GO:0016887///GO:0003777///GO:0000166	GO:0007018	GO:0005929///GO:0035085///GO:0005737///GO:0005856///GO:0030286///GO:0005874
229012_at	chromosome 9 open reading frame 24	C9orf24	84688				xv42g09.x1 Soares_NFL_T_GBC_S1 Homo sapiens cDNA clone IMAGE:2815840 3-; mRNA sequence	6656473	AW269443				9p13.3	Chromosome 9; NC_000009.11 (34379017..34397849; complement)	alpha-tubulin binding	cellular protein complex assembly	cytoplasm///perinuclear region of cytoplasm	GO:0043014	GO:0043623	GO:0005737///GO:0048471
229542_at	chromosome 20 open reading frame 85	C20orf85	128602				hg43c03.x1 NCI_CGAP_GC6 Homo sapiens cDNA clone IMAGE:2948356 3-; mRNA sequence	7277456	AW590326				20q13.32	Chromosome 20; NC_000020.10 (56725983..56736186)
1556003_a_at				Transcribed locus		Hs.667423	UI-CF-FN0-afg-e-03-0-UI.s1 UI-CF-FN0 Homo sapiens cDNA clone UI-CF-FN0-afg-e-03-0-UI 3-; mRNA sequence	24814934	CA450514
231184_at	DEAH (Asp-Glu-Ala-His) box polypeptide 8	DHX8	1659				ws61c12.x1 NCI_CGAP_Brn23 Homo sapiens cDNA clone IMAGE:2501686 3- similar to SW:DDX8_HUMAN Q14562 PROBABLE ATP-DEPENDENT RNA HELICASE HRH1 ;; mRNA sequence	5850781	AW003865				17q21.31	Chromosome 17; NC_000017.10 (41561334..41601680)	ATP binding///ATP-dependent RNA helicase activity///RNA binding///helicase activity///hydrolase activity///nucleotide binding///protein binding	RNA processing///RNA splicing///mRNA processing	nucleus///spliceosomal complex	GO:0005524///GO:0004004///GO:0003723///GO:0004386///GO:0016787///GO:0000166///GO:0005515	GO:0006396///GO:0008380///GO:0006397	GO:0005634///GO:0005681
243703_x_at				Transcribed locus		Hs.466840	th26f12.x1 NCI_CGAP_Pr28 Homo sapiens cDNA clone IMAGE:2119439 3-; mRNA sequence	4261238	AI417734
231081_at	chromosome 2 open reading frame 73	C2orf73	129852				hy19d05.x1 NCI_CGAP_GC6 Homo sapiens cDNA clone IMAGE:3197769 3-; mRNA sequence	9509767	BE463992				2p16.2	Chromosome 2; NC_000002.11 (54558071..54588714)
207327_at	eyes absent homolog 4 (Drosophila)	EYA4	2070				Homo sapiens eyes absent homolog 4 (Drosophila) (EYA4); transcript variant 1; mRNA	189217900	NM_004100				6q23	Chromosome 6; NC_000006.11 (133562495..133853258)	hydrolase activity///metal ion binding///protein tyrosine phosphatase activity	DNA repair///anatomical structure morphogenesis///chromatin modification///metabolic process///multicellular organismal development///regulation of transcription///visual perception	cytoplasm///nucleus	GO:0016787///GO:0046872///GO:0004725	GO:0006281///GO:0009653///GO:0016568///GO:0008152///GO:0007275///GO:0045449///GO:0007601	GO:0005737///GO:0005634
223609_at	ropporin 1-like	ROPN1L	83853				Homo sapiens AKAP-associated sperm protein (ASP) mRNA; complete cds	12539614	AF239723				5p15.2	Chromosome 5; NC_000005.9 (10442009..10465138)	cAMP-dependent protein kinase regulator activity	signal transduction		GO:0008603	GO:0007165
220269_at	zinc finger; B-box domain containing	ZBBX	79740				Homo sapiens zinc finger; B-box domain containing (ZBBX); mRNA	87196346	NM_024687				3q26.1	Chromosome 3; NC_000003.11 (166958075..167098071; complement)	metal ion binding///zinc ion binding		intracellular	GO:0046872///GO:0008270		GO:0005622
223691_at	regulator of G-protein signaling 22	RGS22	26166				Homo sapiens PRTD-NY2 mRNA; complete cds	12330994	AY009106				8q22.2	Chromosome 8; NC_000008.10 (100973276..101118344; complement)	signal transducer activity	negative regulation of signal transduction		GO:0004871	GO:0009968
236085_at	calcyphosine-like	CAPSL	133690				wn50h11.x1 NCI_CGAP_Lu19 Homo sapiens cDNA clone IMAGE:2448933 3- similar to SW:CAYP_CANFA P10463 CALCYPHOSINE ;; mRNA sequence	5661100	AI925136				5p13.2	Chromosome 5; NC_000005.9 (35904397..35938881; complement)	calcium ion binding		cytoplasm	GO:0005509		GO:0005737
1555112_a_at	chromosome 1 open reading frame 114	C1orf114	57821				Homo sapiens chromosome 1 open reading frame 114; mRNA (cDNA clone MGC:26487 IMAGE:4827122); complete cds	34190387	BC026073				1q24	Chromosome 1; NC_000001.10 (169364114..169396670; complement)
1555298_a_at	von Willebrand factor A domain containing 3B	VWA3B	200403				Homo sapiens hypothetical protein MGC26733; mRNA (cDNA clone IMAGE:4831323)	34783160	BC026091				2q11.2	Chromosome 2; NC_000002.11 (98703595..98929410)
206319_s_at	serine peptidase inhibitor-like; with Kunitz and WAP domains 1 (eppin)	SPINLW1	57119				Homo sapiens eppin-1 (EPPIN) mRNA; complete cds; alternatively spliced	9837367	AF286368				20q12-q13.2	Chromosome 20; NC_000020.10 (44169265..44176028; complement)	peptidase inhibitor activity///serine-type endopeptidase inhibitor activity		extracellular region	GO:0030414///GO:0004867		GO:0005576
232357_at	tubulin tyrosine ligase-like family; member 9	TTLL9	164395				Human DNA sequence from clone RP1-310O13 on chromosome 20q11.2 Contains the 3' end of the C20orf125 gene; the C20orf126 gene; the C20orf159 gene; the C20orf160 gene; a novel gene and four CpG islands; complete sequence	7228105	AL031658				20q11.21	Chromosome 20; NC_000020.10 (30458505..30530858)	ligase activity///tubulin-tyrosine ligase activity	protein modification process	cilium///cytoplasm///cytoskeleton///microtubule///microtubule basal body	GO:0016874///GO:0004835	GO:0006464	GO:0005929///GO:0005737///GO:0005856///GO:0005874///GO:0005932
